# Supplementary material for: Control of protein palmitoylation by regulating substrate recruitment to a zDHHC-protein acyltransferase
Source: Commun Biol. 2020 Jul 31;3:411. doi: 10.1038/s42003-020-01145-3 (PMC7395175; doi:10.1038/s42003-020-01145-3)
Supplement: Supplementary file 3 — Supplementary Data 1 [file 42003_2020_1145_MOESM3_ESM.xlsx]

## Sheet: EV-BirA
Accession	Description	Score	Coverage	# Proteins	# Unique Peptides	# Peptides	# PSMs	Molecular Function	Cellular Component	Biological Process	Pfam IDs	Gene IDs	# AAs	MW [kDa]	calc. pI
Q13085	Acetyl-CoA carboxylase 1 OS=Homo sapiens GN=ACACA PE=1 SV=2 - [ACACA_HUMAN]	11427.7	48.93	1	87	101	336	nucleotide binding; catalytic activity; protein binding; metal ion binding	cytoplasm; mitochondrion; cytosol; cytoskeleton	metabolic process; transport; response to stimulus; regulation of biological process; cell organization and biogenesis	Pf00289; Pf00364; Pf01039; Pf02222; Pf02655; Pf02785; Pf02786; Pf07478; Pf08326; Pf13535; Pf15632	31	2346	265.385	6.3667
	A2	Sequence	# PSMs	# Proteins	# Protein Groups	Protein Group Accessions	Modifications	ΔCn	IonScore	Exp Value	Charge	MH+ [Da]	ΔM [ppm]	RT [min]	# Missed Cleavages
	High	FIIGSVSEDNSEDEISNLVK	2	1	1	Q13085		0	141.68	1.89158e-13	2	2195.07	-1.85456	60.9621	0
	High	LLLEAMDELEVAFNNTNVR	8	1	1	Q13085		0	130.3	2.77177e-12	2	2191.11	1.01724	76.1158	0
	High	GQVLPAHTLLNTVDVELIYEGVK	7	1	1	Q13085		0	115.45	2.6657e-11	3	2508.37	0.88534	64.4622	0
	High	EVFFMNTQSIVQLVQR	3	1	1	Q13085		0	113.99	1.0235e-10	2	1939.01	0.937318	69.4195	0
	High	EGSLSPASVGSDTLSDLGISSLQDGLALHIR	1	1	1	Q13085		0	109.47	2.26524e-10	3	3095.59	0.869212	69.2274	0
	High	EVFFmNTQSIVQLVQR	6	1	1	Q13085	M5(Oxidation)	0	106.65	5.77446e-10	2	1955.01	2.3443	62.8264	0
	High	IGSFGPQEDLLFLR	7	1	1	Q13085		0	106.46	4.76741e-10	2	1591.85	2.68188	64.4578	0
	High	DVDDGLQAAEEVGYPVMIK	4	1	1	Q13085		0	96	6.58114e-09	3	2048.99	0.348162	63.9158	0
	High	HLEVQILADQYGNAISLFGR	9	1	1	Q13085		0	94.9	7.11906e-09	3	2244.18	0.973708	65.4485	0
	High	TLRDPSLPLLELQDIMTSVSGR	3	1	1	Q13085		0	93.8	6.54485e-09	3	2441.31	2.98275	74.4695	1
	High	EEFLIPIYHQVAVQFADLHDTPGR	4	1	1	Q13085		0	91.68	1.6199e-08	3	2795.43	4.54325	64.2622	0
	High	QLTEEDGVHSVIEENIK	3	1	1	Q13085		0	87.29	5.35651e-08	2	1939.97	3.04701	42.8221	0
	High	DVDDGLQAAEEVGYPVmIK	3	1	1	Q13085	M17(Oxidation)	0	86.59	6.10696e-08	2	2064.99	3.19871	60.7122	0
	High	VNNADDFPNLFR	1	1	1	Q13085		0	86.46	6.05529e-08	2	1421.68	-0.112289	54.833	0
	High	LPGGNEIGMVAWK	2	1	1	Q13085		0	84.25	1.05234e-07	2	1371.71	1.60962	52.3683	0
	High	AYIAYELNSVQHR	6	1	1	Q13085		0	84.02	1.32753e-07	2	1563.79	-0.950709	39.6726	0
	High	IHNANPELTDGQIQAMLR	3	1	1	Q13085		0	83.31	1.37431e-07	3	2021.02	0.0447062	47.299	0
	High	HLEPALAFQLELNR	5	2	2	Q13085;O00763		0	82.78	9.72739e-08	2	1650.9	0.81126	54.4557	0
	High	MVGYVSAGTVEYLYSQDGSFYFLELNPR	2	1	1	Q13085		0	82.62	1.23079e-07	3	3205.52	-0.383731	76.8018	0
	High	QVLIASHLPSYELR	1	1	1	Q13085		0	81.22	1.17039e-07	2	1625.9	0.692482	47.0475	0
	High	RIPVQAVWAGWGHASENPK	6	2	2	Q13085;O00763		0	77.89	4.44588e-07	3	2103.09	0.629311	45.1788	1
	High	GVISDILDWK	2	1	1	Q13085		0	77.73	5.456e-07	2	1145.62	0.535812	65.2612	0
	High	QVQAEVPGSPIFVMR	4	1	1	Q13085		0	75.99	6.75996e-07	2	1657.88	1.22951	55.1361	0
	High	FGAYIVDGLR	4	2	2	Q13085;O00763		0	74.96	6.98947e-07	2	1110.6	0.672614	52.0202	0
	High	LLETESFQMNR	1	1	1	Q13085		0	74.46	8.30784e-07	2	1367.67	2.29123	44.0572	0
	High	SLVQANPEVAMDSIIHMTQHISPTQR	2	1	1	Q13085		0	72.43	1.49442e-06	4	2903.45	0.836313	61.5518	0
	High	IIQQAGQVWFPDSAFK	2	1	1	Q13085		0	72.21	1.65022e-06	2	1834.95	1.28946	58.5038	0
	High	YLYLTPQDYK	6	1	1	Q13085		0	71.56	2.03535e-06	2	1303.66	-0.174502	47.4754	0
	High	TIQVENSHLILTGAGALNK	7	1	1	Q13085		0	71.3	8.52507e-07	3	1979.09	-0.167404	46.3703	0
	High	SDmNTVLNYIFSHAQVTK	1	1	1	Q13085	M3(Oxidation)	0	70.99	2.10982e-06	3	2084.01	-1.50968	60.5221	0
	High	TLRDPSLPLLELQDImTSVSGR	5	1	1	Q13085	M16(Oxidation)	0	69.66	1.68163e-06	3	2457.32	7.91387	63.1611	1
	High	DEPIHILNVAIK	3	1	1	Q13085		0	68.95	1.40085e-06	2	1361.78	0.137293	52.3753	0
	High	KIHNANPELTDGQIQAMLR	1	1	1	Q13085		0	68.51	3.6571e-06	3	2149.12	2.65517	42.5346	1
	High	DIIVIGNDITYR	2	1	1	Q13085		0	68.48	3.29931e-06	2	1391.75	0.537745	57.2548	0
	High	IPVQAVWAGWGHASENPK	2	2	2	Q13085;O00763		0	68.42	4.71926e-06	3	1946.99	1.3616	49.6947	0
	High	IHNANPELTDGQIQAmLR	4	1	1	Q13085	M16(Oxidation)	0	67.94	4.66013e-06	3	2037.02	0.53313	39.4782	0
	High	mDEPSPLAQPLELNQHSR	3	1	1	Q13085	N-Term(Acetyl); M1(Oxidation)	0	67.9	4.11129e-06	2	2120.01	0.608253	51.1	0
	High	LLETESFQmNR	4	1	1	Q13085	M9(Oxidation)	0	67.16	4.31734e-06	2	1383.66	-0.941594	41.7582	0
	High	FQAQSLGTTYIYDIPEMFR	2	1	1	Q13085		0	66.99	5.88959e-06	3	2280.1	1.1549	70.8467	0
	High	ITDIIGKEEGIGPENLR	2	1	1	Q13085		0	66.53	4.12424e-06	3	1854	0.613624	45.6462	1
	High	qLTEEDGVHSVIEENIK	2	1	1	Q13085	N-Term(Gln->pyro-Glu)	0	65.91	7.15491e-06	2	1922.93	-0.3864	52.3395	0
	High	LGGIPVGVVAVETR	2	1	1	Q13085		0	65.84	1.48551e-06	3	1366.81	-0.244711	52.6804	0
	High	TAQImFQAYGDK	4	1	1	Q13085	M5(Oxidation)	0	65.55	5.50259e-06	2	1388.65	-1.5819	41.8997	0
	High	DLAEWLEK	2	1	1	Q13085		0	62.87	1.66286e-05	1	1003.51	1.98738	57.4744	0
	High	EASFEYLQNEGER	3	2	2	Q13085;O00763		0	61.98	7.85998e-06	2	1571.7	1.25027	43.3426	0
	High	mGGMVSFR	9	1	1	Q13085	M1(Oxidation)	0	61.94	5.69364e-06	2	900.406	-0.906199	34.0015	0
	High	VLIANNGIAAVK	2	2	2	Q13085;O00763		0	61.68	3.90542e-06	2	1182.72	0.787883	41.235	0
	High	IASSIVAQTAGIPTLPWSGSGLR	2	1	1	Q13085		0	61.31	7.54397e-06	2	2282.25	1.65481	64.781	0
	High	DPSLPLLELQDImTSVSGR	3	1	1	Q13085	M13(Oxidation)	0	61	2.23603e-05	2	2087.08	3.92402	76.8355	0
	High	GGSWVVIDSSINPR	4	1	1	Q13085		0	60.41	2.72064e-05	2	1486.77	0.902395	51.9636	0
	High	NSVSNFLHSLER	1	1	1	Q13085		0	60.15	2.97544e-05	2	1402.71	0.292271	49.3394	0
	High	IDTGWLDR	4	1	1	Q13085		0	59.65	3.26262e-05	2	975.49	0.330493	46.0117	0
	High	ATLVDHGIR	1	1	1	Q13085		0	58.88	1.46891e-05	2	981.548	0.0659731	25.6388	0
	High	VQQAELHTGSLPR	1	1	1	Q13085		0	58.72	3.51804e-05	2	1435.77	1.81684	29.6303	0
	High	EGLPLmVFANWR	7	1	1	Q13085	M6(Oxidation)	0	58.72	4.45127e-05	2	1448.74	0.980009	65.3587	0
	High	LLLEDLVK	2	1	1	Q13085		0	58.7	1.26128e-05	2	942.586	-1.077	56.9126	0
	High	FVVmVTPEDLK	4	2	2	Q13085;O00763	M4(Oxidation)	0	58.51	4.41107e-05	2	1293.68	1.7732	51.9051	0
	High	TAQIMFQAYGDK	2	1	1	Q13085		0	58.18	3.0639e-05	2	1372.66	0.386689	45.3545	0
	High	AVVmDLLR	5	1	1	Q13085	M4(Oxidation)	0	57.44	4.30921e-05	2	932.524	0.128505	42.5288	0
	High	WFVEVEGTVK	2	1	1	Q13085		0	56.46	6.19085e-05	2	1193.62	1.53695	51.6279	0
	High	ITDIIGK	4	1	1	Q13085		0	55.52	4.58688e-05	2	759.463	1.82982	33.1621	0
	High	mQLDNPSK	3	1	1	Q13085	M1(Oxidation)	0	54.04	5.97603e-05	2	948.446	0.372309	19.3311	0
	High	QGPLHGmLINTPYVTK	1	1	1	Q13085	M7(Oxidation)	0	53.37	0.00012565	3	1784.94	-0.000437253	41.3322	0
	High	IGLAEEIR	3	1	1	Q13085		0	52.77	0.00012392	2	900.515	-0.294569	39.2796	0
	High	MQLDNPSK	2	1	1	Q13085		0	52.22	0.000116359	2	932.448	-2.71824	25.7202	0
	High	EEAISNMVVALK	1	2	2	Q13085;O00763		0	51.9	0.000175618	2	1303.69	-2.54098	51.5347	0
	High	LPELLLK	1	1	1	Q13085		0	51.25	1.16557e-05	2	825.546	1.42883	49.5171	0
	High	qGPLHGmLINTPYVTK	1	1	1	Q13085	N-Term(Gln->pyro-Glu); M7(Oxidation)	0	51.24	0.000195046	2	1767.91	-0.37333	50.7233	0
	High	TTVEYLIK	4	1	1	Q13085		0	51.18	0.000111264	2	966.55	-0.321486	40.8808	0
	High	qGPLHGMLINTPYVTK	1	1	1	Q13085	N-Term(Gln->pyro-Glu)	0	51.15	0.000194142	2	1751.92	1.73755	56.8954	0
	High	KVNNADDFPNLFR	2	1	1	Q13085		0	51.12	0.00025653	3	1549.78	0.0463026	47.1108	1
	High	qVLIASHLPSYELR	1	1	1	Q13085	N-Term(Gln->pyro-Glu)	0	51.1	0.0001634	2	1608.87	0.129959	58.4941	0
	High	RAYIAYELNSVQHR	1	1	1	Q13085		0	51.05	0.000259913	3	1719.89	-1.3602	34.775	1
	High	VLQAELK	3	1	1	Q13085		0	49.75	0.000237273	1	800.487	-0.229232	28.8685	0
	High	IYVSANSGAR	4	1	1	Q13085		0	49.52	0.000246827	2	1037.54	0.0500075	25.1462	0
	High	VDWQENDFSK	1	1	1	Q13085		0	48.72	0.000177916	2	1267.56	-0.195558	40.7656	0
	High	RLLLEDLVK	2	1	1	Q13085		0	48.08	9.41359e-05	2	1098.69	1.53422	49.6352	1
	High	LGTPELSTAER	2	1	1	Q13085		0	47.85	0.000476591	2	1173.61	-3.9881	34.7579	0
	High	MGGMVSFR	5	1	1	Q13085		0	47.64	0.000190266	2	884.412	0.0910186	38.9414	0
	High	EGLPLMVFANWR	3	1	1	Q13085		0	47.46	0.000592262	2	1432.74	1.02023	71.6857	0
	High	mDEPSPLAQPLELNQHSR	1	1	1	Q13085	N-Term(Acetyl)	0	47.12	0.000555093	2	2104.02	2.83749	55.7641	0
	High	LSDGGLLLSYDGSSYTTYMK	1	1	1	Q13085		0	46.92	0.000485733	2	2171.02	-2.27372	60.8178	0
	High	EENKSDMNTVLNYIFSHAQVTK	4	1	1	Q13085		0	46.89	0.000547424	4	2568.24	-0.982711	62.1016	1
	High	QGPLHGMLINTPYVTK	3	1	1	Q13085		0	46.82	0.000470011	3	1768.94	0.0577791	46.9145	0
	High	MAALEVYVR	3	1	1	Q13085		0	46.66	0.000505991	2	1051.56	-2.14554	46.7396	0
	High	SSMSGLHLVK	3	1	1	Q13085		0	46.14	0.000819653	2	1058.57	6.4487	31.7352	0
	High	QVQAEVPGSPIFVmR	5	1	1	Q13085	M14(Oxidation)	0	45.93	0.000682848	2	1673.87	1.77611	51.4514	0
	High	HMFHVAWVDPEDPYK	2	1	1	Q13085		0	44.48	0.000689733	3	1870.86	-0.229893	48.6888	0
	High	KIHNANPELTDGQIQAmLR	1	1	1	Q13085	M17(Oxidation)	0	44.47	0.00100751	3	2165.11	-2.31712	35.5411	1
	High	ITSENPDEGFKPSSGTVQELNFR	1	2	2	Q13085;O00763		0	42.83	0.00143068	2	2552.22	-0.703044	45.9546	1
	High	IIEFVPTK	2	1	1	Q13085		0	42.32	0.000612514	2	946.562	0.706453	44.3286	0
	High	DFTVASPAEFVTR	2	2	2	Q13085;O00763		0	42.32	0.00172325	2	1439.72	2.97384	57.7965	0
	High	EVTDSRTAQIMFQAYGDK	1	1	1	Q13085		0	42.18	0.00149822	3	2059.99	4.92602	45.474	1
	High	EEGIGPENLR	1	1	1	Q13085		0	42.11	0.00131648	2	1113.55	0.195084	35.4392	0
	High	RVDPVYIHLAER	4	1	1	Q13085		0	41.11	0.00143663	3	1467.81	-0.558291	36.9144	1
	High	mAALEVYVR	4	1	1	Q13085	M1(Oxidation)	0	41.03	0.0018341	2	1067.55	-3.98224	41.9344	0
	High	VEVGTEVTDYR	2	1	1	Q13085		0	40.82	0.0020119	2	1267.62	1.0446	37.3533	0
	High	SVHSSVPLLNSKDPIDR	2	1	1	Q13085		0	39.9	0.00226148	3	1863.99	-0.380347	37.161	1
	Medium	mHLYLGAAK	2	2	2	Q13085;O00763	M1(Oxidation)	0	39.82	0.00346571	2	1019.54	1.53887	28.5026	0
	High	LTFLVAQK	3	1	1	Q13085		0	39.19	0.000391637	1	919.562	0.714822	44.5084	0
	Medium	MHLYLGAAK	1	2	2	Q13085;O00763		0	39.06	0.00378083	2	1003.54	4.95028	33.4861	0
	High	LAAmFR	1	1	1	Q13085	M4(Oxidation)	0	38.02	0.00234275	2	724.38	-0.864977	29.1276	0
	Medium	LPGGNEIGmVAWK	1	1	1	Q13085	M9(Oxidation)	0	37.75	0.00485174	2	1387.7	0.329322	47.4191	0
	Medium	SLVQANPEVAmDSIIHMTQHISPTQR	3	1	1	Q13085	M11(Oxidation)	0	36.9	0.00595167	4	2919.44	-1.18966	51.2291	0
	Medium	TFFYWR	3	1	1	Q13085		0	36.8	0.00493074	2	919.446	0.0350818	53.7987	0
	High	AIGIGAYLVR	1	2	2	Q13085;O00763		0	36.4	0.00207324	2	1032.62	0.898663	51.9621	0
	Medium	AYVWDNNKDLAEWLEK	2	1	1	Q13085		0	36.17	0.00665459	3	1993.97	0.513826	58.2443	1
	Medium	VETQFQNGHYDK	3	1	1	Q13085		0	35.16	0.00576052	3	1465.67	0.719634	24.8365	0
	Medium	DMYDQVLK	1	2	2	Q13085;O00763		0	34.67	0.00684092	2	1011.48	2.48756	44.5824	0
	Medium	RFQAQSLGTTYIYDIPEMFR	1	1	1	Q13085		0	34.46	0.0108324	3	2436.2	-1.04237	63.2943	1
	Medium	LDLLEEK	1	1	1	Q13085		0	34.42	0.00959543	2	859.477	-0.510928	41.135	0
	Medium	EREEFLIPIYHQVAVQFADLHDTPGR	1	1	1	Q13085		0	34.39	0.00878855	3	3080.54	-6.15448	60.4135	1
	Medium	QVNYEVDR	1	1	1	Q13085		0	34.29	0.0100918	2	1022.49	2.06831	26.5001	0
	Medium	LILSETSIFDVLPNFFYHSNQVVR	2	1	1	Q13085		0	34.15	0.00590348	4	2838.49	1.28077	76.9832	0
	Medium	QVNYEVDRR	1	1	1	Q13085		0	33.71	0.012087	3	1178.59	-0.871099	21.9655	1
	Medium	AVVMDLLR	1	1	1	Q13085		0	33.56	0.0138775	2	916.529	0.842459	51.6089	0
	Medium	FQAQSLGTTYIYDIPEmFR	1	1	1	Q13085	M17(Oxidation)	0	33.34	0.011563	2	2296.1	-0.221244	63.8557	0
	High	RLTFLVAQK	2	1	1	Q13085		0	32.48	0.00211851	2	1075.66	1.46389	37.1585	1
	Medium	LSDGGLLLSYDGSSYTTYmKEEVDR	1	1	1	Q13085	M19(Oxidation)	0	31.29	0.0130771	3	2815.29	-1.79927	52.7165	1
	Medium	TFEDFVR	2	1	1	Q13085		0	30.75	0.0112747	2	913.441	-0.732218	43.9742	0
	Medium	SVHSSVPLLNSK	3	1	1	Q13085		0	30.32	0.0185329	3	1267.7	-1.0487	32.2471	0
	Medium	FFTFR	1	2	2	Q13085;O00763		0	28.41	0.041605	2	717.372	-0.123457	45.3498	0
	Medium	WSYEmFR	2	1	1	Q13085	M5(Oxidation)	0	27.63	0.012426	2	1034.44	-0.310734	46.7873	0
	Medium	AYVWDNNK	1	1	1	Q13085		0	27.59	0.0330072	1	1009.47	0.860963	34.1221	0
	Medium	DmYDQVLK	1	2	2	Q13085;O00763	M2(Oxidation)	0	25.2	0.0391084	2	1027.48	-0.0275155	36.8479	0
	Medium	LAAMFR	1	1	1	Q13085		0	23.51	0.0548157	2	708.384	-2.80699	35.7043	0
P11498	Pyruvate carboxylase, mitochondrial OS=Homo sapiens GN=PC PE=1 SV=2 - [PYC_HUMAN]	5675.23	55.35	1	45	45	169	nucleotide binding; DNA binding; catalytic activity; protein binding; metal ion binding	cytoplasm; mitochondrion; membrane; organelle lumen; cytosol	metabolic process; regulation of biological process	Pf00289; Pf00364; Pf00682; Pf02222; Pf02436; Pf02785; Pf02786; Pf07478; Pf08443; Pf13533; Pf13535; Pf15632	5091	1178	129.551	6.84424
	A2	Sequence	# PSMs	# Proteins	# Protein Groups	Protein Group Accessions	Modifications	ΔCn	IonScore	Exp Value	Charge	MH+ [Da]	ΔM [ppm]	RT [min]	# Missed Cleavages
	High	LDNASAFQGAVISPHYDSLLVK	4	1	1	P11498		0	111.97	1.45173e-10	2	2345.22	3.4308	55.5055	0
	High	QVGYENAGTVEFLVDR	6	1	1	P11498		0	104.53	1.08883e-09	2	1796.88	1.20276	67.2305	0
	High	LFSmENWGGATFDVAMR	2	1	1	P11498	M4(Oxidation)	0	100.9	1.28834e-09	2	1947.88	3.29782	60.8898	0
	High	AYVEANQmLGDLIK	3	1	1	P11498	M8(Oxidation)	0	96.65	6.86663e-09	2	1580.8	2.27197	49.6956	0
	High	HIEVQILGDQYGNILHLYER	3	1	1	P11498		0	91.99	1.49249e-08	3	2410.25	0.555724	59.0227	0
	High	AEAEAQAEELSFPR	2	1	1	P11498		0	91.22	1.70651e-08	2	1547.73	-0.0136478	44.2889	0
	High	TVAIYSEQDTGQMHR	4	1	1	P11498		0	88.66	2.99518e-08	2	1735.81	0.457128	31.9793	0
	High	YSLQYYMGLAEELVR	3	1	1	P11498		0	88.61	4.31067e-08	2	1834.91	1.4719	76.0146	0
	High	HGEEVTPEDVLSAAMYPDVFAHFK	7	1	1	P11498		0	87.13	4.60868e-08	3	2689.26	1.38773	66.3783	0
	High	AYSEALAAFGNGALFVEK	3	1	1	P11498		0	86.11	6.37981e-08	2	1857.94	1.66877	62.8133	0
	High	KAYVEANQMLGDLIK	3	1	1	P11498		0	86	5.65174e-08	2	1692.91	4.67046	50.8296	1
	High	SVVEFLQGYIGVPHGGFPEPFR	5	1	1	P11498		0	76.88	5.65095e-07	2	2432.25	3.18836	68.9752	0
	High	IAEEFEVELER	7	1	1	P11498		0	74.91	1.01052e-06	2	1363.68	1.20665	51.273	0
	High	QKADEAYLIGR	2	1	1	P11498		0	74.56	1.02359e-06	2	1263.67	-0.478448	32.0704	1
	High	VVEIAPAAHLDPQLR	5	1	1	P11498		0	72.09	8.99214e-07	2	1628.91	1.17542	44.975	0
	High	qVGYENAGTVEFLVDR	3	1	1	P11498	N-Term(Gln->pyro-Glu)	0	70.05	2.31816e-06	2	1779.84	-7.59961	67.2348	0
	High	GLAPVQAYLHIPDIIK	4	1	1	P11498		0	66.16	1.19841e-06	2	1748.01	-0.305453	61.7609	0
	High	qKADEAYLIGR	1	1	1	P11498	N-Term(Gln->pyro-Glu)	0	65.42	9.57405e-06	2	1246.64	1.12965	41.8419	1
	High	SGNSDVYENEIPGGQYTNLHFQAHSMGLGSK	1	1	1	P11498		0	63.71	6.27758e-06	4	3337.52	0.952075	49.0237	0
	High	VVHSYEELEENYTR	4	1	1	P11498		0	63.31	9.44985e-06	2	1767.82	0.866937	38.1329	0
	High	NHPGLLLMDTTFR	3	1	1	P11498		0	62.96	1.33032e-05	3	1514.78	0.984035	50.762	0
	High	DFTATFGPLDSLNTR	4	1	1	P11498		0	62.75	1.58734e-05	2	1654.81	1.23906	63.8532	0
	High	PGASLPPLDLQALEK	5	1	1	P11498		0	62.62	8.5061e-06	2	1548.86	0.667658	58.8427	0
	High	GTPLDTEVPmER	5	1	1	P11498	M10(Oxidation)	0	61.57	1.33752e-05	2	1360.64	-0.0759566	37.4654	0
	High	LQVEHTVTEEITDVDLVHAQIHVAEGR	4	1	1	P11498		0	57.59	3.50974e-05	4	3038.57	3.7963	91.7135	0
	High	YSLQYYmGLAEELVR	4	1	1	P11498	M7(Oxidation)	0	56.86	5.81098e-05	2	1850.9	-0.67395	66.2797	0
	High	TVAIYSEQDTGQmHR	2	1	1	P11498	M13(Oxidation)	0	56.73	4.52251e-05	3	1751.8	-0.693594	28.1812	0
	High	FIGPSPEVVR	5	1	1	P11498		0	56.48	6.51101e-05	2	1100.61	0.425093	41.3519	0
	High	KAYVEANQmLGDLIK	4	1	1	P11498	M9(Oxidation)	0	55.5	7.18688e-05	3	1708.89	0.379838	42.8338	1
	High	IVGDLAQFMVQNGLSR	1	1	1	P11498		0	54.93	8.67688e-05	2	1747.93	5.2389	63.6016	0
	High	NHPGLLLmDTTFR	7	1	1	P11498	M8(Oxidation)	0	54.51	0.000101774	3	1530.77	0.607434	46.766	0
	High	GTPLDTEVPMER	1	1	1	P11498		0	53.18	0.000105304	2	1344.65	1.04373	43.0305	0
	High	LFSMENWGGATFDVAMR	4	1	1	P11498		0	52.46	0.000102726	2	1931.88	0.377047	67.0864	0
	High	ASPSPTDPVVPAVPIGPPPAGFR	1	1	1	P11498		0	52.46	9.44962e-05	2	2226.2	2.55865	59.7394	0
	High	ADEAYLIGR	2	1	1	P11498		0	50.07	0.000305043	2	1007.52	2.65687	39.3223	0
	High	LLHYLGHVMVNGPTTPIPVK	2	1	1	P11498		0	49.91	0.000102094	3	2186.21	-0.996827	48.0582	0
	High	AIAIAAGVPVVPGTDAPITSLHEAHEFSNTYGFPIIFK	2	1	1	P11498		0	49.89	0.000106155	4	3951.08	3.44846	68.1881	0
	High	GQIGAPMPGK	1	1	1	P11498		0	48.99	0.000233438	2	955.503	0.00734839	29.9651	0
	High	ELIPNIPFQMLLR	2	1	1	P11498		0	48.37	0.000197942	2	1583.9	2.07674	76.9567	0
	High	vFRAcTELGIR	1	1	1	P11498	N-Term(Acetyl); C5(Carbamidomethyl)	0	48.09	0.000441654	3	1363.72	6.02137	37.9015	1
	High	EGPEGFAR	8	1	1	P11498		0	47.41	0.000350395	2	862.405	-0.0338919	27.3104	0
	High	TSTAPAASPNVR	2	1	1	P11498		0	46.86	0.000506915	2	1171.61	0.402834	23.5444	0
	High	GANAVGYTNYPDNVVFK	1	1	1	P11498		0	44.95	0.000986859	2	1828.89	4.48337	48.8282	0
	High	ELIPNIPFQmLLR	2	1	1	P11498	M10(Oxidation)	0	40.83	0.00124732	2	1599.9	1.64826	71.71	0
	High	GQIGAPmPGK	7	1	1	P11498	M7(Oxidation)	0	39.96	0.00208915	2	971.498	-0.412912	25.0395	0
	Medium	LFLQGPK	2	1	1	P11498		0	39.66	0.00332	1	802.484	1.8085	38.0397	0
	High	SGNSDVYENEIPGGQYTNLHFQAHSmGLGSK	2	1	1	P11498	M26(Oxidation)	0	39.33	0.00160436	4	3353.52	0.935024	45.7038	0
	High	SLPDLGLR	2	1	1	P11498		0	37.67	0.00221447	2	870.504	-0.432412	46.3653	0
	Medium	ENGMDVFR	1	1	1	P11498		0	37.51	0.00286532	2	967.432	1.73766	39.5374	0
	Medium	QVFFELNGQLR	1	1	1	P11498		0	37.35	0.00503451	2	1350.72	-0.754859	54.3399	0
	Medium	ALAEFR	2	1	1	P11498		0	37.24	0.00373822	2	706.388	-0.776328	30.811	0
	Medium	HYFIEVNSR	2	1	1	P11498		0	37.2	0.00616417	2	1164.58	-1.38314	34.6559	0
	Medium	DAHQSLLATR	1	1	1	P11498		0	36.81	0.00456504	3	1111.59	0.239954	28.0618	0
	Medium	IAPYVAHNFSK	1	1	1	P11498		0	36.69	0.00725368	3	1246.66	-0.0892536	31.6011	0
	Medium	ENNVDAVHPGYGFLSER	2	1	1	P11498		0	36.08	0.00678161	2	1903.9	1.52137	44.4659	0
	Medium	ALAVSDLNR	1	1	1	P11498		0	30.13	0.0265434	2	958.53	-1.28133	34.8157	0
Q96RQ3	Methylcrotonoyl-CoA carboxylase subunit alpha, mitochondrial OS=Homo sapiens GN=MCCC1 PE=1 SV=3 - [MCCA_HUMAN]	5667.56	48.28	1	25	25	155	nucleotide binding; catalytic activity; protein binding; metal ion binding	mitochondrion; membrane; organelle lumen; cytosol	metabolic process	Pf00289; Pf00364; Pf01071; Pf02222; Pf02655; Pf02785; Pf02786; Pf07478; Pf08443; Pf13533; Pf13535; Pf15632	56922	725	80.4219	7.78174
	A2	Sequence	# PSMs	# Proteins	# Protein Groups	Protein Group Accessions	Modifications	ΔCn	IonScore	Exp Value	Charge	MH+ [Da]	ΔM [ppm]	RT [min]	# Missed Cleavages
	High	AmTDTFTLQAHDQFSPFSSSSGR	4	1	1	Q96RQ3	M2(Oxidation)	0	111.92	7.61585e-11	3	2534.13	0.406699	50.4543	0
	High	AMTDTFTLQAHDQFSPFSSSSGR	11	1	1	Q96RQ3		0	103.93	6.14955e-10	2	2518.13	1.64319	53.8883	0
	High	IPLSQEEITLQGHAFEAR	5	1	1	Q96RQ3		0	89.23	3.15213e-08	2	2039.06	0.354469	48.2087	0
	High	LQVEHPVTEMITGTDLVEWQLR	13	1	1	Q96RQ3		0	88.75	2.95375e-08	3	2594.33	2.29864	63.296	0
	High	LQVEHPVTEmITGTDLVEWQLR	3	1	1	Q96RQ3	M10(Oxidation)	0	84.34	9.05597e-08	3	2610.33	0.912318	57.1719	0
	High	LIILENTIYLFSK	7	1	1	Q96RQ3		0	84.23	1.75571e-08	2	1566.92	1.3377	71.0552	0
	High	NSMHVDMADEAYSIGPAPSQQSYLSmEK	9	1	1	Q96RQ3	M26(Oxidation)	0	83.95	3.62445e-08	3	3102.35	0.448268	49.47	0
	High	NSMHVDMADEAYSIGPAPSQQSYLSMEK	1	1	1	Q96RQ3		0	82.94	4.31936e-08	3	3086.34	-5.03352	52.4172	0
	High	NNVAIAVTYNHDGSYSMQIEDK	10	1	1	Q96RQ3		0	82.21	1.10015e-07	3	2469.14	1.01539	48.0873	0
	High	qGDEVSVHYDPMIAK	1	1	1	Q96RQ3	N-Term(Gln->pyro-Glu)	0	81.54	1.36433e-07	2	1671.77	0.648701	47.8391	0
	High	AVNYVGAGTVEFIMDSK	8	1	1	Q96RQ3		0	79.84	2.74945e-07	2	1800.89	1.06415	60.0001	0
	High	SEQEFQEQLESAR	2	1	1	Q96RQ3		0	79.58	1.78449e-07	2	1580.72	0.711658	40.4106	0
	High	YLSSVSSQETQGGPLAPMTGTIEK	3	1	1	Q96RQ3		0	78.59	4.12995e-07	3	2481.22	1.11393	50.9391	0
	High	KSFNDDAmLIEK	3	1	1	Q96RQ3	M8(Oxidation)	0	77.2	4.88751e-07	2	1426.69	1.50067	33.2989	1
	High	IYAEDPSNNFmPVAGPLVHLSTPR	4	1	1	Q96RQ3	M11(Oxidation)	0	75.74	7.57388e-07	3	2641.31	-0.18439	54.4148	0
	High	HTPLVEFEEEESDKR	13	1	1	Q96RQ3		0	72.26	1.28367e-06	3	1844.87	-0.329345	36.412	1
	High	EGSIEIDIPVPK	5	1	1	Q96RQ3		0	70.72	1.41487e-06	2	1296.71	0.56957	55.4158	0
	High	LGVQTVAVYSEADR	3	1	1	Q96RQ3		0	68.59	4.35132e-06	2	1507.78	1.31711	45.0195	0
	High	KSFNDDAMLIEK	3	1	1	Q96RQ3		0	66.06	6.41652e-06	2	1410.69	0.422505	37.794	1
	High	SFNDDAmLIEK	6	1	1	Q96RQ3	M7(Oxidation)	0	65.25	5.11993e-06	2	1298.59	-0.419888	41.2623	0
	High	QGDEVSVHYDPMIAK	1	1	1	Q96RQ3		0	61.59	1.41459e-05	2	1688.8	2.26928	39.8654	0
	High	HVEVQVFGDHHGNAVYLFER	5	1	1	Q96RQ3		0	59.87	2.79235e-05	4	2353.15	0.431267	46.1518	0
	High	qEGIIFIGPPPSAIR	1	1	1	Q96RQ3	N-Term(Gln->pyro-Glu)	0	59.45	1.73089e-05	2	1577.87	1.1653	72.6179	0
	High	YLSSVSSQETQGGPLAPmTGTIEK	3	1	1	Q96RQ3	M18(Oxidation)	0	54.96	8.87248e-05	2	2497.21	-1.2021	44.3353	0
	High	IIEEAPAPGIK	3	1	1	Q96RQ3		0	52.85	4.64326e-05	2	1137.65	-0.264276	36.3177	0
	High	QEGIIFIGPPPSAIR	4	1	1	Q96RQ3		0	51.52	8.35061e-05	2	1594.9	0.88579	58.4232	0
	High	LVVWAADR	3	1	1	Q96RQ3		0	47.59	0.000543444	2	929.52	0.12165	42.9564	0
	High	KLGVQTVAVYSEADR	2	1	1	Q96RQ3		0	47.37	0.000483731	3	1635.87	-0.920513	37.9875	1
	High	AVNYVGAGTVEFImDSK	2	1	1	Q96RQ3	M14(Oxidation)	0	46.74	0.000577253	3	1816.88	-0.420224	52.7746	0
	High	qGDEVSVHYDPmIAK	2	1	1	Q96RQ3	N-Term(Gln->pyro-Glu); M12(Oxidation)	0	46.22	0.000410704	2	1687.77	1.84725	44.465	0
	High	IYAEDPSNNFMPVAGPLVHLSTPR	1	1	1	Q96RQ3		0	42.65	0.00140159	3	2625.32	2.50406	59.6826	0
	High	IGYPVMIK	2	1	1	Q96RQ3		0	40.78	0.00192189	2	920.527	-0.706446	44.4448	0
	High	RIGYPVMIK	3	1	1	Q96RQ3		0	39.83	0.0012375	2	1076.63	0.940807	36.6299	1
	Medium	IGYPVmIK	2	1	1	Q96RQ3	M6(Oxidation)	0	38.35	0.00281469	2	936.522	-0.2178	41.5285	0
	Medium	QLLLSR	2	1	1	Q96RQ3		0	34.69	0.00669062	2	729.461	-0.756806	33.996	0
	Medium	RIGYPVmIK	3	1	1	Q96RQ3	M7(Oxidation)	0	33.02	0.00803204	2	1092.62	-1.12236	33.1925	1
	Medium	qLLLSR	1	1	1	Q96RQ3	N-Term(Gln->pyro-Glu)	0	31.51	0.00639217	2	712.436	1.02239	54.5985	0
	Medium	RLNISYTR	1	1	1	Q96RQ3		0	27.7	0.0228414	3	1022.57	-0.198573	27.6341	1
P62805	Histone H4 OS=Homo sapiens GN=HIST1H4A PE=1 SV=2 - [H4_HUMAN]	5177.12	60.19	1	9	9	178	DNA binding; protein binding; catalytic activity; RNA binding	chromosome; extracellular; nucleus; cytoskeleton; membrane	regulation of biological process; cell organization and biogenesis; metabolic process; response to stimulus	Pf00125; Pf02969; Pf15630	8359	103	11.3604	11.356
	A2	Sequence	# PSMs	# Proteins	# Protein Groups	Protein Group Accessions	Modifications	ΔCn	IonScore	Exp Value	Charge	MH+ [Da]	ΔM [ppm]	RT [min]	# Missed Cleavages
	High	KTVTAMDVVYALK	5	1	1	P62805		0	123.59	7.416e-12	2	1438.8	0.799475	49.7797	1
	High	TVTAmDVVYALK	32	1	1	P62805	M5(Oxidation)	0	99.88	2.25136e-09	2	1326.7	4.88332	49.5614	0
	High	TVTAMDVVYALK	10	1	1	P62805		0	96.75	4.23755e-09	2	1310.7	1.06334	58.0041	0
	High	ISGLIYEETR	45	1	1	P62805		0	80.26	2.20873e-07	2	1180.62	0.538919	42.068	0
	High	KTVTAmDVVYALK	12	1	1	P62805	M6(Oxidation)	0	67.09	4.0064e-06	3	1454.79	-0.296259	45.8335	1
	High	DNIQGITKPAIR	15	1	1	P62805		0	57.64	2.55697e-05	2	1325.75	-0.224629	34.8689	1
	High	VFLENVIR	48	1	1	P62805		0	54.46	4.8343e-05	2	989.579	0.90104	63.3485	0
	High	TVTAMDVVYALKR	1	1	1	P62805		0	53.58	8.57328e-05	3	1466.8	-0.40095	51.5919	1
	Medium	RISGLIYEETR	8	1	1	P62805		0	39.56	0.00276103	3	1336.72	-0.55002	36.0759	1
	Medium	DAVTYTEHAK	1	1	1	P62805		0	29.94	0.0231679	3	1134.54	-0.327301	23.989	0
	Medium	TLYGFGG	1	1	1	P62805		0	29.93	0.0483226	1	714.346	0.288342	52.2117	0
P21333	Filamin-A OS=Homo sapiens GN=FLNA PE=1 SV=4 - [FLNA_HUMAN]	5072.52	42.05	1	73	79	156	protein binding; signal transducer activity; RNA binding	extracellular; nucleus; cytoplasm; cytosol; cytoskeleton; membrane	cell organization and biogenesis; transport; regulation of biological process; response to stimulus; coagulation; metabolic process	Pf00307; Pf00630	2316	2647	280.564	6.06201
	A2	Sequence	# PSMs	# Proteins	# Protein Groups	Protein Group Accessions	Modifications	ΔCn	IonScore	Exp Value	Charge	MH+ [Da]	ΔM [ppm]	RT [min]	# Missed Cleavages
	High	VGSAADIPINISETDLSLLTATVVPPSGR	2	1	1	P21333		0	159.89	8.35906e-16	2	2893.56	1.9282	77.0062	0
	High	GLVEPVDVVDNADGTQTVNYVPSR	1	1	1	P21333		0	142.65	1.5211e-13	2	2544.26	0.0427625	55.7032	0
	High	IPEISIQDMTAQVTSPSGK	1	1	1	P21333		0	115.77	7.56147e-11	2	2002.02	2.89155	58.2071	0
	High	DAGEGGLSLAIEGPSK	3	1	1	P21333		0	108.58	3.87598e-10	2	1500.76	0.783154	51.0647	0
	High	GAGSYTIMVLFADQATPTSPIR	2	1	1	P21333		0	107.76	5.02483e-10	2	2296.16	-1.78448	68.4814	0
	High	QMQLENVSVALEFLDR	2	2	2	P21333;O75369		0	106.12	7.26921e-10	2	1891.96	3.21453	69.9033	0
	High	LTVSSLQESGLK	1	1	1	P21333		0	103.06	1.15669e-09	2	1261.7	0.495959	41.5677	0
	High	GAGTGGLGLAVEGPSEAK	4	1	1	P21333		0	101.34	2.1558e-09	2	1570.81	0.664523	42.5711	0
	High	VANPSGNLTETYVQDR	2	1	1	P21333		0	94.84	8.38283e-09	2	1763.86	1.97935	39.4273	0
	High	LDVQFSGLTK	1	1	1	P21333		0	92.24	1.22989e-08	2	1107.61	1.24707	47.881	0
	High	LVSNHSLHETSSVFVDSLTK	2	1	1	P21333		0	91.53	1.8315e-08	3	2200.12	0.209905	42.7438	0
	High	NGQHVASSPIPVVISQSEIGDASR	1	1	1	P21333		0	87.22	5.07369e-08	3	2448.24	-1.47677	48.3768	0
	High	AFGPGLQGGSAGSPAR	1	1	1	P21333		0	85.95	6.69546e-08	2	1429.72	1.68524	34.9875	0
	High	YAPSEAGLHEMDIR	6	1	1	P21333		0	83.95	7.99393e-08	2	1588.74	0.53025	39.008	0
	High	DAGEGLLAVQITDPEGKPK	3	1	1	P21333		0	77.18	4.54636e-07	2	1938.02	-0.866014	50.3968	1
	High	TGVAVNKPAEFTVDAK	3	1	1	P21333		0	76.69	5.88223e-07	2	1646.88	1.79365	36.36	1
	High	AEAGVPAEFSIWTR	1	1	1	P21333		0	70.8	2.6658e-06	2	1533.77	1.98946	58.3096	0
	High	ANLPQSFQVDTSK	1	1	1	P21333		0	69.76	3.50335e-06	2	1434.72	0.388012	41.783	0
	High	YNEQHVPGSPFTAR	2	1	1	P21333		0	69.74	2.39943e-06	3	1602.77	0.63679	34.5721	0
	High	DAPQDFHPDR	4	1	1	P21333		0	69.62	1.33156e-06	2	1197.53	0.294625	26.2526	0
	High	FGGEHVPNSPFQVTALAGDQPSVQPPLR	3	1	1	P21333		0	67.88	3.9429e-06	3	2945.5	2.05225	56.2858	0
	High	AGNNMLLVGVHGPR	7	1	1	P21333		0	67.26	5.00838e-06	3	1434.76	0.0081002	39.3257	0
	High	EGPYSISVLYGDEEVPR	1	1	1	P21333		0	66.91	5.72409e-06	3	1909.92	1.60284	56.7397	0
	High	DAGEGLLAVQITDPEGK	1	1	1	P21333		0	65.49	8.60176e-06	2	1712.88	5.95336	58.629	0
	High	ASGPGLNTTGVPASLPVEFTIDAK	1	1	1	P21333		0	64.98	6.1949e-06	2	2342.23	0.722491	62.8888	0
	High	EATTEFSVDAR	1	1	1	P21333		0	64.86	5.68263e-06	2	1225.57	0.137444	36.5484	0
	High	LIALLEVLSQK	3	2	2	P21333;O75369		0	64.21	1.04312e-06	2	1226.77	0.38733	66.9379	0
	High	TGVELGKPTHFTVNAK	5	1	1	P21333		0	64.2	8.38318e-06	3	1698.92	-0.376181	32.9863	1
	High	IANLQTDLSDGLR	4	1	1	P21333		0	64.09	1.0158e-05	2	1415.75	0.429467	48.6204	0
	High	QmQLENVSVALEFLDR	1	2	2	P21333;O75369	M2(Oxidation)	0	61.16	2.47288e-05	3	1907.95	0.599362	65.2261	0
	High	AGQSAAGAAPGGGVDTR	1	1	1	P21333		0	59.65	2.47135e-05	2	1442.7	0.471968	23.9272	0
	High	SPFSVAVSPSLDLSK	2	1	1	P21333		0	58.55	3.35128e-05	2	1533.83	8.27314	56.0255	0
	High	FNEEHIPDSPFVVPVASPSGDAR	2	1	1	P21333		0	58.52	3.88069e-05	3	2467.19	1.52839	54.8945	0
	High	LPQLPITNFSR	1	1	1	P21333		0	57.48	3.56404e-05	2	1285.73	0.296229	55.1935	0
	High	VDVGKDQEFTVK	1	1	1	P21333		0	56.74	7.00118e-05	3	1364.7	-0.849163	32.6705	1
	High	GKLDVQFSGLTK	1	1	1	P21333		0	54.9	5.06424e-05	2	1292.72	1.36344	40.764	1
	High	EAMQQADDWLGIPQVITPEEIVDPNVDEHSVmTYLSQFPK	2	1	1	P21333	M32(Oxidation)	0	54.58	5.19023e-05	4	4586.19	4.16813	76.9593	0
	High	DLAEDAPWK	5	2	2	P21333;O75369		0	54.27	4.50803e-05	2	1044.5	0.205101	46.5736	0
	High	YTPVQQGPVGVNVTYGGDPIPK	2	1	1	P21333		0	51.83	0.000157475	2	2286.18	2.02899	51.0982	0
	High	LYSVSYLLK	3	1	1	P21333		0	51.67	0.000178362	2	1085.62	0.385048	52.2777	0
	High	VNQPASFAVSLNGAK	1	1	1	P21333		0	51.3	0.000221652	2	1502.8	-0.602621	44.515	0
	High	YGGDEIPFSPYR	2	1	1	P21333		0	50.9	0.000144684	2	1400.65	0.412623	50.7809	0
	High	SAGQGEVLVYVEDPAGHQEEAK	4	1	1	P21333		0	50.43	0.00022281	2	2313.1	0.405558	43.7467	0
	High	VTYTPMAPGSYLISIK	2	1	1	P21333		0	49.91	0.00026085	2	1740.93	1.32567	59.1468	0
	High	LLGWIQNK	1	2	2	P21333;O75369		0	47.8	0.000467174	2	971.567	0.175126	46.7133	0
	High	VAQPTITDNKDGTVTVR	2	1	1	P21333		0	46.46	0.000580675	3	1814.96	-0.685685	33.362	1
	High	AEISFEDR	1	1	1	P21333		0	46.42	0.000417303	2	966.453	-0.195615	34.8714	0
	High	VSGQGLHEGHTFEPAEFIIDTR	3	1	1	P21333		0	46.23	0.000638462	4	2440.19	1.23357	48.9748	0
	High	AWGPGLEGGVVGK	1	1	1	P21333		0	46.05	0.000609609	2	1226.65	-0.598452	45.7269	0
	High	DVDIIDHHDNTYTVK	1	1	1	P21333		0	45.78	0.000698917	2	1784.85	1.02421	37.2209	0
	High	TFSVWYVPEVTGTHK	2	1	1	P21333		0	45.6	0.000890993	3	1750.88	-0.228769	54.1646	0
	High	KTHIQDNHDGTYTVAYVPDVTGR	2	1	1	P21333		0	44.19	0.00108604	3	2587.26	0.732829	37.6658	1
	High	AGVAPLQVK	4	1	1	P21333		0	42.65	0.00026076	2	882.54	-0.510456	33.15	0
	High	ENGVYLIDVK	1	1	1	P21333		0	42.4	0.0013379	2	1149.61	-0.338964	47.5832	0
	High	AGNNmLLVGVHGPR	1	1	1	P21333	M5(Oxidation)	0	42.01	0.00173429	3	1450.76	3.97584	36.2762	0
	High	RLTVSSLQESGLK	1	1	1	P21333		0	40.86	0.0011649	2	1417.8	0.58126	36.0296	1
	Medium	AYGPGIEPTGNMVK	1	1	1	P21333		0	39.18	0.00336376	2	1433.71	0.338399	40.2473	0
	High	DKGEYTLVVK	3	1	1	P21333		0	39.05	0.00182321	3	1151.63	-0.61025	33.9891	1
	Medium	VPVHDVTDASK	3	1	1	P21333		0	38.7	0.00270467	3	1167.6	-0.874339	21.69	0
	Medium	VEPGLGADNSVVR	1	1	1	P21333		0	38.68	0.00323213	2	1312.68	-1.88791	36.6798	0
	Medium	FNGTHIPGSPFK	1	1	1	P21333		0	38.07	0.00423419	3	1301.67	1.2969	38.9313	0
	Medium	IQQNTFTR	4	2	2	P21333;O75369		0	37.97	0.00402162	2	1007.53	0.0017543	25.0224	0
	Medium	NGHVGISFVPK	1	1	1	P21333		0	37.48	0.00380522	3	1154.63	0.0231412	34.8926	0
	High	VTVLFAGQHIAK	1	1	1	P21333		0	37.39	0.00227987	2	1283.75	0.115818	38.7949	0
	Medium	VTAQGPGLEPSGNIANK	1	1	1	P21333		0	36.95	0.00571198	2	1652.86	1.8995	35.1695	0
	Medium	DLAEDAPWKK	2	2	2	P21333;O75369		0	36.83	0.00561264	2	1172.59	-0.441321	37.828	1
	Medium	EEGPYEVEVTYDGVPVPGSPFPLEAVAPTKPSK	1	1	1	P21333		0	36.6	0.00497716	3	3485.74	0.911095	64.2081	1
	Medium	RAEFTVETR	1	1	1	P21333		0	36.44	0.00619673	3	1108.57	-2.90198	25.9414	1
	Medium	VHGPGIQSGTTNKPNK	1	1	1	P21333		0	35.71	0.0076398	3	1634.86	0.693269	17.4074	1
	Medium	YKGQHVPGSPFQFTVGPLGEGGAHK	1	1	1	P21333		0	35.42	0.00755015	4	2595.32	2.09042	43.9759	1
	Medium	AEFTVETR	1	1	1	P21333		0	35.4	0.00547966	2	952.475	1.55474	31.6128	0
	Medium	THIQDNHDGTYTVAYVPDVTGR	2	1	1	P21333		0	34.93	0.0088215	4	2459.17	3.34647	41.5411	0
	Medium	FADQHVPGSPFSVK	2	1	1	P21333		0	31.55	0.0196656	3	1515.76	0.729484	40.7145	0
	Medium	SADFVVEAIGDDVGTLGFSVEGPSQAK	1	1	1	P21333		0	30.82	0.0221888	2	2695.31	1.44213	76.4008	0
	Medium	AEISFEDRK	1	1	1	P21333		0	30.28	0.022689	3	1094.55	-0.268009	27.0302	1
	Medium	FTIDTK	1	1	1	P21333		0	30.23	0.00877287	1	724.389	1.37985	30.226	0
	High	YTILIK	2	1	1	P21333		0	28.98	0.00196579	2	750.475	-0.842005	39.9145	0
	Medium	KNGQHVASSPIPVVISQSEIGDASR	1	1	1	P21333		0	28.62	0.0344885	4	2576.34	-2.80604	43.3198	1
	Medium	VTYTPmAPGSYLISIK	1	1	1	P21333	M6(Oxidation)	0	28.36	0.0396068	2	1756.92	2.47088	55.0021	0
	Medium	YGGQPVPNFPSK	1	1	1	P21333		0	28.31	0.0427217	2	1290.65	-0.574166	38.9886	0
	Medium	VAQPTITDNK	1	1	1	P21333		0	27.39	0.0497012	2	1086.58	-0.771874	25.7067	0
	Medium	WGDEHIPGSPYR	1	1	1	P21333		0	25.85	0.0473229	2	1413.65	0.0490818	38.5492	0
P04264	Keratin, type II cytoskeletal 1 OS=Homo sapiens GN=KRT1 PE=1 SV=6 - [K2C1_HUMAN]	4175.56	52.02	1	28	33	125	catalytic activity; motor activity; receptor activity; structural molecule activity; protein binding; transporter activity	nucleus; cytoskeleton; membrane	defense response; metabolic process; regulation of biological process; response to stimulus; transport	Pf00038; Pf01576; Pf05103; Pf05957; Pf12128; Pf13166; Pf13514	3848	644	65.999	8.11865
	A2	Sequence	# PSMs	# Proteins	# Protein Groups	Protein Group Accessions	Modifications	ΔCn	IonScore	Exp Value	Charge	MH+ [Da]	ΔM [ppm]	RT [min]	# Missed Cleavages
	High	GGGGGGYGSGGSSYGSGGGSYGSGGGGGGGR	2	1	1	P04264		0	135.34	5.26347e-14	2	2383.96	2.34729	27.4176	0
	High	GSYGSGGSSYGSGGGSYGSGGGGGGHGSYGSGSSSGGYR	1	1	1	P04264		0	117.71	2.63353e-12	3	3312.3	-2.40474	28.904	0
	High	QISNLQQSISDAEQR	7	1	1	P04264		0	95.44	8.14413e-09	2	1716.85	2.16949	41.7088	0
	High	SGGGFSSGSAGIINYQR	1	1	1	P04264		0	93.39	1.19117e-08	2	1657.8	2.32793	42.4124	0
	High	SLDLDSIIAEVK	6	1	1	P04264		0	90.31	2.23e-08	2	1302.72	3.42421	66.9806	0
	High	NKLNDLEDALQQAK	2	1	1	P04264		0	87.63	5.13437e-08	2	1599.84	2.69339	46.5659	1
	High	SKAEAESLYQSK	4	1	1	P04264		0	84.63	8.00614e-08	2	1340.67	0.695409	22.964	1
	High	FLEQQNQVLQTK	6	2	2	P35908;P04264		0	84.56	1.10758e-07	2	1475.79	0.416707	40.3501	0
	High	LNDLEDALQQAK	2	1	1	P04264		0	82.73	1.62667e-07	2	1357.7	1.43641	46.6421	0
	High	KQISNLQQSISDAEQR	3	1	1	P04264		0	82.41	1.9032e-07	3	1844.95	0.0931815	35.0561	1
	High	qISNLQQSISDAEQR	1	1	1	P04264	N-Term(Gln->pyro-Glu)	0	77.99	4.32085e-07	2	1699.83	1.93911	56.6017	0
	High	YEELQITAGR	3	2	2	P04264;P04259		0	75.82	7.86764e-07	2	1179.6	0.551472	40.5534	0
	High	TNAENEFVTIK	6	1	1	P04264		0	75.75	8.71387e-07	2	1265.64	0.0911796	39.965	0
	High	TNAENEFVTIKK	2	1	1	P04264		0	73.97	1.12443e-06	2	1393.73	1.57225	31.6409	1
	High	THNLEPYFESFINNLR	12	1	1	P04264		0	73.78	1.25638e-06	3	1993.98	-0.424814	62.4857	0
	High	SLNNQFASFIDK	3	1	1	P04264		0	73.08	1.23502e-06	2	1383.69	-0.26906	52.7667	0
	High	WELLQQVDTSTR	6	1	1	P04264		0	71.4	2.06464e-06	2	1475.75	0.749652	52.3771	0
	High	LALDLEIATYR	2	2	2	P04264;P05787		0	67.64	3.47817e-06	2	1277.71	1.12864	57.4519	0
	High	SLVNLGGSK	3	1	1	P04264		0	66.94	5.66445e-06	2	874.501	1.41175	34.1352	0
	High	NMQDMVEDYR	4	1	1	P04264		0	58.08	6.84625e-06	2	1300.53	1.40745	42.7334	0
	High	AQYEDIAQK	1	1	1	P04264		0	57.94	3.72007e-05	2	1065.52	0.0135735	27.2346	0
	High	TLLEGEESR	2	1	1	P04264		0	57.62	4.95592e-05	2	1033.52	0.0769993	30.0815	0
	High	AEAESLYQSK	3	1	1	P04264		0	56.9	3.96097e-05	2	1125.54	1.19533	27.274	0
	High	NMQDmVEDYR	14	1	1	P04264	M5(Oxidation)	0	54.92	7.56951e-06	2	1316.52	-0.774108	35.3376	0
	High	NmQDmVEDYR	7	1	1	P04264	M2(Oxidation); M5(Oxidation)	0	52.48	9.60393e-06	2	1332.52	0.761047	27.6316	0
	High	NKYEDEINKR	3	4	4	P05787;P13647;P04264;P04259		0	50.57	0.000248191	3	1308.65	-0.000603853	20.8429	2
	High	NSKIEISELNR	1	1	1	P04264		0	42.76	0.00173994	3	1302.7	0.144982	32.1466	1
	High	IEISELNR	4	2	2	P35908;P04264		0	41.13	0.0020082	2	973.533	1.21927	38.8956	0
	High	SLNNQFASFIDKVR	2	1	1	P04264		0	41.02	0.00205972	3	1638.86	-0.486511	52.893	1
	Medium	LNDLEDALQQAKEDLAR	1	1	1	P04264		0	37.35	0.00554993	3	1941.99	-0.31751	58.4301	1
	High	DYQELmNTK	3	1	1	P04264	M6(Oxidation)	0	36.78	0.0023823	2	1157.51	0.504423	29.263	0
	High	DVDGAYMTK	2	1	1	P04264		0	35.37	0.00265718	2	999.445	-0.471815	30.8668	0
	Medium	SISISVAR	1	1	1	P04264		0	34.94	0.00572319	2	832.489	-0.263482	35.1566	0
	Medium	LDSELKNMQDMVEDYR	1	1	1	P04264		0	33.8	0.00648232	3	1985.9	1.43494	52.479	1
	Medium	DYQELMNTK	1	1	1	P04264		0	33.75	0.00550314	2	1141.52	-0.307251	40.3611	0
	Medium	DVDGAYmTK	1	1	1	P04264	M7(Oxidation)	0	30.94	0.00491281	2	1015.44	0.035266	25.5761	0
	Medium	LLRDYQELMNTK	1	1	1	P04264		0	29.71	0.0308957	2	1523.79	-1.81458	42.3338	1
	Medium	LRSEIDNVK	1	1	1	P04264		0.0345	28.27	0.0373085	2	1073.6	0.0158364	22.6228	1
P05165	Propionyl-CoA carboxylase alpha chain, mitochondrial OS=Homo sapiens GN=PCCA PE=1 SV=4 - [PCCA_HUMAN]	4136.39	49.04	1	33	33	121	nucleotide binding; catalytic activity; protein binding; metal ion binding	extracellular; mitochondrion; organelle lumen; cytosol	metabolic process	Pf00289; Pf00364; Pf01071; Pf02222; Pf02258; Pf02785; Pf02786; Pf07478; Pf08442; Pf08443; Pf13437; Pf13533; Pf13535; Pf13549; Pf15632	5095	728	80.0081	7.51807
	A2	Sequence	# PSMs	# Proteins	# Protein Groups	Protein Group Accessions	Modifications	ΔCn	IonScore	Exp Value	Charge	MH+ [Da]	ΔM [ppm]	RT [min]	# Missed Cleavages
	High	LNVTSTWNLASPLLSVSVDGTQR	2	1	1	P05165		0	152.82	1.09181e-14	2	2458.3	0.900923	70.2437	0
	High	EAGGNMSIQFLGTVYK	2	1	1	P05165		0	103.49	1.34762e-09	2	1714.85	-0.634754	57.5885	0
	High	LSSQEAASSFGDDR	4	1	1	P05165		0	103.22	6.38418e-10	2	1469.65	-0.529084	33.1038	0
	High	EAGGNmSIQFLGTVYK	2	1	1	P05165	M6(Oxidation)	0	93.29	1.19782e-08	2	1730.84	0.263718	52.342	0
	High	VHTVVASNNGSVFSVEVDGSK	3	1	1	P05165		0	86.43	6.4954e-08	3	2132.07	2.57293	43.4899	0
	High	SYLNMDAIMEAIK	4	1	1	P05165		0	86.2	5.86515e-08	2	1498.73	1.04793	66.9117	0
	High	YSSAGTVEFLVDSK	7	1	1	P05165		0	82.75	1.56611e-07	2	1502.74	2.50553	52.2982	0
	High	MADALDNYVIR	2	1	1	P05165		0	82.14	1.7198e-07	2	1280.63	0.958976	49.6727	0
	High	VDSGIQPGSDISIYYDPMISK	2	1	1	P05165		0	81.84	2.04246e-07	2	2285.11	3.71849	60.8828	0
	High	VVEEAPSIFLDAETR	2	1	1	P05165		0	74.74	1.06429e-06	2	1675.86	1.95241	55.4229	0
	High	SYLNMDAImEAIK	4	1	1	P05165	M9(Oxidation)	0	74.49	8.3929e-07	2	1514.72	0.928574	57.6875	0
	High	KAEVNTIPGFDGVVK	4	1	1	P05165		0	72.81	1.01317e-06	2	1573.86	3.36486	43.607	1
	High	HIEIQVLGDK	6	1	1	P05165		0	71	1.17561e-06	2	1151.64	0.903609	39.0844	0
	High	HGNALWLNER	1	1	1	P05165		0	68.08	3.73432e-06	2	1209.61	0.783348	34.3269	0
	High	SYLNMDAIMEAIKK	2	1	1	P05165		0	67.25	5.24596e-06	3	1626.82	1.10765	59.2622	1
	High	LSQYQEPLHLPGVR	5	1	1	P05165		0	65.82	6.10037e-06	2	1636.88	0.249098	44.8594	0
	High	VYAEDPYK	7	1	1	P05165		0	65.31	3.38608e-06	1	984.469	1.21342	28.8861	0
	High	AmGEQAVALAR	10	1	1	P05165	M2(Oxidation)	0	65.02	9.04978e-06	2	1132.58	1.34125	31.2792	0
	High	FLSDVYPDGFK	4	1	1	P05165		0	64.82	7.36678e-06	2	1287.63	0.210302	52.3606	0
	High	mPVIKPDIANWELSVK	2	1	1	P05165	M1(Oxidation)	0	62.31	1.2396e-05	3	1856	-0.484598	52.3977	1
	High	MPVIKPDIANWELSVK	2	1	1	P05165		0	61.46	1.23608e-05	3	1840	0.36327	56.0394	1
	High	TVAIHSDVDASSVHVK	3	1	1	P05165		0	61.39	2.16017e-05	3	1664.86	0.533301	30.3454	0
	High	AQAVHPGYGFLSENK	7	1	1	P05165		0	57.21	5.21846e-05	2	1617.8	1.21237	37.077	0
	High	VTEDTSSVLR	4	1	1	P05165		0	54.27	0.000125514	2	1106.57	-0.282184	30.7823	0
	High	AMGEQAVALAR	2	1	1	P05165		0	52.72	0.000178277	2	1116.58	-1.99104	35.633	0
	High	SFGLPSIGR	3	1	1	P05165		0	52.51	0.000150361	2	933.515	0.0161624	49.0278	0
	High	mADALDNYVIR	2	1	1	P05165	M1(Oxidation)	0	51.83	0.000146977	2	1296.63	3.45669	48.311	0
	High	gDISTKFLSDVYPDGFK	2	1	1	P05165	N-Term(Acetyl)	0	50.6	0.000229063	3	1930.94	-4.22152	52.3606	1
	High	KNFYFLEMNTR	2	1	1	P05165		0	48.99	0.000367192	2	1462.72	2.81556	47.1064	1
	High	GVTHNIALLR	3	1	1	P05165		0	47.71	8.30226e-05	3	1093.65	0.0346825	34.2469	0
	High	IAWDDEETR	3	1	1	P05165		0	47.65	0.000170932	2	1134.51	-0.195905	36.2659	0
	High	AEVNTIPGFDGVVK	1	1	1	P05165		0	46.94	0.000590722	2	1445.77	2.39601	50.9985	0
	High	VDSGIQPGSDISIYYDPmISK	1	1	1	P05165	M18(Oxidation)	0	45.87	0.000736347	2	2301.1	2.29515	56.3382	0
	High	AQAVHPGYGFLSENKEFAR	1	1	1	P05165		0	42.53	0.00168937	4	2121.05	1.31847	40.1004	1
	Medium	NFYFLEMNTR	3	1	1	P05165		0	35.51	0.00504736	2	1334.62	0.249874	57.5681	0
	Medium	LITYGSDR	2	1	1	P05165		0	34.93	0.00514186	2	924.478	-0.251187	28.9271	0
	Medium	IAWDDEETRDGFR	2	1	1	P05165		0	30.88	0.0117996	3	1609.72	-0.527737	41.0436	1
	Medium	VNILTR	1	1	1	P05165		0	30.5	0.029545	2	715.447	1.14014	30.9425	0
	Medium	FmLEK	2	1	1	P05165	M2(Oxidation)	0	25.17	0.0532155	2	683.343	-0.635448	27.8771	0
P13645	Keratin, type I cytoskeletal 10 OS=Homo sapiens GN=KRT10 PE=1 SV=6 - [K1C10_HUMAN]	3795.07	45.72	1	26	30	103	structural molecule activity	nucleus; cytoplasm; membrane	cell differentiation; response to stimulus	Pf00038; Pf04111	3858	584	58.7917	5.21143
	A2	Sequence	# PSMs	# Proteins	# Protein Groups	Protein Group Accessions	Modifications	ΔCn	IonScore	Exp Value	Charge	MH+ [Da]	ΔM [ppm]	RT [min]	# Missed Cleavages
	High	NQILNLTTDNANILLQIDNAR	8	1	1	P13645		0	130.6	1.6287e-12	2	2367.26	-0.420296	66.4375	0
	High	GSLGGGFSSGGFSGGSFSR	4	1	1	P13645		0	119.81	1.55141e-11	2	1707.77	0.0193794	47.725	0
	High	ALEESNYELEGK	2	1	1	P13645		0	107.94	3.56741e-10	2	1381.65	-0.339177	35.3787	0
	High	SKELTTEIDNNIEQISSYK	4	1	1	P13645		0	103.46	1.49897e-09	2	2212.1	-0.695338	49.7151	1
	High	NVQALEIELQSQLALK	11	1	1	P13645		0	99.2	1.38862e-09	3	1797.01	0.18741	63.7533	0
	High	ADLEmQIESLTEELAYLK	2	1	1	P13645	M5(Oxidation)	0	92.33	1.71636e-08	2	2112.05	5.0953	77.0637	0
	High	QSLEASLAETEGR	4	1	1	P13645		0	82.11	1.65175e-07	2	1390.68	0.895392	40.333	0
	High	NVSTGDVNVEMNAAPGVDLTQLLNNMR	1	1	1	P13645		0	79.22	3.08161e-07	3	2872.4	1.1886	72.5768	0
	High	ADLEMQIESLTEELAYLK	1	1	1	P13645		0	74.78	9.54733e-07	3	2096.05	3.42976	77.0662	0
	High	SLLEGEGSSGGGGR	3	1	1	P13645		0	74.37	7.71405e-07	2	1262.6	-0.48003	28.8869	0
	High	ELTTEIDNNIEQISSYK	2	1	1	P13645		0	70.98	2.06681e-06	2	1996.97	-1.17467	52.4189	0
	High	ADLEmQIESLTEELAYLKK	2	1	1	P13645	M5(Oxidation)	0	69.8	3.0262e-06	3	2240.14	1.82844	72.0487	1
	High	NVSTGDVNVEmNAAPGVDLTQLLNNmR	1	1	1	P13645	M11(Oxidation); M26(Oxidation)	0	68.9	3.14333e-06	3	2904.38	-2.17373	61.7246	0
	High	DAEAWFNEK	3	1	1	P13645		0	68.17	1.70694e-06	1	1109.49	3.07784	46.2897	0
	High	NVSTGDVNVEmNAAPGVDLTQLLNNMR	5	1	1	P13645	M11(Oxidation)	0	66.61	5.86063e-06	3	2888.39	-0.945631	69.9977	0
	High	ADLEMQIESLTEELAYLKK	2	1	1	P13645		0	66.34	6.05073e-06	3	2224.14	1.22928	71.2991	1
	High	LKYENEVALR	2	1	1	P13645		0	66.2	6.12902e-06	3	1234.68	-0.00893704	32.3382	1
	High	SQYEQLAEQNR	1	1	1	P13645		0	66.01	5.66381e-06	2	1365.64	-1.28179	30.0261	0
	High	VLDELTLTK	4	1	1	P13645		0	64.04	7.00162e-06	2	1031.6	-0.154295	45.3363	0
	High	RNVQALEIELQSQLALK	1	1	1	P13645		0	61.22	5.05912e-06	3	1953.11	0.336492	53.8451	1
	High	VTmQNLNDR	10	3	3	P08779;P13645;P02533	M3(Oxidation)	0	57.86	4.00202e-05	2	1106.53	0.873695	22.2178	0
	High	SQYEQLAEQNRK	2	1	1	P13645		0	57.56	5.29672e-05	2	1493.74	0.463034	24.6803	1
	High	RVLDELTLTK	3	1	1	P13645		0	55.73	3.44818e-05	2	1187.7	0.54689	40.5966	1
	High	TIDDLKNQILNLTTDNANILLQIDNAR	1	1	1	P13645		0	55.61	2.98147e-05	4	3052.63	0.123508	75.6304	1
	High	YENEVALR	3	1	1	P13645		0	52.75	0.000143339	2	993.501	0.886553	30.8143	0
	High	VTMQNLNDR	1	3	3	P08779;P13645;P02533		0	48.68	0.000342863	2	1090.53	0.701107	28.9981	0
	High	LAADDFR	5	7	7	P08779;Q04695;P05783;P13645;P02533;P13646;P08727		0	46.45	0.00070204	2	807.399	-0.765322	32.5238	0
	High	LASYLDK	5	6	6	P08779;Q04695;P13645;P02533;P35527;P08727		0	44.66	0.000439444	2	809.44	-0.0952747	29.8887	0
	High	IRLENEIQTYR	2	1	1	P13645		0	43.92	0.00109893	3	1434.77	-0.17619	37.4126	1
	Medium	SEITELR	1	1	1	P13645		0	37.6	0.00477026	1	847.454	1.89036	30.3769	0
	Medium	KDAEAWFNEK	1	1	1	P13645		0	37.43	0.00414746	3	1237.59	2.36823	34.3278	1
	Medium	IKEWYEK	1	1	1	P13645		0	35.95	0.00482785	2	995.521	1.11324	27.123	1
	Medium	LENEIQTYR	1	1	1	P13645		0	33.48	0.0126995	2	1165.58	-2.13482	32.7866	0
	Medium	QSVEADINGLRR	2	2	2	P13645;P13646		0	31.78	0.0186512	3	1357.72	0.138611	34.2734	1
	Medium	SEITELRR	2	1	1	P13645		0	31.25	0.0176225	2	1003.55	-0.408909	24.8381	1
P09651	Heterogeneous nuclear ribonucleoprotein A1 OS=Homo sapiens GN=HNRNPA1 PE=1 SV=5 - [ROA1_HUMAN]	3663.54	42.47	1	14	19	106	nucleotide binding; DNA binding; RNA binding; protein binding	nucleus; spliceosomal complex; cytoplasm; membrane; cytoskeleton	metabolic process; transport; cell death	Pf00076; Pf13893; Pf14259	3178	372	38.7231	9.12939
	A2	Sequence	# PSMs	# Proteins	# Protein Groups	Protein Group Accessions	Modifications	ΔCn	IonScore	Exp Value	Charge	MH+ [Da]	ΔM [ppm]	RT [min]	# Missed Cleavages
	High	GFGFVTYATVEEVDAAMNAR	23	1	1	P09651		0	116.78	5.24735e-11	2	2148.01	0.748172	69.643	0
	High	LFIGGLSFETTDESLR	5	1	1	P09651		0	116.02	7.07598e-11	2	1784.91	1.27165	63.7976	0
	High	NQGGYGGSSSSSSYGSGR	2	1	1	P09651		0	97.63	7.50739e-10	2	1694.7	1.35651	22.4946	0
	High	SSGPYGGGGQYFAKPR	2	1	1	P09651		0	81.98	1.63855e-07	3	1628.78	0.60513	31.6784	1
	High	IEVIEImTDR	6	1	1	P09651	M7(Oxidation)	0	76.2	7.16052e-07	2	1234.64	2.15648	49.5148	0
	High	IEVIEIMTDR	8	1	1	P09651		0	70.9	2.78801e-06	2	1218.64	0.516336	55.1278	0
	High	SSGPYGGGGQYFAK	2	1	1	P09651		0	70.6	1.25419e-06	2	1375.63	-0.101935	35.0841	0
	High	GFGFVTYATVEEVDAAmNAR	13	1	1	P09651	M17(Oxidation)	0	68.07	3.21268e-06	2	2163.99	-4.69208	66.0723	0
	High	IFVGGIKEDTEEHHLR	3	2	2	P22626;P09651		0	64.92	8.35867e-06	3	1879.97	0.870382	31.8185	1
	High	KIFVGGIK	4	4	4	Q13151;P51991;P09651;P22626		0	56.85	3.61442e-06	2	861.555	-0.271346	29.914	1
	High	GFAFVTFDDHDSVDK	3	1	1	P09651		0	54.49	4.8188e-05	2	1699.76	-0.207216	51.8165	0
	High	PGAHLTVK	3	2	2	P51991;P09651		0	54.27	3.34829e-05	2	822.483	-0.431109	23.6954	0
	High	KLFIGGLSFETTDESLR	4	1	1	P09651		0	46.88	0.0005292	3	1913	-0.128285	56.0964	1
	High	KIFVGGIKEDTEEHHLR	5	2	2	P22626;P09651		0	43.06	0.0010776	4	2008.06	0.504564	29.1719	2
	High	GFAFVTFDDHDSVDKIVIQK	2	1	1	P09651		0	40.35	0.00257859	3	2281.15	2.09894	55.4535	1
	High	DYFEQYGK	1	1	1	P09651		0	38.35	0.00167419	2	1049.46	0.672901	40.9569	0
	High	gGNFGGRSSGPYGGGGQYFAK	1	1	1	P09651	N-Term(Acetyl)	0	38.31	0.00256773	3	2062.94	1.07159	35.8486	1
	Medium	SESPKEPEQLR	3	1	1	P09651		0	37.29	0.00473127	3	1299.65	-0.388384	22.9444	1
	High	IFVGGIK	13	4	4	Q13151;P22626;P51991;P09651		0	36.17	0.000929952	2	733.461	0.0131679	38.5619	0
	Medium	RGFAFVTFDDHDSVDK	2	1	1	P09651		0	32	0.013534	3	1855.86	0.995147	45.6513	1
	Medium	EDSQRPGAHLTVK	1	1	1	P09651		0	28.82	0.0343796	3	1437.74	-0.0357135	21.0949	1
Q00839	Heterogeneous nuclear ribonucleoprotein U OS=Homo sapiens GN=HNRNPU PE=1 SV=6 - [HNRPU_HUMAN]	3547.33	34.55	1	29	29	120	nucleotide binding; DNA binding; RNA binding; protein binding	nucleus; spliceosomal complex; cytoplasm; cell surface; membrane	metabolic process; cell differentiation; regulation of biological process	Pf00622; Pf13671	3192	825	90.528	5.99854
	A2	Sequence	# PSMs	# Proteins	# Protein Groups	Protein Group Accessions	Modifications	ΔCn	IonScore	Exp Value	Charge	MH+ [Da]	ΔM [ppm]	RT [min]	# Missed Cleavages
	High	LSASSLTMESFAFLWAGGR	4	1	1	Q00839		0	132.61	1.77368e-12	2	2031.01	4.26959	76.279	0
	High	NFILDQTNVSAAAQR	7	1	1	Q00839		0	125.76	9.09202e-12	2	1647.85	1.35587	48.0717	0
	High	SSGPTSLFAVTVAPPGAR	5	1	1	Q00839		0	119.2	3.13791e-11	2	1714.92	1.59504	56.4251	0
	High	IGWSLTTSGMLLGEEEFSYGYSLK	1	1	1	Q00839		0	114.23	1.00245e-10	2	2668.29	2.37988	76.5578	0
	High	LSASSLTmESFAFLWAGGR	12	1	1	Q00839	M8(Oxidation)	0	98.06	4.85357e-09	2	2047.01	4.75243	71.4893	0
	High	NGQDLGVAFK	6	1	1	Q00839		0	90.84	2.37352e-08	2	1048.54	0.157073	38.5695	0
	High	PAMEPGNGSLDLGGDSAGR	1	1	1	Q00839		0	82.59	9.69422e-08	2	1800.82	1.66218	43.0392	0
	High	YNILGTNTImDK	10	1	1	Q00839	M10(Oxidation)	0	75.42	8.10996e-07	2	1398.69	-0.166918	44.403	0
	High	YNILGTNTIMDK	4	1	1	Q00839		0	68.61	3.90439e-06	2	1382.7	0.656049	50.2558	0
	High	LNTLLQR	4	1	1	Q00839		0	67.02	3.4856e-06	2	857.521	0.511069	34.3165	0
	High	EKPYFPIPEEYTFIQNVPLEDR	3	1	1	Q00839		0	66.47	5.84975e-06	3	2724.36	2.31663	65.3569	1
	High	NQSQGYNQWQQGQFWGQK	1	1	1	Q00839		0	66.46	3.89753e-06	2	2212	2.58454	48.513	0
	High	VSELKEELKK	4	1	1	Q00839		0	62.08	9.91106e-06	2	1202.7	0.408464	21.1066	2
	High	LQAALDDEEAGGRPAmEPGNGSLDLGGDSAGR	1	1	1	Q00839	M16(Oxidation)	0	60.46	1.38523e-05	3	3142.44	1.17971	44.9431	1
	High	RNFILDQTNVSAAAQR	1	1	1	Q00839		0	59.73	2.953e-05	3	1803.95	-0.519835	40.7281	1
	High	GYFEYIEENK	4	1	1	Q00839		0	56.9	3.14428e-05	2	1291.59	2.37266	47.449	0
	High	LLEQYKEESK	3	1	1	Q00839		0	56.21	5.62429e-05	2	1266.66	-0.201371	25.8193	1
	High	VTEKIPVR	1	1	1	Q00839		0	55.07	2.73831e-05	2	941.576	-1.51627	23.7571	1
	High	DRLSASSLTMESFAFLWAGGR	1	1	1	Q00839		0	50.71	0.000246687	3	2302.13	0.969186	73.4778	1
	High	GLKAELMER	1	1	1	Q00839		0	50.02	0.000341922	3	1046.57	-0.945008	30.8619	1
	High	DIDIHEVR	3	1	1	Q00839		0	46.87	0.000433793	2	996.509	-2.40822	31.89	0
	High	LQAALDDEEAGGR	1	1	1	Q00839		0	46.04	0.000494038	2	1344.64	0.638741	32.5018	0
	High	GYFEYIEENKYSR	2	1	1	Q00839		0	43.38	0.00088166	2	1697.79	3.28022	44.9167	1
	High	FIEIAAR	6	1	1	Q00839		0	43.29	0.000623522	2	819.473	0.790416	40.6103	0
	High	MmVAGFK	20	1	1	Q00839	M2(Oxidation)	0	42.57	0.000431613	2	799.385	0.898139	34.665	0
	High	sSSPVNVK	1	1	1	Q00839	N-Term(Acetyl)	0	42.38	0.00152039	1	859.453	1.15962	31.1915	0
	Medium	HAAENPGKYNILGTNTIMDK	2	1	1	Q00839		0	39.67	0.00319908	3	2187.09	0.933551	40.3526	1
	High	LLEQYKEESKK	4	1	1	Q00839		0	39.42	0.00222861	2	1394.75	0.692838	21.8171	2
	High	mmVAGFK	2	1	1	Q00839	M1(Oxidation); M2(Oxidation)	0	39.22	0.00116682	2	815.379	-0.51832	25.5956	0
	Medium	MMVAGFK	1	1	1	Q00839		0	35.65	0.00359397	2	783.389	-0.666114	37.1358	0
	Medium	LLEQYK	1	1	1	Q00839		0	32.93	0.00939715	1	793.444	-2.02111	28.7745	0
	Medium	DLPEHAVLK	1	1	1	Q00839		0	32.77	0.00990835	3	1021.57	-1.07462	32.1088	0
	Medium	LQAALDDEEAGGRPAMEPGNGSLDLGGDSAGR	1	1	1	Q00839		0	29.24	0.0226932	3	3126.45	2.91712	47.666	1
	Medium	KAEVEGKDLPEHAVLK	1	1	1	Q00839		0	24.49	0.0517444	3	1762.97	0.28348	27.7295	2
P49327	Fatty acid synthase OS=Homo sapiens GN=FASN PE=1 SV=3 - [FAS_HUMAN]	3447.63	36.92	1	68	68	102	nucleotide binding; catalytic activity; protein binding; metal ion binding; RNA binding	cytoplasm; mitochondrion; Golgi; cytosol; membrane	cell differentiation; metabolic process; regulation of biological process; response to stimulus	Pf00106; Pf00107; Pf00108; Pf00109; Pf00698; Pf00975; Pf02801; Pf08242; Pf08659; Pf13602; Pf14765	2194	2511	273.254	6.44287
	A2	Sequence	# PSMs	# Proteins	# Protein Groups	Protein Group Accessions	Modifications	ΔCn	IonScore	Exp Value	Charge	MH+ [Da]	ΔM [ppm]	RT [min]	# Missed Cleavages
	High	GNAGQSNYGFANSAMER	1	1	1	P49327		0	127.52	1.6108e-12	2	1773.76	1.53243	37.8001	0
	High	LLLEVTYEAIVDGGINPDSLR	2	1	1	P49327		0	115.17	5.19991e-11	2	2287.22	1.90117	76.8576	0
	High	QGVQVQVSTSNISSLEGAR	2	1	1	P49327		0	100.99	2.25313e-09	2	1960.01	0.84933	46.7116	0
	High	EDGLAQQQTQLNLR	4	1	1	P49327		0	95.01	8.58161e-09	2	1613.83	1.52833	40.9499	0
	High	WTSQDSLLGMEFSGR	1	1	1	P49327		0	91.92	1.10221e-08	2	1713.79	-0.411363	58.3512	0
	High	GTHTGVWVGVSGSETSEALSR	2	1	1	P49327		0	91.38	2.0487e-08	3	2117.02	-0.53278	41.6677	0
	High	VYATILNAGTNTDGFK	1	1	1	P49327		0	90.76	2.36308e-08	2	1684.86	1.83044	49.5573	0
	High	SLYQSAGVAPESFEYIEAHGTGTK	1	1	1	P49327		0	85.74	7.3872e-08	3	2542.21	1.16801	50.8659	0
	High	TLLEGSGLESIISIIHSSLAEPR	1	1	1	P49327		0	76.72	2.19198e-07	3	2422.32	1.43231	77	0
	High	VVVQVLAEEPEAVLK	5	1	1	P49327		0	76.09	1.88218e-07	2	1622.94	0.155155	56.0195	0
	High	LFDHPESPTPNPTEPLFLAQAEVYK	1	1	1	P49327		0	73.31	1.27165e-06	3	2840.42	1.34228	60.8005	0
	High	DPSQQELPR	1	1	1	P49327		0	73.09	9.86725e-07	2	1069.53	0.987923	28.9608	0
	High	ALGLGVEQLPVVFEDVVLHQATILPK	1	1	1	P49327		0	72.1	9.58379e-08	3	2785.6	4.15108	77.0584	0
	High	RQGVQVQVSTSNISSLEGAR	1	1	1	P49327		0	68.49	3.57488e-06	3	2116.11	1.33555	40.6503	1
	High	RPTPQDSPIFLPVDDTSFR	2	1	1	P49327		0	68.2	4.23797e-06	3	2188.1	0.230651	54.9839	1
	High	GILADEDSSRPVWLK	2	1	1	P49327		0	67.33	4.90056e-06	2	1685.89	2.59982	48.3726	1
	High	VLEALLPLK	3	1	1	P49327		0	66.64	3.36928e-07	2	995.65	0.500134	56.2182	0
	High	FPQLDSTSFANSR	3	1	1	P49327		0	66.6	5.07561e-06	2	1469.7	0.969882	48.1043	0
	High	VVEVLAGHGHLYSR	1	1	1	P49327		0	65.33	6.50658e-06	3	1536.83	1.76625	32.8692	0
	High	NVTFHGVLLDAFFNESSADWR	1	1	1	P49327		0	64.93	8.61261e-06	3	2425.16	0.511355	68.583	0
	High	VGDPQELNGITR	2	1	1	P49327		0	64.92	7.77888e-06	2	1298.67	-0.0954027	37.1023	0
	High	RVYATILNAGTNTDGFK	1	1	1	P49327		0	63.37	1.13683e-05	3	1840.96	3.53283	43.3181	1
	High	SNMGHPEPASGLAALAK	3	1	1	P49327		0	62.47	1.71571e-05	3	1650.83	1.64323	38.1745	0
	High	mEEVVIAGMSGK	1	1	1	P49327	N-Term(Acetyl)	0	62.4	1.49039e-05	2	1292.62	-0.543492	67.0812	0
	High	LSPDAIPGK	1	1	1	P49327		0	59.9	9.15847e-06	2	897.504	-0.187728	32.2037	0
	High	LPEDPLLSGLLDSPALK	3	1	1	P49327		0	59.57	9.93671e-06	2	1778	5.5528	71.0376	0
	High	AQVADVVVSR	1	1	1	P49327		0	59.09	2.85464e-05	2	1043.58	-0.0413146	33.628	0
	High	LHLSGIDANPNALFPPVEFPAPR	1	1	1	P49327		0	57.2	3.60132e-05	3	2472.3	0.0864739	63.8151	0
	High	VAAAVDLIIK	1	1	1	P49327		0	57.18	1.34955e-05	2	1012.64	1.33887	49.7545	0
	High	MVVPGLDGAQIPR	2	1	1	P49327		0	55.95	4.90408e-05	2	1352.74	1.49706	52.6488	0
	High	EQGVTFPSGDIQEQLIR	1	1	1	P49327		0	54.92	9.26057e-05	2	1916.97	0.784893	55.8796	0
	High	VLQGDLVMNVYR	1	1	1	P49327		0	53.61	0.000117153	2	1406.75	1.32298	50.865	0
	High	GYDYGPHFQGILEASLEGDSGR	1	1	1	P49327		0	52.78	0.000106237	3	2368.09	0.39476	57.6703	0
	High	VFTTVGSAEK	1	1	1	P49327		0	52.57	0.00012478	2	1038.55	1.43662	29.1243	0
	High	SEGVVAVLLTK	1	1	1	P49327		0	52.57	5.92085e-05	2	1115.67	2.2336	51.9484	0
	High	LQLNGNLQLELAQVLAQERPK	1	1	1	P49327		0	52.37	2.40463e-05	3	2375.34	-0.471347	63.3954	1
	High	DGAWGAFR	1	1	1	P49327		0	50.44	0.000159494	2	879.411	-0.0194445	44.7586	0
	High	FDASFFGVHPK	3	1	1	P49327		0	49.7	0.000312348	2	1251.61	-1.43982	48.0591	0
	High	LQVVDQPLPVR	2	1	1	P49327		0	48.46	0.000115474	2	1263.74	0.273686	45.4826	0
	High	VTVAGGVHISGLHTESAPR	1	1	1	P49327		0	47.51	0.000429354	3	1888	0.459966	35.1499	0
	High	EVWALVQAGIR	2	1	1	P49327		0	47.03	0.000390361	2	1241.7	-1.59748	57.0197	0
	High	VYQWDDPDPR	2	1	1	P49327		0	46.92	0.000217462	2	1290.58	1.51916	40.8321	0
	High	VLFPATGYLSIVWK	2	1	1	P49327		0	45.57	0.000277332	2	1593.91	1.06402	71.871	0
	High	YSGTLNLDR	1	1	1	P49327		0	45.54	0.000604586	2	1038.52	0.283879	34.6222	0
	High	QEPLLIGSTK	1	1	1	P49327		0	43.75	0.00112171	2	1085.62	1.13685	39.1058	0
	High	FLEIGK	1	1	1	P49327		0	43.29	0.000632898	2	706.412	-1.9045	38.1046	0
	High	RQQEQQVPILEK	3	1	1	P49327		0	42.05	0.00101981	2	1495.82	-0.231315	31.3396	1
	High	QELSFAAR	1	1	1	P49327		0	41.35	0.00248428	2	921.474	-5.46709	34.7182	0
	Medium	DTVTISGPQAPVFEFVEQLR	2	1	1	P49327		0	40.17	0.00288484	3	2233.15	-1.70967	76.1574	0
	High	HFLLEEDKPEEPTAHAFVSTLTR	1	1	1	P49327		0	40.16	0.00263607	4	2667.35	1.93339	48.829	1
	High	IPGLLSPHPLLQLSYTATDR	1	1	1	P49327		0	38.37	0.00165195	3	2192.2	-1.40564	59.55	0
	Medium	SDEAVKPFGLK	1	1	1	P49327		0	37.69	0.00485966	3	1190.64	0.311282	34.8611	1
	Medium	LLEQGLR	2	1	1	P49327		0	36.94	0.0041573	2	828.493	-1.17786	32.2278	0
	Medium	mVVPGLDGAQIPR	1	1	1	P49327	M1(Oxidation)	0	36.16	0.00536258	2	1368.73	1.5381	47.0201	0
	Medium	VLQGDLVmNVYR	1	1	1	P49327	M8(Oxidation)	0	34.09	0.0113863	2	1422.74	-3.09715	45.4998	0
	Medium	ELNLVLSVR	1	1	1	P49327		0	33.54	0.00537745	2	1042.63	0.317267	52.1612	0
	Medium	LYTLQDK	1	1	1	P49327		0	31.79	0.0100326	2	880.477	-0.36558	31.1097	0
	Medium	YHGNVMLLR	1	1	1	P49327		0	31.63	0.0252154	3	1102.58	-0.752813	33.949	0
	Medium	VSVHVIEGDHR	1	1	1	P49327		0	30.59	0.0270185	2	1247.65	0.436422	24.2638	0
	Medium	AGLYGLPR	1	1	1	P49327		0	30.52	0.0228443	2	846.483	-0.707304	40.4727	0
	Medium	GLVQALQTK	1	1	1	P49327		0	30.44	0.0208291	2	957.579	6.62907	36.9417	0
	Medium	QAHTMDPQLR	1	1	1	P49327		0	30.18	0.0245607	3	1196.58	-0.28992	23.6273	0
	Medium	LSFFFDFR	1	1	1	P49327		0	29.69	0.0333474	2	1078.53	-1.35741	67.9041	0
	Medium	FDLSQNHPLGMAIFLK	1	1	1	P49327		0	29.35	0.0330432	3	1830.96	0.631276	60.9046	0
	Medium	GVDLVLNSLAEEK	1	1	1	P49327		0	28.74	0.0348851	2	1386.75	0.296451	54.6831	0
	Medium	SLLVNPEGPTLmR	1	1	1	P49327	M12(Oxidation)	0	27.65	0.0436349	2	1442.77	-0.0823816	48.2445	0
	Medium	GMGLSLMR	1	1	1	P49327		0	27.61	0.0495868	2	864.442	-1.09442	44.527	0
	Medium	VLLSLEHGLWAPNLHFHSPNPEIPALLDGR	1	1	1	P49327		0	26.32	0.0229846	5	3342.78	0.652889	62.6345	0
	Medium	GILADEDSSR	1	1	1	P49327		0	25.83	0.0431007	2	1062.5	-6.7579	29.8159	0
	Medium	EGGFLLLHTLLR	1	1	1	P49327		0	25.51	0.0251665	3	1368.8	0.407199	60.2623	0
P08670	Vimentin OS=Homo sapiens GN=VIM PE=1 SV=4 - [VIME_HUMAN]	3130.91	61.16	1	27	27	85	protein binding; RNA binding; catalytic activity; motor activity; structural molecule activity	cytoplasm; cytosol; cytoskeleton; membrane	cell organization and biogenesis; metabolic process; cell death; cellular component movement; regulation of biological process; response to stimulus; cell differentiation	Pf00038; Pf04111; Pf04156; Pf04732; Pf05622; Pf10186	7431	466	53.6191	5.12256
	A2	Sequence	# PSMs	# Proteins	# Protein Groups	Protein Group Accessions	Modifications	ΔCn	IonScore	Exp Value	Charge	MH+ [Da]	ΔM [ppm]	RT [min]	# Missed Cleavages
	High	EMEENFAVEAANYQDTIGR	3	1	1	P08670		0	143.24	6.61568e-14	2	2186.97	-0.0564201	54.4174	0
	High	LLQDSVDFSLADAINTEFK	11	1	1	P08670		0	134.78	9.59723e-13	2	2126.07	1.80996	70.9065	0
	High	KVESLQEEIAFLK	4	1	1	P08670		0	102.43	7.40065e-10	2	1533.86	4.36487	50.744	1
	High	EmEENFAVEAANYQDTIGR	3	1	1	P08670	M2(Oxidation)	0	101.55	8.853e-10	2	2202.97	1.91977	52.3986	0
	High	LHEEEIQELQAQIQEQHVQIDVDVSKPDLTAALR	3	1	1	P08670		0	88.03	1.71564e-08	3	3923.04	6.11722	58.6646	1
	High	ISLPLPNFSSLNLR	2	1	1	P08670		0	80.16	1.04094e-07	2	1570.9	0.912055	68.0105	0
	High	LQDEIQNMKEEMAR	4	1	1	P08670		0	76	5.86525e-07	2	1734.82	5.11224	39.4962	1
	High	QDVDNASLAR	2	1	1	P08670		0	72.39	1.38424e-06	2	1088.53	0.894704	25.854	0
	High	EEAENTLQSFR	3	1	1	P08670		0	70.84	1.84607e-06	2	1323.62	4.24988	38.0042	0
	High	MALDIEIATYR	3	1	1	P08670		0	69.69	2.6259e-06	2	1295.67	2.42497	55.7049	0
	High	DGQVINETSQHHDDLE	3	1	1	P08670		0	64.69	3.90569e-06	2	1836.8	0.102851	31.1131	0
	High	TNEKVELQELNDR	3	1	1	P08670		0	64.42	1.04628e-05	2	1587.8	-1.4295	32.8186	1
	High	VELQELNDR	1	1	1	P08670		0	64.28	8.64074e-06	2	1115.57	-1.13181	35.8215	0
	High	FADLSEAANR	1	1	1	P08670		0	64.27	1.00075e-05	2	1093.53	0.733836	35.2011	0
	High	SLYASSPGGVYATR	1	1	1	P08670		0	60.11	2.44235e-05	2	1428.71	0.95965	38.3266	0
	High	LGDLYEEEmR	5	1	1	P08670	M9(Oxidation)	0	59.35	1.50408e-05	2	1270.56	0.57883	39.1032	0
	High	ILLAELEQLK	8	1	1	P08670		0	57.92	7.50677e-06	2	1169.71	-1.06449	58.0222	0
	High	qDVDNASLAR	2	1	1	P08670	N-Term(Gln->pyro-Glu)	0	56.25	4.03134e-05	2	1071.51	-1.08596	37.9152	0
	High	mFGGPGTASR	3	1	1	P08670	M1(Oxidation)	0	55.62	4.09865e-05	2	996.457	-0.032743	24.6299	0
	High	LQEEMLQREEAENTLQSFR	1	1	1	P08670		0	51.33	0.000196199	3	2351.13	0.061515	47.2615	1
	High	MFGGPGTASR	1	1	1	P08670		0	50.43	0.000171183	2	980.461	-1.23552	28.6791	0
	High	LQEEmLQR	4	1	1	P08670	M5(Oxidation)	0	49.26	0.000388339	2	1062.53	0.528857	28.1787	0
	High	FANYIDK	2	1	1	P08670		0	48.17	0.000321575	1	870.435	-1.1373	32.5154	0
	High	qQYESVAAK	1	1	1	P08670	N-Term(Gln->pyro-Glu)	0	41.89	0.0014496	1	1006.48	-0.387201	32.9707	0
	High	LGDLYEEEMR	1	1	1	P08670		0	41.61	0.00118376	2	1254.57	1.10615	43.2039	0
	High	TYSLGSALRPSTSR	2	1	1	P08670		0	41.36	0.00211665	3	1495.79	-0.571743	35.9025	1
	Medium	DNLAEDIMR	2	1	1	P08670		0	37.86	0.00299537	2	1076.51	0.950531	50.0184	0
	Medium	MFGGPGTASRPSSSR	1	1	1	P08670		0	36.14	0.00577648	3	1494.71	-0.418134	25.6763	1
	Medium	DNLAEDImR	2	1	1	P08670	M8(Oxidation)	0	35.77	0.0032709	2	1092.5	-0.1074	43.7595	0
	Medium	KVESLQEEIAFLKK	1	1	1	P08670		0	32.98	0.00468256	3	1661.95	1.15623	44.762	2
	Medium	TYSLGSALR	1	1	1	P08670		0	27.26	0.0242432	2	967.522	1.43772	38.8652	0
	Medium	ILLAELEQLKGQGK	1	1	1	P08670		0	20.36	0.0570679	3	1539.91	0.479076	48.9123	1
P08238	Heat shock protein HSP 90-beta OS=Homo sapiens GN=HSP90AB1 PE=1 SV=4 - [HS90B_HUMAN]	2723.34	40.75	1	17	34	96	nucleotide binding; RNA binding; protein binding; enzyme regulator activity	cytoplasm; mitochondrion; cytosol; cell surface; membrane	metabolic process; response to stimulus; cellular component movement; regulation of biological process; defense response; cell organization and biogenesis	Pf00183; Pf02518; Pf13589	3326	724	83.2121	5.03369
	A2	Sequence	# PSMs	# Proteins	# Protein Groups	Protein Group Accessions	Modifications	ΔCn	IonScore	Exp Value	Charge	MH+ [Da]	ΔM [ppm]	RT [min]	# Missed Cleavages
	High	ELISNASDALDK	3	2	2	P14625;P08238		0	95.76	7.60544e-09	2	1275.64	0.284331	40.2661	0
	High	NPDDITQEEYGEFYK	1	1	1	P08238		0	86.76	1.99265e-08	2	1847.8	3.09052	48.4906	0
	High	SLTNDWEDHLAVK	2	2	2	P07900;P08238		0	86.11	6.66145e-08	2	1527.75	3.17037	44.9354	0
	High	GVVDSEDLPLNISR	3	3	3	Q12931;P07900;P08238		0	80.62	2.22376e-07	2	1513.79	-0.274399	52.4492	0
	High	VILHLKEDQTEYLEER	1	2	2	P07900;P08238		0	79.15	3.30194e-07	3	2015.04	0.028526	40.4501	1
	High	TLTLVDTGIGMTK	6	2	2	P07900;P08238		0	77.67	3.51408e-07	2	1349.74	2.25609	52.5547	0
	High	YHTSQSGDEMTSLSEYVSR	3	1	1	P08238		0	71.53	6.60888e-07	3	2176.95	0.707027	43.5917	0
	High	HNDDEQYAWESSAGGSFTVR	5	2	2	P07900;P08238		0	68.68	7.8601e-07	3	2255.96	1.07562	46.8805	0
	High	EDQTEYLEER	2	2	2	P07900;P08238		0	63.85	3.50283e-06	2	1311.56	-5.09413	34.0769	0
	High	YHTSQSGDEmTSLSEYVSR	1	1	1	P08238	M10(Oxidation)	0	61.99	4.36364e-06	3	2192.94	0.0704234	36.579	0
	High	IEDVGSDEEDDSGKDK	2	1	1	P08238		0	59.54	5.28073e-06	3	1737.73	0.954212	22.1804	1
	High	IDIIPNPQER	2	1	1	P08238		0	59.48	2.49111e-05	2	1194.65	0.801859	44.925	0
	High	TLTLVDTGIGmTK	9	2	2	P08238;P07900	M11(Oxidation)	0	59.23	2.75811e-05	2	1365.73	1.39452	48.5283	0
	High	EQVANSAFVER	1	1	1	P08238		0	58.15	4.7923e-05	2	1249.62	-0.656756	33.1322	0
	High	YIDQEELNK	4	2	2	P07900;P08238		0	55.43	7.23205e-05	2	1151.56	0.616598	30.2565	0
	High	YESLTDPSKLDSGK	2	2	2	P07900;P08238		0	55.24	8.07911e-05	3	1539.75	-0.551059	34.6399	1
	High	HFSVEGQLEFR	5	2	2	P07900;P08238		0	52.51	0.00019833	2	1348.67	0.991931	43.5103	0
	High	HSQFIGYPITLYLEK	2	1	1	P08238		0	51.85	0.000160017	2	1808.96	-1.28978	57.5509	0
	High	KHLEINPDHPIVETLR	4	1	1	P08238		0	51.22	0.000100805	4	1911.04	-0.0276601	36.7244	1
	High	ELISNASDALDKIR	1	2	2	P14625;P08238		0	46.09	0.00066676	3	1544.83	-0.0565263	45.9829	1
	High	DNSTmGYMMAK	4	1	1	P08238	M5(Oxidation)	0	46.02	5.50076e-05	2	1264.5	-1.79171	33.8277	0
	High	SIYYITGESK	5	1	1	P08238		0	44.72	0.00109112	2	1160.58	0.333051	38.9695	0
	High	RAPFDLFENK	5	1	1	P08238		0	42.83	0.00140983	2	1236.64	0.429884	47.3257	1
	High	HLEINPDHPIVETLR	3	1	1	P08238		0	42.27	0.00136966	3	1782.95	0.285594	42.3079	0
	High	EKYIDQEELNK	1	2	2	P07900;P08238		0	41.42	0.00201189	2	1408.7	-0.273545	29.0296	1
	High	RAPFDLFENKK	1	1	1	P08238		0	40.44	0.00213261	3	1364.73	-0.939137	39.4139	2
	High	YESLTDPSK	1	2	2	P07900;P08238		0	40.4	0.0020657	2	1039.5	2.74807	28.6235	0
	Medium	APFDLFENK	2	1	1	P08238		0	38.89	0.00304082	2	1080.54	0.873273	53.5841	0
	Medium	IRYESLTDPSK	1	2	2	P07900;P08238		0	36.33	0.00627421	3	1308.68	1.20932	31.6239	1
	High	ALLFIPR	2	1	1	P08238		0	35.76	0.00209714	2	829.529	-0.164944	52.6592	0
	Medium	FYEAFSK	3	1	1	P08238		0	35.76	0.00432701	2	891.425	0.0100019	36.5748	0
	Medium	IEDVGSDEEDDSGKDKK	1	1	1	P08238		0	35.32	0.00417146	4	1865.83	0.423903	18.4471	2
	Medium	EGLELPEDEEEKKK	1	2	2	P07900;P08238		0	33.21	0.0148034	3	1672.83	1.12484	29.6185	2
	High	DNSTMGYMMAK	2	1	1	P08238		0	32.59	0.00179013	2	1248.51	2.12986	41.5046	0
	Medium	LSELLR	1	2	2	P07900;P08238		0	30.51	0.017295	2	730.445	-1.27249	35.0053	0
	Medium	EGLELPEDEEEKK	1	2	2	P07900;P08238		0	28.49	0.0285282	3	1544.73	0.0718171	34.5432	1
	High	DNSTmGYmMAK	2	1	1	P08238	M5(Oxidation); M8(Oxidation)	0	26.48	0.00349573	2	1280.5	1.05782	27.4856	0
	Medium	IEDVGSDEEDDSGK	1	1	1	P08238		0	21.56	0.0261837	2	1494.61	0.119446	25.695	0
P35527	Keratin, type I cytoskeletal 9 OS=Homo sapiens GN=KRT9 PE=1 SV=3 - [K1C9_HUMAN]	2487.57	48.8	1	24	25	76	structural molecule activity	nucleus; membrane	cell organization and biogenesis	Pf00038; Pf13166	3857	623	62.0268	5.23682
	A2	Sequence	# PSMs	# Proteins	# Protein Groups	Protein Group Accessions	Modifications	ΔCn	IonScore	Exp Value	Charge	MH+ [Da]	ΔM [ppm]	RT [min]	# Missed Cleavages
	High	GGSGGSHGGGSGFGGESGGSYGGGEEASGSGGGYGGGSGK	1	1	1	P35527		0	113.78	6.50935e-12	3	3223.28	0.78292	28.4976	0
	High	SDLEmQYETLQEELMALK	3	1	1	P35527	M5(Oxidation)	0	103.34	1.0358e-09	2	2187.02	-1.60283	72.0161	0
	High	HGVQELEIELQSQLSK	6	1	1	P35527		0	94.9	6.87637e-09	2	1837.98	6.44797	53.2727	0
	High	DIENQYETQITQIEHEVSSSGQEVQSSAK	1	1	1	P35527		0	92.04	1.03779e-08	3	3264.5	-3.65231	60.8204	0
	High	VQALEEANNDLENK	2	1	1	P35527		0	92.01	1.56432e-08	2	1586.77	1.42468	36.1817	0
	High	EIETYHNLLEGGQEDFESSGAGK	2	1	1	P35527		0	89.79	1.62154e-08	2	2510.14	2.53368	48.4805	0
	High	SDLEmQYETLQEELmALK	2	1	1	P35527	M5(Oxidation); M15(Oxidation)	0	85.26	7.10376e-08	2	2203.03	6.36885	69.1153	0
	High	KDIENQYETQITQIEHEVSSSGQEVQSSAK	1	1	1	P35527		0	78.05	3.44685e-07	4	3392.62	3.98392	53.363	1
	High	NHKEEMSQLTGQNSGDVNVEINVAPGK	1	1	1	P35527		0	75.16	7.95501e-07	4	2895.39	0.849488	40.88	1
	High	DQIVDLTVGNNK	1	1	1	P35527		0	69.49	3.26698e-06	2	1315.69	2.83588	45.4903	0
	High	TLLDIDNTR	5	1	1	P35527		0	65.99	8.40904e-06	2	1060.56	0.729058	43.3766	0
	High	LASYLDKVQALEEANNDLENK	1	1	1	P35527		0	64.88	9.42753e-06	3	2377.19	1.18328	52.5753	1
	High	NYSPYYNTIDDLK	1	1	1	P35527		0	64.67	6.24383e-06	2	1605.74	0.265654	48.2634	0
	High	QGVDADINGLR	3	1	1	P35527		0	61.93	1.48761e-05	2	1157.59	-0.212043	38.6669	0
	High	FSSSSGYGGGSSR	1	1	1	P35527		0	60.66	6.65735e-06	2	1235.53	0.768403	21.6883	0
	High	SDLEMQYETLQEELMALKK	1	1	1	P35527		0	59.27	3.30069e-05	3	2299.12	0.850724	63.4189	1
	High	SGGGGGGGLGSGGSIR	1	1	1	P35527		0	59.06	2.9303e-05	2	1232.6	1.03634	24.2672	0
	High	IKFEmEQNLR	2	1	1	P35527	M5(Oxidation)	0	58.03	4.13957e-05	3	1323.67	-0.280624	30.4696	1
	High	QVLDNLTMEK	7	1	1	P35527		0	56.22	7.5813e-05	2	1190.61	0.168777	42.1029	0
	High	QEYEQLIAK	2	1	1	P35527		0	54.14	0.000109669	2	1121.59	2.31815	36.7953	0
	High	SDLEMQYETLQEELMALK	2	1	1	P35527		0	50.53	0.000221721	3	2171.03	1.09739	72.3341	0
	High	STmQELNSR	5	1	1	P35527	M3(Oxidation)	0	49.44	0.000215012	2	1081.49	-0.0999323	18.7513	0
	High	FEMEQNLR	3	1	1	P35527		0	45.3	0.000693534	2	1066.5	-0.645943	36.3168	0
	High	LASYLDK	5	6	6	P08779;Q04695;P13645;P02533;P35527;P08727		0	44.66	0.000439444	2	809.44	-0.0952747	29.8887	0
	High	QFSSSYLSR	1	1	1	P35527		0	39.13	0.0027857	2	1074.52	1.64692	35.051	0
	Medium	IKFEMEQNLR	3	1	1	P35527		0	39.04	0.00357375	3	1307.68	-0.765394	38.4242	1
	Medium	qGVDADINGLR	1	1	1	P35527	N-Term(Gln->pyro-Glu)	0	38.04	0.00362754	2	1140.56	-0.376882	49.7348	0
	Medium	QVLDNLTmEK	2	1	1	P35527	M8(Oxidation)	0	35.86	0.00819761	2	1206.61	4.98783	38.3656	0
	Medium	mTLDDFR	5	1	1	P35527	M1(Oxidation)	0	35.23	0.00293918	2	913.408	-0.815509	35.3435	0
	Medium	MTLDDFR	2	1	1	P35527		0	32.76	0.00765364	2	897.414	0.644963	44.0647	0
	Medium	NYSPYYNTIDDLKDQIVDLTVGNNK	1	1	1	P35527		0	27.91	0.0411801	3	2902.42	3.54196	67.9516	1
	Medium	STMQELNSR	1	1	1	P35527		0	27.78	0.0310942	2	1065.5	0.396207	25.0216	0
	Medium	mTLDDFR	1	1	1	P35527	M1(Dioxidation)	0	26.94	0.0132508	2	929.405	1.97833	37.1837	0
P68371	Tubulin beta-4B chain OS=Homo sapiens GN=TUBB4B PE=1 SV=1 - [TBB4B_HUMAN]	2429.15	50.34	1	4	18	67	nucleotide binding; RNA binding; catalytic activity; structural molecule activity; protein binding	nucleus; cytoplasm; cytosol; cytoskeleton; membrane	metabolic process; cellular component movement; cell organization and biogenesis; defense response; response to stimulus; transport	Pf00091; Pf03953; Pf10644	10383	445	49.799	4.89404
	A2	Sequence	# PSMs	# Proteins	# Protein Groups	Protein Group Accessions	Modifications	ΔCn	IonScore	Exp Value	Charge	MH+ [Da]	ΔM [ppm]	RT [min]	# Missed Cleavages
	High	SGPFGQIFRPDNFVFGQSGAGNNWAK	2	3	3	P68371;P07437;Q13885		0	90.81	2.04558e-08	3	2798.35	1.51523	62.8342	1
	High	MSATFIGNSTAIQELFK	3	2	2	P68371;Q13885		0.0233	83.67	1.09102e-07	2	1857.94	1.10327	65.486	0
	High	IMNTFSVVPSPK	4	3	2	P68371;P07437		0	81.34	2.18885e-07	2	1319.7	-1.884	48.4111	0
	High	ALTVPELTQQMFDAK	4	2	1	P68371		0	81.3	2.36107e-07	3	1691.87	2.83367	61.0817	0
	High	GHYTEGAELVDSVLDVVR	4	4	3	P68371;P07437;Q13885		0	80.05	2.86186e-07	3	1958.98	0.916511	61.9028	0
	High	mSATFIGNSTAIQELFK	4	2	2	P68371;Q13885	M1(Oxidation)	0	75.58	7.34623e-07	2	1873.93	-2.70672	63.0724	0
	High	LAVNmVPFPR	3	5	4	P68371;P07437;Q13885;Q9BUF5	M5(Oxidation)	0	74.89	1.0314e-06	2	1159.63	-0.190044	47.3195	0
	High	FWEVISDEHGIDPTGTYHGDSDLQLER	6	1	1	P68371		0	72.37	8.66246e-07	3	3116.43	0.780724	55.108	0
	High	GHYTEGAELVDSVLDVVRK	1	4	3	P68371;P07437;Q13885		0	69.52	3.04904e-06	3	2087.08	3.46333	56.6565	1
	High	ISEQFTAmFR	2	4	3	P68371;P07437;Q13885	M8(Oxidation)	0	68.87	2.59436e-06	2	1245.59	0.0104508	47.3867	0
	High	LHFFmPGFAPLTSR	6	4	4	P68371;P07437;Q13885;Q9BUF5	M5(Oxidation)	0	64.49	1.12557e-05	3	1636.83	-0.924138	55.309	0
	High	EVDEQmLNVQNK	2	3	3	P68371;P07437;Q13885	M6(Oxidation)	0	63.58	9.07759e-06	2	1462.69	0.880691	33.5483	0
	High	AVLVDLEPGTMDSVR	2	1	1	P68371		0	62.07	1.83156e-05	2	1601.82	1.5559	54.2978	0
	High	LAVNMVPFPR	1	5	4	P68371;P07437;Q13885;Q9BUF5		0	60.65	2.01903e-05	2	1143.64	1.76528	53.5452	0
	High	ImNTFSVVPSPK	4	3	2	P68371;P07437	M2(Oxidation)	0	60.2	2.60235e-05	2	1335.7	2.85946	45.4607	0
	High	FPGQLNADLR	3	5	4	P68371;P07437;Q13885;Q9BUF5		0	58.43	5.19647e-05	2	1130.6	-0.285689	43.7397	0
	High	LHFFMPGFAPLTSR	5	4	4	P68371;P07437;Q13885;Q9BUF5		0	58.38	4.53059e-05	3	1620.84	0.598891	60.348	0
	High	ISEQFTAMFR	1	4	3	P68371;P07437;Q13885		0	56.47	5.16221e-05	2	1229.6	1.23602	51.9467	0
	High	INVYYNEATGGK	1	1	1	P68371		0	56.46	5.44524e-05	2	1328.65	-0.384371	35.9211	0
	High	YLTVAAVFR	2	2	2	P68371;P07437		0	54.19	5.25871e-05	2	1039.59	0.490999	52.8305	0
	High	EVDEQMLNVQNK	2	3	3	P68371;P07437;Q13885		0	49.25	0.000272761	2	1446.69	0.0756373	38.1321	0
	Medium	AVLVDLEPGTmDSVR	2	1	1	P68371	M11(Oxidation)	0	39.86	0.00318091	2	1617.82	5.81542	50.9977	0
	Medium	RISEQFTAMFR	1	4	3	P68371;P07437;Q13885		0	27.53	0.0461819	3	1385.7	1.78081	46.0356	1
	Medium	NSSYFVEWIPNNVK	1	5	4	P68371;P07437;Q13885;Q9BUF5		0	27.21	0.0571274	3	1696.83	-0.083945	58.4623	0
	Medium	KLAVNmVPFPR	1	5	4	P68371;P07437;Q13885;Q9BUF5	M6(Oxidation)	0	25.31	0.0565329	3	1287.72	-0.9394	39.9635	1
P35579	Myosin-9 OS=Homo sapiens GN=MYH9 PE=1 SV=4 - [MYH9_HUMAN]	2380.93	31.02	1	47	51	71	catalytic activity; motor activity; nucleotide binding; protein binding; transporter activity; RNA binding	nucleus; cytoplasm; cytosol; cytoskeleton; membrane	cell organization and biogenesis; metabolic process; cellular component movement; regulation of biological process; response to stimulus; transport; cell differentiation	Pf00063; Pf01442; Pf01496; Pf01576; Pf01765; Pf02736; Pf03962; Pf04111; Pf04156; Pf05911; Pf06637; Pf07888; Pf09731; Pf11068; Pf11559; Pf12128; Pf13094	4627	1960	226.392	5.60498
	A2	Sequence	# PSMs	# Proteins	# Protein Groups	Protein Group Accessions	Modifications	ΔCn	IonScore	Exp Value	Charge	MH+ [Da]	ΔM [ppm]	RT [min]	# Missed Cleavages
	High	TELEDTLDSTAAQQELR	1	1	1	P35579		0	129.16	3.11234e-12	2	1919.92	1.40806	48.618	0
	High	LQVELDNVTGLLSQSDSK	1	1	1	P35579		0	121.33	2.06874e-11	2	1946.01	-0.0119586	60.9229	0
	High	KLEGDSTDLSDQIAELQAQIAELK	3	1	1	P35579		0	110.11	2.36922e-10	3	2615.35	1.60964	69.4985	1
	High	DFSALESQLQDTQELLQEENR	3	1	1	P35579		0	109.58	2.60514e-10	2	2493.18	3.0551	70.9972	0
	High	MQQNIQELEEQLEEEESAR	2	1	1	P35579		0	85.64	3.95702e-08	3	2333.04	-6.6813	56.9254	0
	High	IAQLEEELEEEQGNTELINDR	1	1	1	P35579		0	82.29	1.40763e-07	2	2472.17	-0.344692	54.6994	0
	High	IAEFTTNLTEEEEK	1	1	1	P35579		0	80.5	2.34845e-07	2	1653.79	2.13251	44.6777	0
	High	ELEDATETADAMNR	4	1	1	P35579		0	79.43	8.83694e-08	2	1565.68	0.683168	36.7125	0
	High	IAQLEEQLDNETK	1	1	1	P35579		0	74.15	1.12493e-06	2	1530.77	1.29861	40.2585	0
	High	QLLQANPILEAFGNAK	1	1	1	P35579		0	69.27	1.9461e-06	2	1726.95	-1.88143	63.8472	0
	High	NLPIYSEEIVEmYK	1	1	1	P35579	M12(Oxidation)	0	69.24	2.90067e-06	2	1743.85	0.124774	55.3675	0
	High	NKHEAMITDLEER	1	1	1	P35579		0	63.05	1.29065e-05	3	1585.77	2.10989	30.4643	1
	High	NMDPLNDNIATLLHQSSDK	1	1	1	P35579		0	62.84	1.31559e-05	3	2126.02	-0.0892308	56.3374	0
	High	IIGLDQVAGMSETALPGAFK	1	1	1	P35579		0	60.9	1.70288e-05	2	2018.07	5.67623	66.7875	0
	High	EMEAELEDER	1	1	1	P35579		0	60.09	5.1913e-06	2	1250.52	1.52515	33.6032	0
	High	NFINNPLAQADWAAK	2	1	1	P35579		0	58.94	4.1229e-05	2	1672.85	0.817382	57.2541	0
	High	SMEAEMIQLQEELAAAER	2	1	1	P35579		0	57.96	3.51903e-05	2	2048.96	0.64307	67.8011	0
	High	VISGVLQLGNIVFK	2	1	1	P35579		0	57	8.28034e-06	2	1486.9	0.387768	65.8311	0
	High	DELADEIANSSGK	1	1	1	P35579		0	56.55	3.4303e-05	2	1348.62	-1.55584	41.6873	0
	High	EQADFAIEALAK	1	1	1	P35579		0	54.8	9.66903e-05	2	1305.67	2.0916	52.1062	0
	High	RGDLPFVVPR	2	1	1	P35579		0	54.58	5.53856e-05	3	1155.66	-0.719106	43.4677	1
	High	HEAMITDLEER	1	1	1	P35579		0	52.45	9.35763e-05	2	1343.63	1.15343	35.7994	0
	High	LEVNLQAMK	1	1	1	P35579		0	51.63	0.000243566	2	1045.57	1.3926	43.3742	0
	High	QLEEAEEEAQR	1	1	1	P35579		0	51.57	9.50895e-05	2	1331.61	1.31207	26.0078	0
	High	VSHLLGINVTDFTR	1	1	1	P35579		0	50.59	0.00021737	3	1571.85	0.20547	52.1697	0
	High	KANLQIDQINTDLNLER	2	1	1	P35579		0	48.58	0.000282898	3	1998.07	1.99872	48.2166	1
	High	LDPHLVLDQLR	2	2	2	P35580;P35579		0	47.08	0.000318312	2	1318.75	0.669972	52.1688	0
	High	NLPIYSEEIVEMYK	1	1	1	P35579		0	42.51	0.00162423	2	1727.86	2.12836	60.1542	0
	High	KFDQLLAEEK	2	2	2	P35580;P35579		0	42	0.00183924	2	1220.65	0.763911	35.6771	1
	Medium	AGVLAHLEEER	2	2	2	P35580;P35579		0	40.57	0.00287218	2	1223.64	-0.461411	34.8653	0
	High	VIQYLAYVASSHK	1	1	1	P35579		0	39.29	0.00261429	3	1478.8	0.236652	44.7474	0
	High	VKPLLQVSR	2	1	1	P35579		0	37.88	0.000334006	3	1039.66	-0.611789	30.5151	1
	High	EMEAELEDERK	2	1	1	P35579		0	37.42	0.00251776	3	1378.62	0.0238795	27.495	1
	Medium	THEAQIQEMR	2	1	1	P35579		0	35.76	0.00511012	3	1242.59	-0.39139	22.2025	0
	Medium	FVSELWK	1	1	1	P35579		0	35.27	0.00589876	2	908.485	-2.50102	46.6785	0
	Medium	YEILTPNSIPK	1	1	1	P35579		0	34.86	0.00832799	2	1274.7	0.113791	47.4081	0
	Medium	EQLEEEEEAK	1	1	1	P35579		0	34.63	0.00346072	2	1233.55	0.266072	23.7613	0
	Medium	GALALEEK	1	1	1	P35579		0	34.52	0.00953595	2	830.462	-0.393618	29.5031	0
	Medium	HSQAVEELAEQLEQTK	1	1	1	P35579		0	34.26	0.0117367	3	1839.91	-0.305053	47.6728	0
	Medium	ALEQQVEEMK	1	1	1	P35579		0	34.13	0.0108762	2	1204.59	-0.560771	34.763	0
	Medium	ADEWLmK	1	2	2	P35580;P35579	M6(Oxidation)	0	33.7	0.00819033	2	908.417	-1.50656	33.5761	0
	Medium	KLVWVPSDK	1	1	1	P35579		0	32.68	0.012139	2	1071.62	0.37652	36.2305	1
	Medium	GDLPFVVPR	1	1	1	P35579		0	32.51	0.0139701	2	999.563	0.540676	52.0452	0
	Medium	KKVEAQLQELQVK	1	1	1	P35579		0	31.98	0.00373983	3	1540.91	5.4295	30.2674	2
	Medium	VEAQLQELQVK	1	1	1	P35579		0	31.73	0.0137643	2	1284.71	-3.12265	41.0198	0
	Medium	QKHSQAVEELAEQLEQTKR	1	1	1	P35579		0	29.52	0.0308254	4	2252.16	-0.0251877	38.9911	2
	Medium	DLEGLSQR	1	1	1	P35579		0	29.41	0.0324753	2	917.468	-1.32478	33.6697	0
	Medium	DLGEELEALK	1	1	1	P35579		0	28.86	0.0449859	2	1116.58	0.0496511	55.7649	0
	Medium	NTDQASMPDNTAAQK	1	1	1	P35579		0	28.2	0.0165735	2	1591.71	2.27339	24.5807	0
	Medium	LKDVLLQVDDERR	1	1	1	P35579		0	28.01	0.0326528	4	1598.89	0.0749739	36.3769	2
	Medium	TFHIFYYLLSGAGEHLK	1	1	1	P35579		0	27.1	0.0488436	4	1996.03	-0.563309	62.1969	0
	Medium	KVEAQLQELQVK	1	1	1	P35579		0	24.71	0.0383704	3	1412.81	0.585954	35.1103	1
P35908	Keratin, type II cytoskeletal 2 epidermal OS=Homo sapiens GN=KRT2 PE=1 SV=2 - [K22E_HUMAN]	2366.42	50.86	1	26	33	69	structural molecule activity; protein binding	nucleus; cytoplasm; Golgi; membrane; cytoskeleton	cell proliferation; cellular component movement	Pf00038; Pf08614; Pf12128; Pf13166	3849	639	65.3932	8.00146
	A2	Sequence	# PSMs	# Proteins	# Protein Groups	Protein Group Accessions	Modifications	ΔCn	IonScore	Exp Value	Charge	MH+ [Da]	ΔM [ppm]	RT [min]	# Missed Cleavages
	High	GGGFGGGSSFGGGSGFSGGGFGGGGFGGGR	2	1	1	P35908		0	151.83	4.23214e-15	2	2399.02	1.12818	54.1689	0
	High	TSQNSELNNMQDLVEDYK	1	1	1	P35908		0	97.45	2.35652e-09	2	2127.95	-0.335981	53.8219	0
	High	HGGGGGGFGGGGFGSR	3	1	1	P35908		0	91.49	7.87631e-09	2	1320.58	0.478874	26.0649	0
	High	LNDLEEALQQAK	4	1	1	P35908		0	87.48	5.00217e-08	2	1371.71	-0.198337	48.2249	0
	High	FLEQQNQVLQTK	6	2	2	P35908;P04264		0	84.56	1.10758e-07	2	1475.79	0.416707	40.3501	0
	High	TAAENDFVTLK	1	1	1	P35908		0	83.75	1.22292e-07	2	1208.62	0.176314	41.0351	0
	High	VDLLNQEIEFLK	2	1	1	P35908		0	76.04	6.37147e-07	2	1460.8	-0.406289	63.7541	0
	High	GFSSGSAVVSGGSR	2	1	1	P35908		0	72.4	1.39832e-06	2	1254.61	0.175548	30.2724	0
	High	YEELQVTVGR	1	1	1	P35908		0	70.67	2.68681e-06	2	1193.62	0.626321	40.5841	0
	High	LALDVEIATYR	3	3	3	P13647;P35908;P04259		0	69.17	2.65726e-06	2	1263.69	0.484759	54.4746	0
	High	NLDLDSIIAEVK	4	3	3	P13647;P35908;P04259		0	68.86	3.44545e-06	2	1329.73	0.390154	65.7674	0
	High	YLDGLTAER	2	1	1	P35908		0	66.4	5.017e-06	2	1037.53	0.167211	39.2081	0
	High	SISISVAGGGGGFGAAGGFGGR	1	1	1	P35908		0	64.93	9.30355e-06	2	1838.91	-3.33812	53.5444	0
	High	PINLEPIFQGYIDSLKR	3	1	1	P35908		0	59.16	1.68661e-05	3	2003.1	1.8498	66.9909	1
	High	NKLNDLEEALQQAK	3	1	1	P35908		0	57.84	4.48091e-05	3	1613.85	-1.09796	48.1403	1
	High	NVQDAIADAEQR	2	1	1	P35908		0	53.52	9.60404e-05	3	1329.64	-0.0179642	38.6043	0
	High	AQYEEIAQR	2	2	2	P35908;P04259		0	53.13	0.000130357	2	1107.54	-2.58649	28.783	0
	High	LNDLEEALQQAKEDLAR	1	1	1	P35908		0	52.02	0.000172716	3	1956.01	0.88894	59.7246	1
	High	FASFIDK	5	4	4	P05787;P13647;P35908;P04259		0	51.54	0.000142045	2	827.429	-0.399239	40.4591	0
	High	TSQNSELNNmQDLVEDYKK	1	1	1	P35908	M10(Oxidation)	0	50.53	0.000158878	3	2272.04	0.46716	35.4961	1
	High	WELLQQmNVGTR	1	1	1	P35908	M7(Oxidation)	0	43.87	0.00126343	2	1490.74	1.2395	47.2147	0
	High	TSQNSELNNMQDLVEDYKK	1	1	1	P35908		0	41.9	0.00158185	3	2256.06	7.25253	47.7628	1
	High	IEISELNR	4	2	2	P35908;P04264		0	41.13	0.0020082	2	973.533	1.21927	38.8956	0
	High	KDVDNAYmIK	1	1	1	P35908	M8(Oxidation)	0	40.99	0.00185505	3	1212.59	-0.298809	25.0589	1
	High	VLYDAEISQIHQSVTDTNVILSMDNSR	1	1	1	P35908		0	40.64	0.00217902	3	3048.5	2.21797	60.1109	0
	Medium	TAAENDFVTLKK	1	1	1	P35908		0	35.93	0.00565423	3	1336.71	-2.15599	32.565	1
	Medium	WELLQQMNVGTRPINLEPIFQGYIDSLKR	2	1	1	P35908		0	33.6	0.00530367	4	3458.83	1.51724	72.038	2
	Medium	DYQELmNVK	2	1	1	P35908	M6(Oxidation)	0	32.46	0.00851317	2	1155.53	-1.1746	34.7825	0
	Medium	FASFIDKVR	1	4	4	P05787;P13647;P35908;P04259		0	30.7	0.0146821	3	1082.6	-1.12058	39.5037	1
	Medium	NVQDAIADAEQRGEHALK	1	1	1	P35908		0	27.75	0.0488532	4	1964.98	0.556578	44.9924	1
	Medium	DVDNAYmIK	1	1	1	P35908	M7(Oxidation)	0	26.96	0.025675	2	1084.5	-0.68817	34.7427	0
	Medium	PINLEPIFQGYIDSLK	1	1	1	P35908		0	26.38	0.05581	2	1847	0.286789	73.5368	0
	Medium	NKLNDLEEALQQAKEDLAR	1	1	1	P35908		0	26.08	0.0581985	3	2198.15	4.30755	58.0672	2
	Medium	SLVGLGGTK	2	1	1	P35908		0	24.38	0.0576311	2	831.493	-1.14376	33.6143	0
P09874	Poly [ADP-ribose] polymerase 1 OS=Homo sapiens GN=PARP1 PE=1 SV=4 - [PARP1_HUMAN]	2304.14	44.67	1	42	42	85	DNA binding; catalytic activity; protein binding; metal ion binding; RNA binding; nucleotide binding	nucleus; mitochondrion; membrane	regulation of biological process; cell organization and biogenesis; metabolic process; response to stimulus; cell differentiation	Pf00533; Pf00644; Pf00645; Pf02877; Pf05406; Pf08063	142	1014	113.012	8.88037
	A2	Sequence	# PSMs	# Proteins	# Protein Groups	Protein Group Accessions	Modifications	ΔCn	IonScore	Exp Value	Charge	MH+ [Da]	ΔM [ppm]	RT [min]	# Missed Cleavages
	High	QIQAAYSILSEVQQAVSQGSSDSQILDLSNR	1	1	1	P09874		0	104.76	6.93455e-10	4	3335.68	2.13398	77.0035	0
	High	VVSEDFLQDVSASTK	1	1	1	P09874		0	102.51	1.63265e-09	2	1624.81	0.923	52.3762	0
	High	VFSATLGLVDIVK	5	1	1	P09874		0	92.93	2.16466e-09	2	1361.8	0.217004	62.0884	0
	High	KPPLLNNADSVQAK	4	1	1	P09874		0	91.32	1.1622e-08	3	1494.83	-0.076644	29.7983	1
	High	SLQELFLAHILSPWGAEVK	3	1	1	P09874		0	72.67	8.59799e-07	3	2138.16	-0.383908	72.5994	0
	High	RKGDEVDGVDEVAK	2	1	1	P09874		0	67.26	5.94804e-06	3	1516.76	0.11165	23.6504	2
	High	AMVEYEIDLQK	4	1	1	P09874		0	66.51	5.2824e-06	2	1338.66	0.377483	47.9178	0
	High	AQNDLIWNIK	3	1	1	P09874		0	64.16	1.04368e-05	2	1214.65	0.626312	50.701	0
	High	IAPPEAPVTGYMFGK	1	1	1	P09874		0	63.16	1.48058e-05	2	1577.8	-0.335483	53.8408	0
	High	NTHATTHNAYDLEVIDIFK	3	1	1	P09874		0	61.66	1.97537e-05	3	2202.08	1.04117	53.0963	0
	High	MAIMVQSPMFDGK	1	1	1	P09874		0	61.04	1.73937e-05	2	1454.69	3.43249	54.3046	0
	High	FYPLEIDYGQDEEAVK	1	1	1	P09874		0	59.84	2.43819e-05	2	1915.9	0.622735	57.5164	0
	High	aESSDKLYR	1	1	1	P09874	N-Term(Acetyl)	0	59.62	2.29202e-05	2	1110.54	0.360228	29.2881	1
	High	LEQMPSKEDAIEHFMK	1	1	1	P09874		0	56.89	5.05472e-05	3	1932.92	-1.50146	42.2094	1
	High	AEPVEVVAPR	2	1	1	P09874		0	55.53	5.15013e-05	2	1066.59	0.532518	35.3995	0
	High	GGSDDSSKDPIDVNYEK	3	1	1	P09874		0	54.02	4.97329e-05	3	1825.81	-0.619449	33.228	1
	High	LQLLEDDKENR	2	1	1	P09874		0	50.86	0.000265384	3	1372.71	1.56272	33.1638	1
	High	HPDVEVDGFSELR	3	1	1	P09874		0	49.37	0.000282091	3	1499.71	-0.110235	44.0325	0
	High	GIYFADMVSK	3	1	1	P09874		0	48.15	0.000364399	2	1130.56	0.0991371	50.8109	0
	High	KMVDPEKPQLGMIDR	1	1	1	P09874		0	47.96	0.000460673	3	1756.91	0.793986	36.8292	2
	High	TLGDFAAEYAK	2	1	1	P09874		0	47.22	0.000392618	2	1185.58	1.11536	47.0109	0
	High	AmVEYEIDLQK	2	1	1	P09874	M2(Oxidation)	0	46.28	0.000493383	2	1354.65	-2.3613	45.0322	0
	High	PVQDLIK	1	1	1	P09874		0	45.54	0.000226196	2	812.487	-0.843367	35.0917	0
	High	MAImVQSPMFDGK	4	1	1	P09874	M4(Oxidation)	0	44.88	0.000617666	2	1470.68	0.710562	51.6486	0
	High	GGAAVDPDSGLEHSAHVLEK	1	1	1	P09874		0	41.4	0.00194149	3	1988.96	-1.53032	35.8943	0
	High	EISYLK	2	1	1	P09874		0	40.73	0.00103124	1	752.42	1.03193	31.6631	0
	High	DSEEAEIIR	1	1	1	P09874		0	40.04	0.00224423	2	1061.51	-0.429251	35.6696	0
	High	KGDEVDGVDEVAK	1	1	1	P09874		0	39.12	0.00276763	3	1360.66	-1.92775	26.3901	1
	High	GFSLLATEDKEALKK	2	1	1	P09874		0	38.85	0.00213719	4	1649.91	-1.28317	38.3274	2
	Medium	VGTVIGSNKLEQMPSKEDAIEHFMK	1	1	1	P09874		0	38.83	0.00321404	5	2788.4	0.89239	45.6962	2
	Medium	QQVPSGESAILDR	2	1	1	P09874		0	38.59	0.00397775	2	1399.72	1.60384	49.9207	0
	Medium	GIYFADmVSK	2	1	1	P09874	M7(Oxidation)	0	37.02	0.00458788	2	1146.55	2.72284	42.1673	0
	Medium	DSEEAEIIRK	2	1	1	P09874		0	35.65	0.00869903	2	1189.61	1.05416	27.8111	1
	Medium	EELGFRPEYSASQLK	2	1	1	P09874		0	34.9	0.00867231	3	1753.88	-0.0506686	42.3115	1
	Medium	VVDRDSEEAEIIR	1	1	1	P09874		0	34.49	0.0109001	3	1530.78	3.03141	32.0896	1
	Medium	MIFDVESMKK	1	1	1	P09874		0	33.91	0.00847434	3	1227.61	-2.01408	42.7846	1
	Medium	MIFDVESMK	1	1	1	P09874		0	32.99	0.00796213	2	1099.52	1.64864	51.687	0
	Medium	FYTLIPHDFGMK	1	1	1	P09874		0	28.89	0.0321514	2	1468.73	1.4309	53.9826	0
	Medium	KGDEVDGVDEVAKK	1	1	1	P09874		0	28.05	0.0513111	3	1488.76	3.48626	23.2837	2
	Medium	AQNDLIWNIKDELKK	1	1	1	P09874		0	27.88	0.0310381	4	1827.99	-1.16406	47.0142	2
	Medium	LLWHGSR	2	1	1	P09874		0	27.44	0.0229885	2	868.479	0.112996	27.004	0
	Medium	mIFDVESMK	3	1	1	P09874	M1(Oxidation)	0	27.29	0.0197836	2	1115.51	-3.66526	46.3042	0
	Medium	YWIFR	1	1	1	P09874		0	26.48	0.0321615	2	784.413	-0.831944	51.5746	0
	Medium	ELLIFNK	1	1	1	P09874		0	25.3	0.0360048	2	876.517	-2.44038	48.5708	0
	Medium	LPKPVQDLIK	1	1	1	P09874		0	18.16	0.0237431	3	1150.72	-1.00364	41.5506	1
	Medium	SKLPKPVQDLIK	1	1	1	P09874		0	17.82	0.0305613	3	1365.85	-0.0755235	38.3826	2
P07900	Heat shock protein HSP 90-alpha OS=Homo sapiens GN=HSP90AA1 PE=1 SV=5 - [HS90A_HUMAN]	2250.76	35.79	1	14	29	74	nucleotide binding; RNA binding; protein binding; catalytic activity; enzyme regulator activity	extracellular; nucleus; cytoplasm; mitochondrion; cytosol; membrane; cell surface; organelle lumen	cellular component movement; metabolic process; transport; response to stimulus; cell organization and biogenesis; regulation of biological process; cell death; defense response	Pf00183; Pf02518; Pf13589	3320	732	84.6067	5.021
	A2	Sequence	# PSMs	# Proteins	# Protein Groups	Protein Group Accessions	Modifications	ΔCn	IonScore	Exp Value	Charge	MH+ [Da]	ΔM [ppm]	RT [min]	# Missed Cleavages
	High	SLTNDWEDHLAVK	2	2	2	P07900;P08238		0	86.11	6.66145e-08	2	1527.75	3.17037	44.9354	0
	High	YYTSASGDEMVSLK	1	1	1	P07900		0	84.25	6.22011e-08	2	1550.71	0.499401	42.2361	0
	High	GVVDSEDLPLNISR	3	3	3	Q12931;P07900;P08238		0	80.62	2.22376e-07	2	1513.79	-0.274399	52.4492	0
	High	NPDDITNEEYGEFYK	1	1	1	P07900		0	80.33	5.56098e-08	2	1833.78	-3.46241	47.8664	0
	High	VILHLKEDQTEYLEER	1	2	2	P07900;P08238		0	79.15	3.30194e-07	3	2015.04	0.028526	40.4501	1
	High	TLTIVDTGIGMTK	6	2	2	P07900;P08238		0	77.67	3.51408e-07	2	1349.74	2.25609	52.5547	0
	High	HSQFIGYPITLFVEK	3	1	1	P07900		0	75.74	5.50706e-07	2	1778.95	1.73692	59.6224	0
	High	ELISNSSDALDK	1	1	1	P07900		0	71.81	1.90501e-06	2	1291.63	-4.37872	36.0517	0
	High	HNDDEQYAWESSAGGSFTVR	5	2	2	P07900;P08238		0	68.68	7.8601e-07	3	2255.96	1.07562	46.8805	0
	High	EDQTEYLEER	2	2	2	P07900;P08238		0	63.85	3.50283e-06	2	1311.56	-5.09413	34.0769	0
	High	RAPFDLFENR	2	1	1	P07900		0	63.43	1.38452e-05	2	1264.64	-0.00249428	48.3306	1
	High	DNSTMGYMAAK	1	1	1	P07900		0	62.87	2.53044e-06	2	1188.5	0.972936	34.6127	0
	High	TLTIVDTGIGmTK	9	2	2	P08238;P07900	M11(Oxidation)	0	59.23	2.75811e-05	2	1365.73	1.39452	48.5283	0
	High	HIYYITGETK	4	1	1	P07900		0	55.62	6.36045e-05	2	1224.63	0.673906	31.4749	0
	High	YIDQEELNK	4	2	2	P07900;P08238		0	55.43	7.23205e-05	2	1151.56	0.616598	30.2565	0
	High	YESLTDPSKLDSGK	2	2	2	P07900;P08238		0	55.24	8.07911e-05	3	1539.75	-0.551059	34.6399	1
	High	HFSVEGQLEFR	5	2	2	P07900;P08238		0	52.51	0.00019833	2	1348.67	0.991931	43.5103	0
	High	KHLEINPDHSIIETLR	4	1	1	P07900		0	49.26	0.000203359	4	1915.04	0.208073	40.0429	1
	High	HLEINPDHSIIETLR	1	1	1	P07900		0	46.04	0.00067448	3	1786.94	-0.0772854	45.1491	0
	High	YYTSASGDEmVSLK	2	1	1	P07900	M10(Oxidation)	0	44.51	0.000447807	2	1566.7	0.311693	36.2229	0
	High	EKYIDQEELNK	1	2	2	P07900;P08238		0	41.42	0.00201189	2	1408.7	-0.273545	29.0296	1
	High	YESLTDPSK	1	2	2	P07900;P08238		0	40.4	0.0020657	2	1039.5	2.74807	28.6235	0
	High	FYEQFSK	2	1	1	P07900		0	39.77	0.0015974	2	948.446	0.228159	34.1584	0
	Medium	ELISNSSDALDKIR	3	1	1	P07900		0	37.99	0.0048133	3	1560.82	-4.9286	41.4235	1
	Medium	IRYESLTDPSK	1	2	2	P07900;P08238		0	36.33	0.00627421	3	1308.68	1.20932	31.6239	1
	Medium	ELHINLIPNK	2	1	1	P07900		0	35.32	0.00334892	2	1190.69	1.04644	43.6723	0
	Medium	EGLELPEDEEEKKK	1	2	2	P07900;P08238		0	33.21	0.0148034	3	1672.83	1.12484	29.6185	2
	Medium	ALLFVPR	1	1	1	P07900		0	31.8	0.00687121	2	815.513	-0.88555	48.8247	0
	Medium	LSELLR	1	2	2	P07900;P08238		0	30.51	0.017295	2	730.445	-1.27249	35.0053	0
	Medium	KHSQFIGYPITLFVEK	1	1	1	P07900		0	29.09	0.0154138	3	1907.05	2.73374	53.4876	1
	Medium	EGLELPEDEEEKK	1	2	2	P07900;P08238		0	28.49	0.0285282	3	1544.73	0.0718171	34.5432	1
P60842	Eukaryotic initiation factor 4A-I OS=Homo sapiens GN=EIF4A1 PE=1 SV=1 - [IF4A1_HUMAN]	2239.88	57.39	1	11	21	61	nucleotide binding; RNA binding; catalytic activity; protein binding	nucleus; cytoplasm; cytosol; membrane	metabolic process; regulation of biological process; response to stimulus	Pf00270; Pf00271; Pf04851	1973	406	46.1246	5.47803
	A2	Sequence	# PSMs	# Proteins	# Protein Groups	Protein Group Accessions	Modifications	ΔCn	IonScore	Exp Value	Charge	MH+ [Da]	ΔM [ppm]	RT [min]	# Missed Cleavages
	High	LNSNTQVVLLSATmPSDVLEVTK	1	1	1	P60842	M14(Oxidation)	0	146.2	4.9416e-14	2	2475.3	-1.52928	60.6828	0
	High	GIDVQQVSLVINYDLPTNR	3	2	2	P60842;Q14240		0	130.82	1.76352e-12	2	2144.14	2.22028	64.1225	0
	High	LNSNTQVVLLSATMPSDVLEVTK	4	1	1	P60842		0	97.09	3.52758e-09	2	2459.3	-1.22435	65.6115	0
	High	SRDNGPDGMEPEGVIESNWNEIVDSFDDmNLSESLLR	1	1	1	P60842	M29(Oxidation)	0	86	2.31094e-08	3	4182.88	6.34779	76.9629	1
	High	LNSNTQVVLLSATMPSDVLEVTKK	1	1	1	P60842		0	83.55	4.61441e-08	3	2587.4	0.435418	59.2878	1
	High	mFVLDEADEMLSR	6	2	2	P60842;Q14240	M1(Oxidation)	0	76.8	3.28019e-07	2	1571.71	0.200624	58.3704	0
	High	mFVLDEADEmLSR	1	2	2	P60842;Q14240	M1(Oxidation); M10(Oxidation)	0	76.05	2.75628e-07	2	1587.7	-3.67208	49.3264	0
	High	MFVLDEADEMLSR	4	2	2	P60842;Q14240		0	75.83	4.61046e-07	2	1555.71	1.01431	63.8932	0
	High	LQMEAPHIIVGTPGR	6	1	1	P60842		0	71.59	1.71276e-06	2	1618.88	1.58311	45.3666	0
	High	GIYAYGFEKPSAIQQR	3	3	3	P38919;P60842;Q14240		0	70.57	2.42052e-06	2	1827.94	2.1474	42.0802	1
	High	GYDVIAQAQSGTGK	1	2	2	P60842;Q14240		0	65.94	7.42401e-06	2	1394.69	0.434999	36.8057	0
	High	GFKDQIYDIFQK	1	1	1	P60842		0	65.01	8.77091e-06	2	1501.77	0.725557	53.8581	1
	High	KGVAINMVTEEDKR	3	1	1	P60842		0	64.47	1.06467e-05	2	1589.83	-0.0444906	29.4251	2
	High	GVAINMVTEEDKR	2	1	1	P60842		0	63.8	1.31105e-05	2	1461.74	-0.132381	34.825	1
	High	LQmEAPHIIVGTPGR	1	1	1	P60842	M3(Oxidation)	0	62.81	1.39801e-05	3	1634.87	-0.370263	37.7814	0
	High	VLITTDLLAR	1	2	2	P60842;Q14240		0	59.14	8.35008e-06	2	1114.68	1.36955	53.4053	0
	High	DFTVSAmHGDMDQK	2	1	1	P60842	M7(Oxidation)	0	57.3	1.04277e-05	2	1597.67	2.10848	32.2246	0
	High	KGVAINmVTEEDKR	2	1	1	P60842	M7(Oxidation)	0	53.92	0.000133818	4	1605.83	-0.847092	23.7513	2
	High	ATQALVLAPTR	3	1	1	P60842		0	51.56	9.87999e-05	2	1140.67	-0.178717	39.3037	0
	High	KEELTLEGIR	2	1	1	P60842		0	44.59	0.000919233	3	1187.66	-0.335496	37.0896	1
	High	QFYINVER	3	2	2	P60842;Q14240		0	43.17	0.00120246	2	1068.55	0.673748	43.2789	0
	High	DQIYDIFQK	1	1	1	P60842		0	41.08	0.00163764	2	1169.58	-0.490618	55.258	0
	High	KVDWLTEK	3	3	3	P38919;P60842;Q14240		0	40.53	0.00210658	2	1018.56	0.528503	33.129	1
	High	qFYINVER	1	2	2	P60842;Q14240	N-Term(Gln->pyro-Glu)	0	40.14	0.00235776	2	1051.52	1.90236	59.7505	0
	Medium	GIYAYGFEK	1	3	3	P38919;P60842;Q14240		0	39.33	0.00299287	2	1047.51	-2.1237	42.5484	0
	High	VFDmLNR	2	2	2	P60842;Q14240	M4(Oxidation)	0	38.68	0.00239869	2	910.445	0.145823	33.1722	0
	Medium	RKVDWLTEK	1	3	3	P38919;P60842;Q14240		0	30.21	0.0233435	3	1174.66	-0.189691	27.1993	2
	Medium	DFTVSAMHGDMDQK	1	1	1	P60842		0	24.78	0.0179636	3	1581.67	-0.977892	39.7092	0
P07437	Tubulin beta chain OS=Homo sapiens GN=TUBB PE=1 SV=2 - [TBB5_HUMAN]	2194.81	50.45	1	4	18	63	nucleotide binding; catalytic activity; structural molecule activity; protein binding	nucleus; cytoplasm; cytosol; cytoskeleton; membrane	metabolic process; cellular component movement; cell organization and biogenesis; cell differentiation; transport; defense response; response to stimulus; cell division	Pf00091; Pf03953; Pf10644	203068	444	49.639	4.89404
	A2	Sequence	# PSMs	# Proteins	# Protein Groups	Protein Group Accessions	Modifications	ΔCn	IonScore	Exp Value	Charge	MH+ [Da]	ΔM [ppm]	RT [min]	# Missed Cleavages
	High	MAVTFIGNSTAIQELFK	4	1	1	P07437		0	107.85	3.9046e-10	2	1869.98	-0.869178	69.0744	0
	High	SGPFGQIFRPDNFVFGQSGAGNNWAK	2	3	3	P68371;P07437;Q13885		0	90.81	2.04558e-08	3	2798.35	1.51523	62.8342	1
	High	IMNTFSVVPSPK	4	3	2	P68371;P07437		0	81.34	2.18885e-07	2	1319.7	-1.884	48.4111	0
	High	GHYTEGAELVDSVLDVVR	4	4	3	P68371;P07437;Q13885		0	80.05	2.86186e-07	3	1958.98	0.916511	61.9028	0
	High	LAVNmVPFPR	3	5	4	P68371;P07437;Q13885;Q9BUF5	M5(Oxidation)	0	74.89	1.0314e-06	2	1159.63	-0.190044	47.3195	0
	High	ISVYYNEATGGK	1	1	1	P07437		0	70.19	2.09626e-06	2	1301.64	2.8237	35.8106	0
	High	GHYTEGAELVDSVLDVVRK	1	4	3	P68371;P07437;Q13885		0	69.52	3.04904e-06	3	2087.08	3.46333	56.6565	1
	High	ISEQFTAmFR	2	4	3	P68371;P07437;Q13885	M8(Oxidation)	0	68.87	2.59436e-06	2	1245.59	0.0104508	47.3867	0
	High	LHFFmPGFAPLTSR	6	4	4	P68371;P07437;Q13885;Q9BUF5	M5(Oxidation)	0	64.49	1.12557e-05	3	1636.83	-0.924138	55.309	0
	High	AILVDLEPGTMDSVR	3	3	2	P07437;Q13885		0	63.78	1.26057e-05	2	1615.84	1.30029	56.5572	0
	High	EVDEQmLNVQNK	2	3	3	P68371;P07437;Q13885	M6(Oxidation)	0	63.58	9.07759e-06	2	1462.69	0.880691	33.5483	0
	High	FWEVISDEHGIDPTGTYHGDSDLQLDR	1	1	1	P07437		0	61.41	1.09861e-05	3	3102.4	-1.80459	55.3133	0
	High	LAVNMVPFPR	1	5	4	P68371;P07437;Q13885;Q9BUF5		0	60.65	2.01903e-05	2	1143.64	1.76528	53.5452	0
	High	ImNTFSVVPSPK	4	3	2	P68371;P07437	M2(Oxidation)	0	60.2	2.60235e-05	2	1335.7	2.85946	45.4607	0
	High	FPGQLNADLR	3	5	4	P68371;P07437;Q13885;Q9BUF5		0	58.43	5.19647e-05	2	1130.6	-0.285689	43.7397	0
	High	LHFFMPGFAPLTSR	5	4	4	P68371;P07437;Q13885;Q9BUF5		0	58.38	4.53059e-05	3	1620.84	0.598891	60.348	0
	High	mAVTFIGNSTAIQELFK	2	1	1	P07437	M1(Oxidation)	0	58.04	3.90235e-05	3	1885.98	5.2577	65.6089	0
	High	ISEQFTAMFR	1	4	3	P68371;P07437;Q13885		0	56.47	5.16221e-05	2	1229.6	1.23602	51.9467	0
	High	YLTVAAVFR	2	2	2	P68371;P07437		0	54.19	5.25871e-05	2	1039.59	0.490999	52.8305	0
	High	AILVDLEPGTmDSVR	4	3	2	P07437;Q13885	M11(Oxidation)	0	53.78	0.000127941	2	1631.83	1.26184	53.2642	0
	High	EVDEQMLNVQNK	2	3	3	P68371;P07437;Q13885		0	49.25	0.000272761	2	1446.69	0.0756373	38.1321	0
	Medium	ALTVPELTQQVFDAK	3	1	1	P07437		0	39.95	0.00238227	2	1659.91	6.26297	59.8933	0
	Medium	RISEQFTAMFR	1	4	3	P68371;P07437;Q13885		0	27.53	0.0461819	3	1385.7	1.78081	46.0356	1
	Medium	NSSYFVEWIPNNVK	1	5	4	P68371;P07437;Q13885;Q9BUF5		0	27.21	0.0571274	3	1696.83	-0.083945	58.4623	0
	Medium	KLAVNmVPFPR	1	5	4	P68371;P07437;Q13885;Q9BUF5	M6(Oxidation)	0	25.31	0.0565329	3	1287.72	-0.9394	39.9635	1
P14618	Pyruvate kinase PKM OS=Homo sapiens GN=PKM PE=1 SV=4 - [KPYM_HUMAN]	2164.7	42.37	1	24	24	57	nucleotide binding; metal ion binding; catalytic activity; protein binding; RNA binding	nucleus; cytoplasm; mitochondrion; cytosol; membrane	response to stimulus; metabolic process; cell death	Pf00224; Pf02887	5315	531	57.9	7.84033
	A2	Sequence	# PSMs	# Proteins	# Protein Groups	Protein Group Accessions	Modifications	ΔCn	IonScore	Exp Value	Charge	MH+ [Da]	ΔM [ppm]	RT [min]	# Missed Cleavages
	High	FGVEQDVDmVFASFIR	6	1	1	P14618	M9(Oxidation)	0	116.24	5.78761e-11	2	1875.9	0.408893	75.13	0
	High	RFDEILEASDGIMVAR	5	1	1	P14618		0	98.05	4.48091e-09	3	1821.92	0.773653	55.5581	1
	High	TATESFASDPILYRPVAVALDTK	5	1	1	P14618		0	97.05	4.02374e-09	2	2465.29	0.967038	58.278	1
	High	IYVDDGLISLQVK	2	1	1	P14618		0	88.69	2.31204e-08	2	1462.82	0.0847106	58.1438	0
	High	FDEILEASDGIMVAR	1	1	1	P14618		0	85.5	7.8351e-08	2	1665.82	0.588587	58.6298	0
	High	DPVQEAWAEDVDLR	3	1	1	P14618		0	74.79	6.65448e-07	2	1642.77	-2.02563	57.2623	0
	High	FGVEQDVDMVFASFIR	1	1	1	P14618		0	74.48	9.60636e-07	3	1859.9	0.427737	77.0785	0
	High	PGSGFTNTMR	2	1	1	P14618		0	71.92	1.16005e-06	2	1067.49	0.716823	28.4925	0
	High	GVNLPGAAVDLPAVSEK	1	1	1	P14618		0	70.65	1.74782e-06	2	1636.89	0.440866	53.5667	0
	High	ITLDNAYmEK	3	1	1	P14618	M8(Oxidation)	0	63.72	8.51362e-06	2	1213.58	1.09459	35.779	0
	High	KGVNLPGAAVDLPAVSEKDIQDLK	2	1	1	P14618		0	60.49	7.50377e-06	4	2477.36	-0.154528	52.1192	2
	High	LDIDSPPITAR	1	1	1	P14618		0	55.81	5.5371e-05	2	1197.65	0.0561403	44.9542	0
	High	RFDEILEASDGImVAR	3	1	1	P14618	M13(Oxidation)	0	55.77	7.33635e-05	3	1837.91	0.412004	52.2877	1
	High	KGDVVIVLTGWRPGSGFTNTMR	1	1	1	P14618		0	54.92	5.99119e-05	3	2391.26	0.713323	53.5858	2
	High	KGVNLPGAAVDLPAVSEK	3	1	1	P14618		0	54.05	4.80131e-05	2	1764.99	1.65419	46.7233	1
	High	VNFAMNVGK	2	1	1	P14618		0	53.04	0.000111982	2	979.502	-0.854996	39.2444	0
	High	LNFSHGTHEYHAETIK	1	1	1	P14618		0	50.53	0.000243849	4	1883.9	0.287775	27.1832	0
	High	GDVVIVLTGWRPGSGFTNTMR	1	1	1	P14618		0	47.15	0.000529106	3	2263.16	-0.675967	59.5483	1
	High	PVAVALDTK	1	1	1	P14618		0	46.22	0.000371305	2	913.536	0.228518	33.3012	0
	High	EAEAAIYHLQLFEELR	2	1	1	P14618		0	42.28	0.00179539	3	1931.99	0.573265	60.2145	0
	Medium	GSGTAEVELK	1	1	1	P14618		0	39.49	0.00359311	2	990.509	-1.32515	26.8667	0
	Medium	EAEAAIYHLQLFEELRR	3	1	1	P14618		0	38.7	0.00372314	3	2088.09	0.333103	54.3476	1
	High	GDLGIEIPAEK	1	1	1	P14618		0	38.21	0.00257469	2	1141.61	-0.613845	46.8762	0
	Medium	PGSGFTNTmR	1	1	1	P14618	M9(Oxidation)	0	34.6	0.00405682	2	1083.49	-0.684449	23.4749	0
	High	APIIAVTR	1	1	1	P14618		0	34.19	0.0017529	2	840.53	-0.159904	35.4246	0
	Medium	ITLDNAYMEK	1	1	1	P14618		0	31.18	0.0168419	2	1197.58	-2.42334	41.1255	0
	Medium	GVNLPGAAVDLPAVSEKDIQDLK	1	1	1	P14618		0	27.86	0.0211968	3	2349.27	1.6611	57.0775	1
	High	VVPVP	1	1	1	P14618		0	25.68	0.00420279	1	510.329	0.244115	39.1352	0
	Medium	aPIIAVTR	1	1	1	P14618	N-Term(Acetyl)	0.5614	25.28	0.0142312	2	882.54	-0.435632	50.604	0
P20700	Lamin-B1 OS=Homo sapiens GN=LMNB1 PE=1 SV=2 - [LMNB1_HUMAN]	2118.94	55.29	1	27	29	63	catalytic activity; motor activity; structural molecule activity; protein binding	nucleus; membrane	cell death; cell organization and biogenesis; regulation of biological process	Pf00038; Pf00932; Pf01576; Pf07888; Pf09726; Pf09731; Pf10186; Pf12128	4001	586	66.3676	5.16064
	A2	Sequence	# PSMs	# Proteins	# Protein Groups	Protein Group Accessions	Modifications	ΔCn	IonScore	Exp Value	Charge	MH+ [Da]	ΔM [ppm]	RT [min]	# Missed Cleavages
	High	TTIPEEEEEEEEAAGVVVEEELFHQQGTPR	1	1	1	P20700		0	139.23	2.26858e-13	3	3411.58	1.51772	64.3586	0
	High	DQMQQQLNDYEQLLDVK	3	1	1	P20700		0	136.74	5.58188e-13	2	2108	0.968433	65.0757	0
	High	LSSEMNTSTVNSAR	1	1	1	P20700		0	120.46	2.00138e-11	2	1496.7	1.19936	29.2117	0
	High	SLETENSALQLQVTER	3	1	1	P20700		0	115.52	9.10363e-11	2	1817.93	0.725699	46.3858	0
	High	DAALATALGDKK	2	1	1	P20700		0	98	5.05581e-09	2	1173.64	-3.27954	32.8332	1
	High	SLEGDLEDLKDQIAQLEASLAAAK	1	1	1	P20700		0	86.87	4.5538e-08	3	2528.32	3.97327	77.0645	1
	High	IESLSSQLSNLQK	2	1	1	P20700		0	79.89	2.47695e-07	2	1446.78	0.12137	45.5032	0
	High	NTSEQDQPMGGWEMIR	1	1	1	P20700		0	77.61	1.46506e-07	2	1878.81	-2.56086	51.3777	0
	High	LALDMEISAYR	1	1	1	P20700		0	75.37	7.78278e-07	2	1281.65	1.99478	53.8201	0
	High	LLEGEEER	1	3	3	P20700;Q03252;P02545		0	67.26	3.80562e-06	2	974.479	-0.168229	25.42	0
	High	LYKEELEQTYHAK	3	1	1	P20700		0	64.69	1.0851e-05	3	1651.83	0.236504	29.0957	1
	High	EYEAALNSK	1	1	1	P20700		0	63.26	9.81891e-06	2	1024.5	0.550014	26.4097	0
	High	IQELEDLLAK	4	1	1	P20700		0	62.81	1.12836e-05	2	1171.65	-1.69544	52.8399	0
	High	DQmQQQLNDYEQLLDVK	1	1	1	P20700	M3(Oxidation)	0	60.73	1.80044e-05	2	2123.99	1.63105	61.6751	0
	High	NQNSWGTGEDVK	1	1	1	P20700		0	58.95	1.48363e-05	2	1334.6	-0.987944	28.8049	0
	High	KIGDTSVSYK	4	1	1	P20700		0	57.85	3.75695e-05	2	1097.58	0.589371	24.1743	1
	High	KSMYEEEINETR	1	1	1	P20700		0	57.57	3.32471e-05	2	1528.7	2.48231	29.9285	1
	High	aTATPVPPR	1	1	1	P20700	N-Term(Acetyl)	0	53.61	6.4238e-05	2	951.526	0.20207	37.5802	0
	High	AGGPTTPLSPTR	2	1	1	P20700		0	52.83	0.000113099	2	1154.62	0.978687	31.0623	0
	High	AEHDQLLLNYAK	5	1	1	P20700		0	51.29	0.000220677	2	1414.73	-4.02697	39.3001	0
	High	QLADETLLK	2	1	1	P20700		0	51.04	0.000166067	2	1030.58	0.570078	40.6069	0
	High	IGDTSVSYK	2	1	1	P20700		0	50.63	0.00013753	2	969.489	0.414694	27.7991	0
	High	KQLADETLLK	4	1	1	P20700		0	49.35	0.000168991	3	1158.67	-0.741849	32.2095	1
	High	LAQALHEMR	2	1	1	P20700		0	48.53	0.000300202	2	1068.56	-3.65006	25.4429	0
	High	SLETENSALQLQVTEREEVR	1	1	1	P20700		0	47.49	0.000473222	3	2331.18	-0.347321	44.0799	1
	High	AGQTVTIWAANAGVTASPPTDLIWK	4	1	1	P20700		0	47.1	0.000346097	3	2568.35	1.0246	66.7	0
	High	LSSEmNTSTVNSAR	1	1	1	P20700	M5(Oxidation)	0	41.46	0.00136469	2	1512.7	2.3694	22.1617	0
	Medium	LQIELGK	1	2	2	P20700;Q03252		0	36.5	0.00501474	2	800.487	-0.322277	39.1226	0
	Medium	LAQALHEmR	1	1	1	P20700	M8(Oxidation)	0	35.37	0.00666473	3	1084.56	-0.861608	21.2333	0
	Medium	LREYEAALNSK	3	1	1	P20700		0	35	0.00887019	3	1293.68	-1.72871	28.5043	1
	Medium	qLADETLLK	1	1	1	P20700	N-Term(Gln->pyro-Glu)	0	31.08	0.0158306	1	1013.55	-4.64744	56.5663	0
	Medium	SmYEEEINETR	1	1	1	P20700	M2(Oxidation)	0	30.36	0.0045102	2	1416.59	-1.65995	31.0852	0
	Medium	qIEYEYK	1	1	1	P20700	N-Term(Gln->pyro-Glu)	0	24.19	0.0365823	1	955.442	0.939985	45.2539	0
O00763	Acetyl-CoA carboxylase 2 OS=Homo sapiens GN=ACACB PE=1 SV=3 - [ACACB_HUMAN]	2115.43	21.2	1	26	40	68	nucleotide binding; catalytic activity; protein binding; metal ion binding	nucleus; cytoplasm; mitochondrion; membrane; cytosol	metabolic process; transport; regulation of biological process; response to stimulus; cell organization and biogenesis	Pf00289; Pf00364; Pf01039; Pf02785; Pf02786; Pf08326; Pf13535; Pf15449; Pf15632	32	2458	276.365	6.49365
	A2	Sequence	# PSMs	# Proteins	# Protein Groups	Protein Group Accessions	Modifications	ΔCn	IonScore	Exp Value	Charge	MH+ [Da]	ΔM [ppm]	RT [min]	# Missed Cleavages
	High	HLEPALAFQLELNR	5	2	2	Q13085;O00763		0	82.78	9.72739e-08	2	1650.9	0.81126	54.4557	0
	High	RIPVQAVWAGWGHASENPK	6	2	2	Q13085;O00763		0	77.89	4.44588e-07	3	2103.09	0.629311	45.1788	1
	High	HLEVQILADQYGNAVSLFGR	1	1	1	O00763		0	76.6	5.17406e-07	3	2230.17	3.04363	63.3212	0
	High	FGAYIVDGLR	4	2	2	Q13085;O00763		0	74.96	6.98947e-07	2	1110.6	0.672614	52.0202	0
	High	IPVQAVWAGWGHASENPK	2	2	2	Q13085;O00763		0	68.42	4.71926e-06	3	1946.99	1.3616	49.6947	0
	High	IGSFGPGEDLLYLR	1	1	1	O00763		0	67.51	5.26934e-06	2	1536.8	-5.18234	61.0384	0
	High	HPSLPLLELQEIMTSVAGR	2	1	1	O00763		0	66.58	3.94516e-06	3	2091.13	0.560721	73.3966	0
	High	QTTTGSAVPIR	2	1	1	O00763		0	64.94	9.49056e-06	2	1130.62	1.00831	28.0244	0
	High	DVDEGLEAAER	1	1	1	O00763		0	64.79	3.58446e-06	2	1203.55	-0.900844	36.4575	0
	High	EASFEYLQNEGER	3	2	2	Q13085;O00763		0	61.98	7.85998e-06	2	1571.7	1.25027	43.3426	0
	High	VLIANNGIAAVK	2	2	2	Q13085;O00763		0	61.68	3.90542e-06	2	1182.72	0.787883	41.235	0
	High	VHPAEPFTGELPAQQTLPILGEK	1	1	1	O00763		0	61.07	1.23497e-05	3	2472.32	1.9371	56.2441	0
	High	FVVmVTPEDLK	4	2	2	Q13085;O00763	M4(Oxidation)	0	58.51	4.41107e-05	2	1293.68	1.7732	51.9051	0
	High	EVFFINTQSIVQLVQR	2	1	1	O00763		0	56.55	2.19096e-05	2	1921.07	7.11448	71.5917	0
	High	FQAQTLGTTYIYDFPEMFR	1	1	1	O00763		0	56.16	6.24625e-05	2	2328.11	3.57501	71.3682	0
	High	KNILVDYGLR	1	1	1	O00763		0	54.17	4.74703e-05	3	1190.69	-0.912746	41.8067	1
	High	EEAISNMVVALK	1	2	2	Q13085;O00763		0	51.9	0.000175618	2	1303.69	-2.54098	51.5347	0
	High	ENDPTVLR	1	1	1	O00763		0	50.94	0.000144968	2	943.483	-1.05598	28.5254	0
	High	IIQQAGQVWFPDSAYK	1	1	1	O00763		0	50.66	0.000288199	2	1850.94	-1.0445	53.8693	0
	High	DVIVIGNDITFR	1	1	1	O00763		0	47.15	0.000491519	2	1361.74	0.408462	60.2684	0
	High	MTVPISITNPDLLR	1	1	1	O00763		0	47.01	0.000360312	2	1569.87	1.41217	60.0044	0
	High	AREDLLLPIYHQVAVQFADFHDTPGR	1	1	1	O00763		0	44.63	0.000680091	5	3008.55	2.70078	61.0123	1
	High	YLYLTPQDYTR	1	1	1	O00763		0	44.23	0.00103077	2	1432.71	0.0989233	50.2095	0
	High	ITSENPDEGFKPSSGTVQELNFR	1	2	2	Q13085;O00763		0	42.83	0.00143068	2	2552.22	-0.703044	45.9546	1
	High	DFTVASPAEFVTR	2	2	2	Q13085;O00763		0	42.32	0.00172325	2	1439.72	2.97384	57.7965	0
	High	IGFPLMIK	1	1	1	O00763		0	41.21	0.000968746	2	918.546	-1.96835	57.0741	0
	High	TVVLDLLR	1	1	1	O00763		0	41.09	0.000548516	2	928.584	1.16898	55.4889	0
	Medium	QVQSEIPGSPIFLMK	1	1	1	O00763		0	39.87	0.00255021	2	1673.9	2.06867	58.6611	0
	Medium	mHLYLGAAK	2	2	2	Q13085;O00763	M1(Oxidation)	0	39.82	0.00346571	2	1019.54	1.53887	28.5026	0
	Medium	MHLYLGAAK	1	2	2	Q13085;O00763		0	39.06	0.00378083	2	1003.54	4.95028	33.4861	0
	Medium	QEILQASGELSHVHIQSMLR	1	1	1	O00763		0	37.37	0.00421432	4	2276.18	0.371026	49.3024	0
	High	AIGIGAYLVR	1	2	2	Q13085;O00763		0	36.4	0.00207324	2	1032.62	0.898663	51.9621	0
	Medium	DMYDQVLK	1	2	2	Q13085;O00763		0	34.67	0.00684092	2	1011.48	2.48756	44.5824	0
	Medium	IYVAANSGAR	1	1	1	O00763		0	34.3	0.00912119	2	1021.54	-0.570264	25.0207	0
	Medium	RLLLEDQVK	1	1	1	O00763		0	31.25	0.0106485	2	1113.66	-2.01436	33.9021	1
	Medium	AQVVHLLSTmDSPAST	1	1	1	O00763	M10(Oxidation)	0	31.04	0.0245165	2	1672.83	3.40354	43.5489	0
	Medium	ITFLIAQEK	2	1	1	O00763		0	30.81	0.0102487	2	1062.62	0.929426	48.4652	0
	Medium	AQVVHLLSTMDSPAST	1	1	1	O00763		0	30.52	0.0273244	2	1656.83	1.17773	49.8745	0
	Medium	NILVDYGLR	1	1	1	O00763		0	30.09	0.0266421	2	1062.6	5.0778	50.4705	0
	Medium	FFTFR	1	2	2	Q13085;O00763		0	28.41	0.041605	2	717.372	-0.123457	45.3498	0
	Medium	TVEVAVPADPANLDSEAK	1	1	1	O00763		0	27.59	0.0505124	2	1825.92	3.00459	48.0779	0
	Medium	VIQVENSHIILTGASALNK	1	1	1	O00763		0	27.14	0.0164217	3	2007.13	0.904756	46.8062	0
	Medium	DmYDQVLK	1	2	2	Q13085;O00763	M2(Oxidation)	0	25.2	0.0391084	2	1027.48	-0.0275155	36.8479	0
P22626	Heterogeneous nuclear ribonucleoproteins A2/B1 OS=Homo sapiens GN=HNRNPA2B1 PE=1 SV=2 - [ROA2_HUMAN]	2067.61	55.81	1	16	20	69	nucleotide binding; RNA binding; protein binding; DNA binding	nucleus; spliceosomal complex; cytoplasm; membrane	regulation of biological process; metabolic process; transport	Pf00076; Pf13893; Pf14259	3181	353	37.4067	8.95361
	A2	Sequence	# PSMs	# Proteins	# Protein Groups	Protein Group Accessions	Modifications	ΔCn	IonScore	Exp Value	Charge	MH+ [Da]	ΔM [ppm]	RT [min]	# Missed Cleavages
	High	NMGGPYGGGNYGPGGSGGSGGYGGR	5	1	1	P22626		0	133.14	1.52866e-13	2	2189.9	-2.6282	36.9631	0
	High	LFIGGLSFETTEESLR	7	1	1	P22626		0	95.54	7.76327e-09	2	1798.92	1.3157	63.4859	0
	High	GFGFVTFSSMAEVDAAMAAR	5	1	1	P22626		0	92.92	9.54644e-09	2	2064.95	-0.68004	76.176	0
	High	LFVGGIKEDTEEHHLR	3	2	2	P22626;P09651		0	64.92	8.35867e-06	3	1879.97	0.870382	31.8185	1
	High	KLFIGGLSFETTEESLR	3	1	1	P22626		0	64.65	6.97532e-06	3	1927.02	0.714856	55.8922	1
	High	KLFVGGIK	4	4	4	Q13151;P51991;P09651;P22626		0	56.85	3.61442e-06	2	861.555	-0.271346	29.914	1
	High	GGNFGFGDSR	5	1	1	P22626		0	54.73	2.60796e-05	2	1013.44	-0.0614301	35.3249	0
	High	IDTIEIITDR	1	1	1	P22626		0	54.1	0.000101541	2	1188.65	-1.09515	52.0495	0
	High	DYFEEYGK	2	1	1	P22626		0	54.06	2.39513e-05	1	1050.45	4.21874	41.8254	0
	High	NmGGPYGGGNYGPGGSGGSGGYGGR	2	1	1	P22626	M2(Oxidation)	0	53.4	1.27985e-05	2	2205.9	1.24551	34.8445	0
	High	RGFGFVTFDDHDPVDK	2	1	1	P22626		0	51.29	0.000173866	3	1851.87	0.358074	46.9526	1
	High	TLETVPLER	4	1	1	P22626		0	46.82	0.000645746	2	1057.59	0.752568	39.1125	0
	High	DYFEEYGKIDTIEIITDR	1	1	1	P22626		0	46.81	0.000613883	3	2220.08	3.58418	63.1266	1
	High	KLFVGGIKEDTEEHHLR	5	2	2	P22626;P09651		0	43.06	0.0010776	4	2008.06	0.504564	29.1719	2
	High	GFGFVTFDDHDPVDK	1	1	1	P22626		0	42.33	0.000839174	3	1695.76	-0.121856	52.5779	0
	High	GFGDGYNGYGGGPGGGNFGGSPGYGGGR	1	1	1	P22626		0	41.46	0.000292943	2	2495.04	1.54039	47.4499	0
	High	LFVGGIK	13	4	4	Q13151;P22626;P51991;P09651		0	36.17	0.000929952	2	733.461	0.0131679	38.5619	0
	Medium	YHTINGHNAEVR	1	1	1	P22626		0	33.91	0.0100798	3	1410.69	-0.0438126	18.7195	0
	Medium	NYYEQWGK	2	1	1	P22626		0	30.03	0.00968288	2	1087.48	0.514563	36.2595	0
	Medium	qEMQEVQSSR	1	1	1	P22626	N-Term(Gln->pyro-Glu)	0	29.09	0.0118995	2	1204.53	3.81816	33.3757	0
	Medium	GFGFVTFSSMAEVDAAmAARPHSIDGR	1	1	1	P22626	M17(Oxidation)	0	27.13	0.0409553	4	2843.32	-1.37697	57.3039	1
P60709	Actin, cytoplasmic 1 OS=Homo sapiens GN=ACTB PE=1 SV=1 - [ACTB_HUMAN]	2043.99	52.27	2	18	18	78	nucleotide binding; DNA binding; structural molecule activity; protein binding	cytoplasm; cytosol; cytoskeleton; membrane	cell organization and biogenesis; metabolic process; cellular component movement; regulation of biological process; response to stimulus; coagulation; defense response	Pf00022	60	375	41.7097	5.47803
	A2	Sequence	# PSMs	# Proteins	# Protein Groups	Protein Group Accessions	Modifications	ΔCn	IonScore	Exp Value	Charge	MH+ [Da]	ΔM [ppm]	RT [min]	# Missed Cleavages
	High	DLYANTVLSGGTTmYPGIADR	3	2	1	P60709	M14(Oxidation)	0	113.03	1.22194e-10	2	2231.06	-0.0992511	57.5698	0
	High	DLYANTVLSGGTTMYPGIADR	3	2	1	P60709		0	107.12	5.63827e-10	2	2215.07	1.79268	61.8481	0
	High	KDLYANTVLSGGTTMYPGIADR	3	2	1	P60709		0	83.95	1.12761e-07	3	2343.17	2.54882	51.4736	1
	High	qEYDESGPSIVHR	2	2	1	P60709	N-Term(Gln->pyro-Glu)	0	80.59	1.37493e-07	2	1499.68	0.103242	38.9558	0
	High	QEYDESGPSIVHR	5	2	1	P60709		0	78.02	3.52596e-07	2	1516.7	0.465114	30.3811	0
	High	AGFAGDDAPR	5	2	1	P60709		0	70.73	1.25524e-06	2	976.448	-0.625564	26.6164	0
	High	SYELPDGQVITIGNER	4	2	1	P60709		0	63.67	1.41317e-05	2	1790.9	5.39819	52.8269	0
	High	TTGIVmDSGDGVTHTVPIYEGYALPHAILR	3	2	1	P60709	M6(Oxidation)	0	63.55	1.03548e-05	4	3199.61	-0.178442	56.5539	0
	High	DLTDYLMK	1	2	1	P60709		0	55.34	4.78099e-05	1	998.487	0.893714	56.4573	0
	High	IWHHTFYNELR	4	2	1	P60709		0	50.68	0.000237281	2	1515.75	2.01455	36.2418	0
	High	VAPEEHPVLLTEAPLNPK	5	2	1	P60709		0	49.99	0.000160369	2	1954.06	-1.8744	45.4437	0
	High	GYSFTTTAER	3	2	1	P60709		0	44.09	0.000579064	2	1132.53	-0.159204	33.6092	0
	High	EITALAPSTmK	2	2	1	P60709	M10(Oxidation)	0	43.38	0.00158653	2	1177.61	0.797469	36.3346	0
	High	DLTDYLmK	7	2	1	P60709	M7(Oxidation)	0	42.89	0.000786487	2	1014.48	-0.0774431	53.0478	0
	High	HQGVMVGMGQK	3	2	1	P60709		0	42.36	0.00103376	2	1171.57	1.00884	24.9844	0
	High	HQGVmVGMGQK	14	2	1	P60709	M5(Oxidation)	0	41.81	0.00117663	3	1187.56	-1.33849	21.9425	0
	Medium	TTGIVMDSGDGVTHTVPIYEGYALPHAILR	1	2	1	P60709		0	38.33	0.00312147	4	3183.62	1.44426	57.4837	0
	Medium	EITALAPSTMK	1	2	1	P60709		0	34.58	0.0119131	2	1161.62	0.529307	40.4826	0
	Medium	AVFPSIVGRPR	2	2	1	P60709		0	33.46	0.00581554	2	1198.71	1.15581	40.13	1
	Medium	AVFPSIVGR	1	2	1	P60709		0	33.2	0.00823244	2	945.55	-1.99889	47.2379	0
	Medium	RGILTLK	2	2	1	P60709		0	30.09	0.00465258	2	800.535	-0.261727	30.192	1
	Medium	GILTLK	1	2	1	P60709		0	29.84	0.0072627	1	644.435	1.56629	38.0982	0
	Medium	IIAPPER	2	2	1	P60709		0	27.54	0.0131267	2	795.472	-0.7203	28.505	0
	Medium	DSYVGDEAQSKR	1	2	1	P60709		0	26.81	0.0411687	3	1354.62	-1.1601	21.0864	1
P35580	Myosin-10 OS=Homo sapiens GN=MYH10 PE=1 SV=3 - [MYH10_HUMAN]	2024.26	30.87	1	46	51	62	catalytic activity; motor activity; nucleotide binding; protein binding; transporter activity	nucleus; cytoplasm; mitochondrion; cytosol; membrane; cytoskeleton	cell organization and biogenesis; cellular component movement; metabolic process; transport; regulation of biological process; response to stimulus; cell proliferation	Pf00063; Pf00769; Pf01496; Pf01576; Pf02736; Pf04111; Pf05622; Pf05911; Pf06637; Pf07888; Pf09726; Pf12128; Pf13094; Pf13514	4628	1976	228.858	5.5415
	A2	Sequence	# PSMs	# Proteins	# Protein Groups	Protein Group Accessions	Modifications	ΔCn	IonScore	Exp Value	Charge	MH+ [Da]	ΔM [ppm]	RT [min]	# Missed Cleavages
	High	KLDGETTDLQDQIAELQAQIDELK	1	1	1	P35580		0	127.3	4.7297e-12	3	2714.38	2.02807	69.7218	1
	High	SLEAEILQLQEELASSER	3	1	1	P35580		0	114.96	8.77673e-11	2	2045.04	0.497684	73.0441	0
	High	LQQELDDLTVDLDHQR	1	1	1	P35580		0	90.36	2.53584e-08	3	1937.96	1.51314	49.3829	0
	High	ELDDATEANEGLSR	1	1	1	P35580		0	87.25	2.72187e-08	2	1519.69	0.341102	34.6077	0
	High	IGQLEEQLEQEAK	1	1	1	P35580		0	86.36	6.11541e-08	2	1514.77	0.0473269	43.8988	0
	High	KQELEEILHDLESR	1	1	1	P35580		0	73.83	1.17369e-06	3	1738.89	-1.65744	54.1992	1
	High	IAQLEEELEEEQSNMELLNDR	1	1	1	P35580		0	73.5	8.97834e-07	3	2532.17	-1.55614	61.796	0
	High	TELEDTLDTTAAQQELR	1	1	1	P35580		0	72.81	1.38754e-06	2	1933.94	3.08917	49.3213	0
	High	IVGLDQVTGmTETAFGSAYK	1	1	1	P35580	M10(Oxidation)	0	70.95	2.36237e-06	2	2104.04	5.15626	56.6985	0
	High	NILAEQLQAETELFAEAEEMR	1	1	1	P35580		0	70.36	2.54044e-06	3	2435.17	-2.4114	74.9215	0
	High	NTDQASMPENTVAQK	1	1	1	P35580		0	70.21	1.60546e-06	2	1633.75	0.0768757	28.9337	0
	High	LQNELDNVSTLLEEAEK	1	1	1	P35580		0	69.55	3.21106e-06	2	1944.98	0.0578865	63.4104	0
	High	TTLQVDTLNAELAAER	1	1	1	P35580		0	65.13	8.43981e-06	2	1744.91	1.60277	51.2282	0
	High	DLSEELEALK	1	1	1	P35580		0	63.53	1.46391e-05	2	1146.59	0.739566	57.4079	0
	High	VVSSVLQFGNISFK	2	1	1	P35580		0	61.81	1.15355e-05	2	1524.84	-0.10149	60.1005	0
	High	VEGELEEMER	1	1	1	P35580		0	59.86	1.33743e-05	2	1220.55	1.01079	35.2624	0
	High	QVLALQSQLADTK	2	1	1	P35580		0	59.4	2.15853e-05	2	1414.8	7.94163	44.3859	0
	High	ATISALEAK	1	1	1	P35580		0	58.93	3.40315e-05	2	903.515	0.8258	31.5267	0
	High	MQAHIQDLEEQLDEEEGAR	1	1	1	P35580		0	58.41	2.40112e-05	3	2241.01	-1.13765	47.3291	0
	High	LEVNMQAMK	1	1	1	P35580		0	56.36	6.82059e-05	2	1063.53	3.54131	38.717	0
	High	IVGLDQVTGMTETAFGSAYK	1	1	1	P35580		0	56.05	7.23833e-05	2	2088.03	-0.39647	64.2178	0
	High	KTTLQVDTLNAELAAER	1	1	1	P35580		0	51.91	0.000140751	3	1873	0.704271	44.3464	1
	High	DLEAQIEAANK	1	1	1	P35580		0	50.1	0.00027949	2	1201.61	1.65316	42.7643	0
	High	NMDPLNDNVATLLHQSSDR	1	1	1	P35580		0	49.48	0.000294762	3	2140.01	0.785463	53.4621	0
	High	LDPHLVLDQLR	2	2	2	P35580;P35579		0	47.08	0.000318312	2	1318.75	0.669972	52.1688	0
	High	KEEELQGALAR	2	1	1	P35580		0	44.85	0.000926374	2	1243.66	0.253292	27.7704	1
	High	HATALEELSEQLEQAK	1	1	1	P35580		0	42.94	0.00135679	3	1796.9	0.101738	52.4765	0
	High	DHNIPGELER	1	1	1	P35580		0	42.38	0.00170249	3	1179.57	-0.500279	30.9933	0
	High	KFDQLLAEEK	2	2	2	P35580;P35579		0	42	0.00183924	2	1220.65	0.763911	35.6771	1
	High	DAASLESQLQDTQELLQEETR	1	1	1	P35580		0	41.93	0.00155173	3	2404.15	0.217585	66.441	0
	High	IVFQEFR	1	1	1	P35580		0	41.49	0.0014298	2	938.51	0.949633	44.6572	0
	High	LQELEGAVK	2	1	1	P35580		0	40.85	0.00228583	2	986.549	-2.96651	31.9726	0
	High	NSLQEQQEEEEEARK	1	1	1	P35580		0	40.83	0.00145383	3	1846.85	2.10561	22.8689	1
	High	SDLLLEGFNNYR	1	1	1	P35580		0	40.67	0.00236971	2	1440.71	-2.275	56.4814	0
	Medium	AGVLAHLEEER	2	2	2	P35580;P35579		0	40.57	0.00287218	2	1223.64	-0.461411	34.8653	0
	High	ADMEDLMSSK	1	1	1	P35580		0	40.02	0.00097052	2	1126.48	0.60595	41.5215	0
	Medium	LDAQVQELHAK	1	1	1	P35580		0	39.46	0.00280835	3	1251.67	0.0669971	28.9853	0
	Medium	ALEEALEAK	1	1	1	P35580		0	39.14	0.00504662	2	973.522	2.02357	34.1059	0
	Medium	FVAELWK	1	1	1	P35580		0	38.68	0.00333377	2	892.492	-0.726361	48.8693	0
	High	NHEAQIQDMR	2	1	1	P35580		0	37.81	0.00238431	3	1241.57	0.0867891	22.3996	0
	Medium	KLDAQVQELHAK	1	1	1	P35580		0	36.47	0.00386602	3	1379.76	-0.182011	25.5583	1
	High	NSLQEQQEEEEEAR	1	1	1	P35580		0	36.29	0.00232614	2	1718.75	1.02705	26.4684	0
	Medium	HGFEAASIKEER	1	1	1	P35580		0	35.48	0.00738993	3	1373.68	-2.83635	24.36	1
	Medium	ALEEALEAKEEFER	1	1	1	P35580		0	35.23	0.00923742	3	1663.82	1.77687	42.5501	1
	Medium	ADEWLmK	1	2	2	P35580;P35579	M6(Oxidation)	0	33.7	0.00819033	2	908.417	-1.50656	33.5761	0
	Medium	ELEAELEDER	1	1	1	P35580		0	32.49	0.00845456	2	1232.56	0.366305	37.3939	0
	Medium	KDHNIPGELER	1	1	1	P35580		0	31.72	0.01955	3	1307.67	-0.00732547	24.4281	1
	High	VKPLLQVTR	1	1	1	P35580		0	31.55	0.00136469	3	1053.68	0.154621	31.7072	1
	Medium	ASRDEIFAQSK	1	1	1	P35580		0	30.53	0.0249603	3	1251.63	0.386402	26.0383	1
	Medium	qLLQANPILESFGNAK	1	1	1	P35580	N-Term(Gln->pyro-Glu)	0	26.01	0.0560115	2	1725.93	5.48631	76.0974	0
	Medium	ALAYDKLEK	1	1	1	P35580		0	26	0.043958	3	1050.58	-0.657958	28.6909	1
	Medium	aILTPRIK	1	1	1	P35580	N-Term(Acetyl)	0.5	21.64	0.0246776	2	953.605	-10.0182	49.6533	1
P06899	Histone H2B type 1-J OS=Homo sapiens GN=HIST1H2BJ PE=1 SV=3 - [H2B1J_HUMAN]	1995.09	26.98	5	2	4	74	DNA binding; protein binding	chromosome; nucleus	defense response; response to stimulus; cell organization and biogenesis	Pf00125; Pf00808	8970	126	13.8956	10.3159
	A2	Sequence	# PSMs	# Proteins	# Protein Groups	Protein Group Accessions	Modifications	ΔCn	IonScore	Exp Value	Charge	MH+ [Da]	ΔM [ppm]	RT [min]	# Missed Cleavages
	High	AmGIMNSFVNDIFER	31	14	2	P06899;O60814	M2(Oxidation)	0	109.95	1.8259e-10	2	1759.82	0.665403	67.4233	0
	High	AMGIMNSFVNDIFER	14	14	2	P06899;O60814		0	101.69	1.29091e-09	2	1743.81	-6.44465	71.192	0
	High	AmGImNSFVNDIFER	9	14	2	P06899;O60814	M2(Oxidation); M5(Oxidation)	0	71.42	1.2367e-06	2	1775.8	-2.38881	65.1054	0
	High	LLLPGELAK	11	14	2	P06899;O60814		0	50.94	1.73156e-05	1	953.604	0.486927	48.2771	0
	High	ESYSIYVYK	7	5	1	P06899		0	50.01	0.000269878	2	1151.56	0.755877	43.536	0
	High	KESYSIYVYK	2	5	1	P06899		0	46.51	0.000619816	2	1279.66	0.585369	34.9105	1
P08107	Heat shock 70 kDa protein 1A/1B OS=Homo sapiens GN=HSPA1A PE=1 SV=5 - [HSP71_HUMAN]	1986.83	33.54	1	14	16	56	nucleotide binding; receptor activity; protein binding; RNA binding; catalytic activity	nucleus; cytoplasm; mitochondrion; endoplasmic reticulum; cytosol	cell organization and biogenesis; metabolic process; response to stimulus; regulation of biological process	Pf00012; Pf06723	3304	641	70.009	5.65576
	A2	Sequence	# PSMs	# Proteins	# Protein Groups	Protein Group Accessions	Modifications	ΔCn	IonScore	Exp Value	Charge	MH+ [Da]	ΔM [ppm]	RT [min]	# Missed Cleavages
	High	QTQIFTTYSDNQPGVLIQVYEGER	3	1	1	P08107		0	118.58	3.55009e-11	2	2786.36	-0.935987	61.9853	0
	High	IINEPTAAAIAYGLDR	7	1	1	P08107		0	100.02	2.32427e-09	2	1687.9	2.00927	54.655	0
	High	SINPDEAVAYGAAVQAAILMGDK	4	1	1	P08107		0	98.42	4.26604e-09	3	2304.15	0.0780014	72.3729	0
	High	FGDPVVQSDMK	1	1	1	P08107		0	74.02	9.8277e-07	2	1222.58	2.19401	38.2874	0
	High	NALESYAFNMK	2	1	1	P08107		0	67.86	2.75804e-06	2	1287.6	0.0606822	48.4219	0
	High	TTPSYVAFTDTER	1	2	2	P08107;P11142		0	60.06	1.99228e-05	2	1487.7	-1.12841	43.3367	0
	High	AQIHDLVLVGGSTR	5	1	1	P08107		0	59.51	1.88066e-05	2	1465.81	0.888832	40.5406	0
	High	NALESYAFNmK	7	1	1	P08107	M10(Oxidation)	0	59.41	2.06192e-05	2	1303.6	1.24509	41.8519	0
	High	ATAGDTHLGGEDFDNR	3	1	1	P08107		0	57.41	1.68843e-05	3	1675.73	0.179575	30.9045	0
	High	qTQIFTTYSDNQPGVLIQVYEGER	2	1	1	P08107	N-Term(Gln->pyro-Glu)	0	56.52	5.43738e-05	3	2769.34	1.58749	74.5573	0
	High	VEIIANDQGNR	1	3	3	P08107;P11142;P11021		0	55.48	8.63575e-05	2	1228.63	0.495193	30.4729	0
	High	LLQDFFNGR	1	1	1	P08107		0	54.79	8.51309e-05	2	1109.57	-0.194041	53.1856	0
	High	AFYPEEISSmVLTK	3	1	1	P08107	M10(Oxidation)	0	54.2	0.000118809	2	1630.81	1.36944	55.846	0
	High	AFYPEEISSMVLTK	1	1	1	P08107		0	52.94	0.00016566	3	1614.81	-1.8499	60.4863	0
	High	HWPFQVINDGDKPK	3	1	1	P08107		0	52.82	0.00017657	3	1680.85	0.688175	41.94	1
	High	NQVALNPQNTVFDAK	2	1	1	P08107		0	51.58	0.000194607	2	1658.85	1.79487	45.0943	0
	High	DAGVIAGLNVLR	1	1	1	P08107		0	49.75	0.000122344	2	1197.7	1.76994	58.1853	0
	High	SINPDEAVAYGAAVQAAILmGDK	1	1	1	P08107	M20(Oxidation)	0	48.09	0.000446311	2	2320.16	4.90556	68.0165	0
	High	KFGDPVVQSDMK	3	1	1	P08107		0	47.83	0.000440059	3	1350.67	0.0333896	32.9742	1
	High	LVNHFVEEFKR	4	1	1	P08107		0	46.7	0.000662768	3	1417.76	-1.88691	35.4492	1
	Medium	KFGDPVVQSDmK	1	1	1	P08107	M11(Oxidation)	0	33.34	0.0112154	2	1366.67	2.37911	27.8323	1
P04406	Glyceraldehyde-3-phosphate dehydrogenase OS=Homo sapiens GN=GAPDH PE=1 SV=3 - [G3P_HUMAN]	1901.32	51.94	1	11	11	52	catalytic activity; protein binding; nucleotide binding	nucleus; cytoplasm; cytosol; cytoskeleton; membrane	cell organization and biogenesis; metabolic process; regulation of biological process; cell death; response to stimulus	Pf00044; Pf02800	2597	335	36.0304	8.45557
	A2	Sequence	# PSMs	# Proteins	# Protein Groups	Protein Group Accessions	Modifications	ΔCn	IonScore	Exp Value	Charge	MH+ [Da]	ΔM [ppm]	RT [min]	# Missed Cleavages
	High	WGDAGAEYVVESTGVFTTMEK	12	1	1	P04406		0	120.83	1.56534e-11	2	2277.04	1.408	64.3795	0
	High	VIHDNFGIVEGLMTTVHAITATQK	9	1	1	P04406		0	108.06	2.57138e-10	3	2595.36	1.5869	67.3678	0
	High	VIISAPSADAPMFVMGVNHEK	1	1	1	P04406		0	83.16	1.37672e-07	3	2213.11	0.284323	54.495	0
	High	VIISAPSADAPmFVMGVNHEK	4	1	1	P04406	M12(Oxidation)	0	70.83	2.42855e-06	3	2229.11	0.646797	51.1939	0
	High	VVDLMAHMASK	1	1	1	P04406		0	67.8	4.85429e-06	2	1201.61	0.514456	37.5284	0
	High	LISWYDNEFGYSNR	4	1	1	P04406		0	67.25	2.64653e-06	2	1763.8	-3.67121	56.7355	0
	High	WGDAGAEYVVESTGVFTTmEK	6	1	1	P04406	M19(Oxidation)	0	67.18	3.19681e-06	3	2293.04	1.53372	59.9004	0
	High	GALQNIIPASTGAAK	1	1	1	P04406		0	65.1	5.42347e-06	2	1411.79	0.01528	45.5583	0
	High	LVINGNPITIFQER	1	1	1	P04406		0	44.81	0.000660739	3	1613.9	-1.10056	60.8213	0
	High	VIPELNGK	2	1	1	P04406		0	44.49	0.000254276	2	869.509	0.141008	33.2981	0
	High	RVIISAPSADAPMFVMGVNHEK	1	1	1	P04406		0	42.93	0.00139811	3	2369.21	-1.76316	49.0425	1
	High	GILGYTEHQVVSSDFNSDTHSSTFDAGAGIALNDHFVK	6	1	1	P04406		0	42.3	0.000971592	5	4036.91	3.03239	55.0091	0
	High	VVDLMAHmASK	3	1	1	P04406	M8(Oxidation)	0	41.2	0.00173335	3	1217.6	-1.99405	28.8642	0
	Medium	LTGmAFR	1	1	1	P04406	M4(Oxidation)	0	30.06	0.0172106	2	811.413	0.372698	28.8298	0
P07910	Heterogeneous nuclear ribonucleoproteins C1/C2 OS=Homo sapiens GN=HNRNPC PE=1 SV=4 - [HNRPC_HUMAN]	1886.08	42.16	1	15	15	59	nucleotide binding; DNA binding; RNA binding; protein binding	nucleus; spliceosomal complex; cytosol; membrane	metabolic process; cell differentiation; cell organization and biogenesis; regulation of biological process	Pf00076; Pf13893; Pf14259	3183	306	33.6495	5.08447
	A2	Sequence	# PSMs	# Proteins	# Protein Groups	Protein Group Accessions	Modifications	ΔCn	IonScore	Exp Value	Charge	MH+ [Da]	ΔM [ppm]	RT [min]	# Missed Cleavages
	High	MESEGGADDSAEEGDLLDDDDNEDR	2	1	1	P07910		0	127.62	2.68867e-13	2	2699.01	2.86319	44.5499	0
	High	MIAGQVLDINLAAEPK	7	1	1	P07910		0	100.65	1.64019e-09	2	1682.91	-0.0433296	57.7074	0
	High	VFIGNLNTLVVK	6	1	1	P07910		0	95.61	1.27777e-09	2	1316.79	0.770077	56.2816	0
	High	GFAFVQYVNER	4	1	1	P07910		0	74.06	9.24679e-07	2	1329.66	-0.400589	52.3582	0
	High	KSDVEAIFSK	5	1	1	P07910		0	69.8	1.90577e-06	2	1123.6	-0.116178	35.4628	1
	High	qKVDSLLENLEK	3	1	1	P07910	N-Term(Gln->pyro-Glu)	0	61.3	1.78285e-05	2	1398.75	1.08578	55.5651	1
	High	SDVEAIFSK	5	1	1	P07910		0	58.92	2.37231e-05	2	995.505	0.174721	43.3833	0
	High	VDSLLENLEK	2	1	1	P07910		0	56.59	7.48843e-05	2	1159.62	0.719364	49.8933	0
	High	mIAGQVLDINLAAEPK	1	1	1	P07910	M1(Oxidation)	0	49.85	0.000251022	3	1698.91	-0.291087	55.3658	0
	High	VFIGNLNTLVVKK	1	1	1	P07910		0	47.11	5.25247e-05	3	1444.89	-1.06006	47.9629	1
	High	LKGDDLQAIK	3	1	1	P07910		0	40.03	0.00211534	2	1100.63	-0.583854	28.8463	1
	High	VPPPPPIAR	5	1	1	P07910		0	39.18	0.00192646	2	943.573	0.338257	33.3004	0
	High	mYSYPAR	8	1	1	P07910	M1(Oxidation)	0	36.16	0.00244524	2	903.403	-0.468098	25.7128	0
	Medium	LKGDDLQAIKK	2	1	1	P07910		0	31	0.0106043	3	1228.73	-0.756889	24.3616	2
	Medium	MYSYPAR	3	1	1	P07910		0	30.03	0.0107257	2	887.408	-0.222922	28.9489	0
	Medium	aVVPSKR	1	1	1	P07910	N-Term(Acetyl)	0	27.38	0.0151732	2	798.483	-0.450329	27.9456	1
	Medium	MESEGGADDSAEEGDLLDDDDNEDRGDDQLELIK	1	1	1	P07910		0	23.92	0.00630286	3	3710.52	-1.53637	55.0573	1
O60814	Histone H2B type 1-K OS=Homo sapiens GN=HIST1H2BK PE=1 SV=3 - [H2B1K_HUMAN]	1878.23	26.98	9	2	4	71	DNA binding; protein binding	chromosome; nucleus	defense response; response to stimulus; cell organization and biogenesis	Pf00125; Pf00808	85236	126	13.8816	10.3159
	A2	Sequence	# PSMs	# Proteins	# Protein Groups	Protein Group Accessions	Modifications	ΔCn	IonScore	Exp Value	Charge	MH+ [Da]	ΔM [ppm]	RT [min]	# Missed Cleavages
	High	AmGIMNSFVNDIFER	31	14	2	P06899;O60814	M2(Oxidation)	0	109.95	1.8259e-10	2	1759.82	0.665403	67.4233	0
	High	AMGIMNSFVNDIFER	14	14	2	P06899;O60814		0	101.69	1.29091e-09	2	1743.81	-6.44465	71.192	0
	High	AmGImNSFVNDIFER	9	14	2	P06899;O60814	M2(Oxidation); M5(Oxidation)	0	71.42	1.2367e-06	2	1775.8	-2.38881	65.1054	0
	High	ESYSVYVYK	2	9	1	O60814		0	52.57	0.000137508	2	1137.55	1.53834	40.1156	0
	High	LLLPGELAK	11	14	2	P06899;O60814		0	50.94	1.73156e-05	1	953.604	0.486927	48.2771	0
	High	KESYSVYVYK	4	9	1	O60814		0	50.54	0.000292299	2	1265.64	-1.02804	32.0678	1
Q13885	Tubulin beta-2A chain OS=Homo sapiens GN=TUBB2A PE=1 SV=1 - [TBB2A_HUMAN]	1868.51	46.97	1	2	17	53	nucleotide binding; catalytic activity; structural molecule activity	nucleus; cytoplasm; cytoskeleton; membrane	metabolic process; cellular component movement; cell organization and biogenesis; cell differentiation; transport	Pf00091; Pf03953; Pf10644	7280	445	49.875	4.89404
	A2	Sequence	# PSMs	# Proteins	# Protein Groups	Protein Group Accessions	Modifications	ΔCn	IonScore	Exp Value	Charge	MH+ [Da]	ΔM [ppm]	RT [min]	# Missed Cleavages
	High	SGPFGQIFRPDNFVFGQSGAGNNWAK	2	3	3	P68371;P07437;Q13885		0	90.81	2.04558e-08	3	2798.35	1.51523	62.8342	1
	High	MSATFIGNSTAIQELFK	3	2	2	P68371;Q13885		0.0233	83.67	1.09102e-07	2	1857.94	1.10327	65.486	0
	High	GHYTEGAELVDSVLDVVR	4	4	3	P68371;P07437;Q13885		0	80.05	2.86186e-07	3	1958.98	0.916511	61.9028	0
	High	mSATFIGNSTAIQELFK	4	2	2	P68371;Q13885	M1(Oxidation)	0	75.58	7.34623e-07	2	1873.93	-2.70672	63.0724	0
	High	LAVNmVPFPR	3	5	4	P68371;P07437;Q13885;Q9BUF5	M5(Oxidation)	0	74.89	1.0314e-06	2	1159.63	-0.190044	47.3195	0
	High	IMNTFSVMPSPK	1	2	2	Q13885;Q9BUF5		0	73.85	1.19302e-06	2	1351.68	3.55395	49.0888	0
	High	GHYTEGAELVDSVLDVVRK	1	4	3	P68371;P07437;Q13885		0	69.52	3.04904e-06	3	2087.08	3.46333	56.6565	1
	High	ISEQFTAmFR	2	4	3	P68371;P07437;Q13885	M8(Oxidation)	0	68.87	2.59436e-06	2	1245.59	0.0104508	47.3867	0
	High	LHFFmPGFAPLTSR	6	4	4	P68371;P07437;Q13885;Q9BUF5	M5(Oxidation)	0	64.49	1.12557e-05	3	1636.83	-0.924138	55.309	0
	High	AILVDLEPGTMDSVR	3	3	2	P07437;Q13885		0	63.78	1.26057e-05	2	1615.84	1.30029	56.5572	0
	High	EVDEQmLNVQNK	2	3	3	P68371;P07437;Q13885	M6(Oxidation)	0	63.58	9.07759e-06	2	1462.69	0.880691	33.5483	0
	High	LAVNMVPFPR	1	5	4	P68371;P07437;Q13885;Q9BUF5		0	60.65	2.01903e-05	2	1143.64	1.76528	53.5452	0
	High	INVYYNEAAGNK	1	1	1	Q13885		0	59.33	2.91119e-05	2	1355.66	2.74849	34.4294	0
	High	FPGQLNADLR	3	5	4	P68371;P07437;Q13885;Q9BUF5		0	58.43	5.19647e-05	2	1130.6	-0.285689	43.7397	0
	High	LHFFMPGFAPLTSR	5	4	4	P68371;P07437;Q13885;Q9BUF5		0	58.38	4.53059e-05	3	1620.84	0.598891	60.348	0
	High	ISEQFTAMFR	1	4	3	P68371;P07437;Q13885		0	56.47	5.16221e-05	2	1229.6	1.23602	51.9467	0
	High	YLTVAAIFR	1	1	1	Q13885		0	55.84	3.30982e-05	2	1053.61	-2.78333	57.2125	0
	High	AILVDLEPGTmDSVR	4	3	2	P07437;Q13885	M11(Oxidation)	0	53.78	0.000127941	2	1631.83	1.26184	53.2642	0
	High	EVDEQMLNVQNK	2	3	3	P68371;P07437;Q13885		0	49.25	0.000272761	2	1446.69	0.0756373	38.1321	0
	Medium	FWEVISDEHGIDPTGSYHGDSDLQLER	1	1	1	Q13885		0.459	32.59	0.00837228	3	3102.4	-1.80459	55.3133	0
	Medium	RISEQFTAMFR	1	4	3	P68371;P07437;Q13885		0	27.53	0.0461819	3	1385.7	1.78081	46.0356	1
	Medium	NSSYFVEWIPNNVK	1	5	4	P68371;P07437;Q13885;Q9BUF5		0	27.21	0.0571274	3	1696.83	-0.083945	58.4623	0
	Medium	KLAVNmVPFPR	1	5	4	P68371;P07437;Q13885;Q9BUF5	M6(Oxidation)	0	25.31	0.0565329	3	1287.72	-0.9394	39.9635	1
Q12906	Interleukin enhancer-binding factor 3 OS=Homo sapiens GN=ILF3 PE=1 SV=3 - [ILF3_HUMAN]	1726.77	43.96	1	25	25	57	DNA binding; RNA binding; protein binding	nucleus; cytoplasm; mitochondrion; membrane	metabolic process; regulation of biological process; defense response; response to stimulus	Pf00035; Pf07528; Pf14709	3609	894	95.2791	8.76318
	A2	Sequence	# PSMs	# Proteins	# Protein Groups	Protein Group Accessions	Modifications	ΔCn	IonScore	Exp Value	Charge	MH+ [Da]	ΔM [ppm]	RT [min]	# Missed Cleavages
	High	SGGNSYGSGGASYNPGSHGGYGGGSGGGSSYQGK	1	1	1	Q12906		0	103.42	1.00097e-10	3	3012.24	-0.417969	28.9246	0
	High	VLAGETLSVNDPPDVLDR	3	1	1	Q12906		0	92.98	1.37959e-08	2	1909.98	-3.53161	53.7753	0
	High	EDITQSAQHALR	5	1	1	Q12906		0	85.66	7.74185e-08	2	1368.69	3.94019	32.5782	0
	High	VADNLAIQLAAVTEDKYEILQSVDDAAIVIK	6	1	1	Q12906		0	81.31	6.21268e-08	3	3328.79	1.35688	75.0201	1
	High	EPPLSLTIHLTSPVVR	1	1	1	Q12906		0	75.62	1.63124e-07	2	1759.02	4.6944	54.8	0
	High	FVMEVEVDGQK	2	1	1	Q12906		0	74.83	8.59947e-07	2	1280.62	0.664847	45.9744	0
	High	QGGYSQSNYNSPGSGQNYSGPPSSYQSSQGGYGR	1	1	1	Q12906		0	70.05	3.65765e-07	3	3503.48	1.34966	38.3063	0
	High	GYNHGQGSYSYSNSYNSPGGGGGSDYNYESK	1	1	1	Q12906		0	69.11	1.90782e-07	3	3253.3	-0.739748	34.5833	0
	High	LFPDTPLALDANK	1	1	1	Q12906		0	63.96	9.94432e-06	2	1414.76	2.59326	55.3857	0
	High	HSSVYPTQEELEAVQNMVSHTER	3	1	1	Q12906		0	63.1	9.62415e-06	4	2671.24	0.0302088	53.0047	0
	High	VLQDMGLPTGAEGR	2	1	1	Q12906		0	61.59	1.84451e-05	2	1443.73	1.00806	44.9054	0
	High	YELISETGGSHDKR	2	1	1	Q12906		0	58.45	4.25096e-05	2	1591.78	2.78242	26.0674	1
	High	YELISETGGSHDK	2	1	1	Q12906		0	55.41	5.85551e-05	2	1435.67	0.14092	30.3405	0
	High	VLGmDPLPSK	3	1	1	Q12906	M4(Oxidation)	0	51.2	0.000371703	2	1072.57	-0.160419	36.0338	0
	High	AYAALAALEK	1	1	1	Q12906		0	49.18	0.000186003	2	1020.57	0.383353	44.3506	0
	High	LFPDTPLALDANKK	1	1	1	Q12906		0	48.9	0.000262803	2	1542.85	-1.41934	47.6071	1
	High	IFVNDDR	2	1	1	Q12906		0	47.39	0.000542609	2	878.436	-0.356735	29.5736	0
	High	EATDAIGHLDR	3	1	1	Q12906		0	45.14	0.000774677	3	1197.59	0.237123	30.3162	0
	High	EKPTTALLDK	3	1	1	Q12906		0	41.96	0.00122902	3	1115.63	-0.474778	27.6914	1
	High	VLGMDPLPSK	2	1	1	Q12906		0	40.83	0.00205683	2	1056.58	0.454529	45.23	0
	High	VLQDmGLPTGAEGR	3	1	1	Q12906	M5(Oxidation)	0	40.27	0.00269701	2	1459.72	-0.787869	39.9796	0
	Medium	NTKEPPLSLTIHLTSPVVR	4	1	1	Q12906		0	31.97	0.00355785	4	2102.2	-0.571728	48.2753	1
	Medium	LAAFGQLHK	1	1	1	Q12906		0	28.96	0.0245221	2	984.561	-1.57388	31.9024	0
	Medium	AEPPQAMNALMR	1	1	1	Q12906		0	28.64	0.035219	2	1328.65	1.12195	43.1462	0
	Medium	PSYGSGYQSHQGQQQSYNQSPYSNYGPPQGK	1	1	1	Q12906		0	24.56	0.025546	3	3419.5	1.10515	35.7816	0
	Medium	NADHSMNYQYR	1	1	1	Q12906		0	20.24	0.0468387	2	1398.58	-1.08633	24.2542	0
	Medium	GSSEQAESDNMDVPPEDDSKEGAGEQK	1	1	1	Q12906		0	19.31	0.0310632	3	2836.17	0.944667	29.9465	1
P26599	Polypyrimidine tract-binding protein 1 OS=Homo sapiens GN=PTBP1 PE=1 SV=1 - [PTBP1_HUMAN]	1716.71	47.08	1	13	15	39	nucleotide binding; RNA binding; protein binding	nucleus; membrane	metabolic process; regulation of biological process	Pf00076; Pf13893; Pf14259	5725	531	57.1856	9.17334
	A2	Sequence	# PSMs	# Proteins	# Protein Groups	Protein Group Accessions	Modifications	ΔCn	IonScore	Exp Value	Charge	MH+ [Da]	ΔM [ppm]	RT [min]	# Missed Cleavages
	High	IAIPGLAGAGNSVLLVSNLNPER	5	1	1	P26599		0	167.44	1.00067e-16	2	2275.28	1.36053	67.9805	0
	High	NQAFIEMNTEEAANTMVNYYTSVTPVLR	1	1	1	P26599		0	122.14	1.30742e-11	3	3206.51	-0.266626	72.0108	0
	High	AQAALQAVNSVQSGNLALAASAAAVDAGMAMAGQSPVLR	2	1	1	P26599		0	104.35	6.72127e-10	3	3680.88	-0.378513	76.9664	0
	High	NNQFQALLQYADPVSAQHAK	2	1	1	P26599		0	89.33	3.55294e-08	2	2243.13	2.71101	56.11	0
	High	VTPQSLFILFGVYGDVQR	2	1	1	P26599		0	74.34	5.92688e-07	2	2039.11	4.36798	76.9655	0
	High	NFQNIFPPSATLHLSNIPPSVSEEDLK	6	1	1	P26599		0	70.03	2.20968e-06	3	2994.52	0.752755	61.8369	0
	High	IIVENLFYPVTLDVLHQIFSK	1	1	1	P26599		0	64.63	1.79062e-06	3	2488.39	3.70519	77.0619	0
	High	LPIDVTEGEVISLGLPFGK	2	1	1	P26599		0	61.71	8.29669e-06	2	1984.1	1.06407	73.4576	0
	High	VTNLLmLK	2	2	2	Q9UKA9;P26599	M6(Oxidation)	0	53.51	5.8381e-05	2	947.559	-0.0976502	45.0901	0
	High	KLPIDVTEGEVISLGLPFGK	3	1	1	P26599		0	50.33	5.09756e-05	2	2112.2	4.0051	66.6886	1
	High	HQNVQLPR	2	1	1	P26599		0	50.05	0.000199688	2	991.542	-1.25315	22.7751	0
	High	DYGNSPLHR	4	1	1	P26599		0	48.22	0.000229758	3	1058.5	-0.20546	25.5064	0
	High	VLFSSNGGVVK	3	1	1	P26599		0	45.85	0.00049663	2	1106.62	0.587418	38.9397	0
	High	GQPIYIQFSNHK	1	1	1	P26599		0	44.69	0.00103586	2	1431.74	2.72925	38.8528	0
	High	IITFTK	3	2	2	P26599;Q9UKA9		0	36.23	0.000774254	2	722.444	-0.988277	34.2002	0
P51991	Heterogeneous nuclear ribonucleoprotein A3 OS=Homo sapiens GN=HNRNPA3 PE=1 SV=2 - [ROA3_HUMAN]	1707.69	31.75	1	12	15	50	nucleotide binding; RNA binding; protein binding	nucleus; spliceosomal complex	metabolic process	Pf00076; Pf13893; Pf14259	220988	378	39.5706	9.01221
	A2	Sequence	# PSMs	# Proteins	# Protein Groups	Protein Group Accessions	Modifications	ΔCn	IonScore	Exp Value	Charge	MH+ [Da]	ΔM [ppm]	RT [min]	# Missed Cleavages
	High	LFIGGLSFETTDDSLR	7	1	1	P51991		0	126.86	6.63523e-12	2	1770.89	1.08904	64.3761	0
	High	IFVGGIKEDTEEYNLR	6	1	1	P51991		0	94.45	9.74473e-09	2	1882.96	1.44543	45.3522	1
	High	SSGSPYGGGYGSGGGSGGYGSR	2	1	1	P51991		0	87.32	7.59948e-09	2	1910.79	2.13193	30.4272	0
	High	IETIEVMEDR	1	1	1	P51991		0	82.1	1.69564e-07	2	1234.6	0.086701	43.7201	0
	High	RGFAFVTFDDHDTVDK	2	1	1	P51991		0	64.89	7.02195e-06	3	1869.88	0.778471	46.0125	1
	High	KIFVGGIK	4	4	4	Q13151;P51991;P09651;P22626		0	56.85	3.61442e-06	2	861.555	-0.271346	29.914	1
	High	RGEEGHDPKEPEQLR	1	1	1	P51991		0	56.73	5.93447e-05	4	1776.86	-0.133931	18.7731	2
	High	PGAHLTVK	3	2	2	P51991;P09651		0	54.27	3.34829e-05	2	822.483	-0.431109	23.6954	0
	High	LFIGGLSFETTDDSLREHFEK	1	1	1	P51991		0	53.97	0.000109036	4	2441.2	-0.223094	56.9732	1
	High	KIFVGGIKEDTEEYNLR	3	1	1	P51991		0	51.36	0.000174377	3	2011.05	1.34703	40.5476	2
	High	IETIEVmEDR	3	1	1	P51991	M7(Oxidation)	0	50.33	0.000237268	2	1250.59	0.442485	38.6627	0
	High	KLFIGGLSFETTDDSLREHFEK	1	1	1	P51991		0	45.26	0.000816114	4	2569.29	-1.0669	52.2341	2
	Medium	GFAFVTFDDHDTVDKIVVQK	1	1	1	P51991		0	39.72	0.00292781	3	2281.15	0.573835	54.7823	1
	High	IFVGGIK	13	4	4	Q13151;P22626;P51991;P09651		0	36.17	0.000929952	2	733.461	0.0131679	38.5619	0
	Medium	EDTEEYNLR	1	1	1	P51991		0	31.37	0.0082064	2	1168.51	-0.788622	30.784	0
	Medium	EDSVKPGAHLTVK	1	1	1	P51991		0	28.07	0.0334524	4	1380.75	-0.553375	23.8615	1
Q08211	ATP-dependent RNA helicase A OS=Homo sapiens GN=DHX9 PE=1 SV=4 - [DHX9_HUMAN]	1688.08	32.28	1	31	31	50	nucleotide binding; protein binding; DNA binding; RNA binding; catalytic activity	nucleus; cytoplasm; cytosol; membrane	metabolic process; cell differentiation; regulation of biological process; response to stimulus; defense response	Pf00035; Pf00270; Pf00271; Pf04408; Pf07717	1660	1270	140.869	6.84424
	A2	Sequence	# PSMs	# Proteins	# Protein Groups	Protein Group Accessions	Modifications	ΔCn	IonScore	Exp Value	Charge	MH+ [Da]	ΔM [ppm]	RT [min]	# Missed Cleavages
	High	ELDALDANDELTPLGR	3	1	1	Q08211		0	111.33	2.11291e-10	2	1741.87	3.0237	56.5072	0
	High	DINTDFLLVVLR	1	1	1	Q08211		0	93.96	5.1831e-09	2	1417.81	2.90471	77.0749	0
	High	GMTLVTPLQLLLFASK	1	1	1	Q08211		0	90.47	3.18587e-09	2	1732.02	4.31583	77.0679	0
	High	NELMYQLEQDHDLQAILQER	1	1	1	Q08211		0	80.69	2.39295e-07	3	2486.2	-0.719205	60.8404	0
	High	AENNSEVGASGYGVPGPTWDR	2	1	1	Q08211		0	77.31	2.77742e-07	2	2162.98	1.50121	47.33	0
	High	FSDHVALLSVFQAWDDAR	4	1	1	Q08211		0	77.15	5.8404e-07	3	2077.01	0.248488	67.8709	0
	High	TTQVPQFILDDFIQNDR	1	1	1	Q08211		0	73.11	1.49528e-06	2	2050.03	1.73373	68.1926	0
	High	PSAAGINLMIGSTR	1	1	1	Q08211		0	71.09	2.4158e-06	2	1387.73	-1.52251	49.7021	0
	High	YPSPFFVFGEK	4	1	1	Q08211		0	58.03	3.54146e-05	2	1317.65	-0.768851	61.8533	0
	High	KVFDPVPVGVTK	2	1	1	Q08211		0	55.78	3.76543e-05	2	1285.75	1.41722	39.5502	1
	High	KVQSDGQIVLVDDWIK	1	1	1	Q08211		0	54.37	6.92802e-05	3	1843	-0.206535	53.7882	1
	High	LNMATLR	1	1	1	Q08211		0	53.77	0.000124668	2	818.456	0.49456	35.2828	0
	High	EGETVEPYK	1	1	1	Q08211		0	53.45	9.82787e-05	2	1051.49	-0.543377	26.4055	0
	High	qPAIISQLDPVNER	1	1	1	Q08211	N-Term(Gln->pyro-Glu)	0	53.09	0.000132054	2	1562.82	3.94262	65.6288	0
	High	ETPFELIEALLK	1	1	1	Q08211		0	53.02	8.65565e-05	2	1402.79	3.22202	77.0671	0
	High	AAMEALVVEVTK	1	1	1	Q08211		0	52.47	0.000180064	2	1260.69	2.94922	51.8474	0
	High	NELmYQLEQDHDLQAILQER	1	1	1	Q08211	M4(Oxidation)	0	52.17	0.000159268	3	2502.19	-2.36569	56.3286	0
	High	MGGEEAEIR	1	1	1	Q08211		0	50.19	0.000168945	2	991.45	-1.52766	25.8134	0
	High	GISHVIVDEIHER	1	1	1	Q08211		0	49.58	0.000319997	3	1503.79	-0.692832	36.2983	0
	High	LGGIGQFLAK	2	1	1	Q08211		0	49.34	0.00014668	2	1003.59	-3.22114	49.4182	0
	High	QLYHLGVVEAYSGLTK	1	1	1	Q08211		0	48.54	0.0003401	3	1777.95	-0.0821145	49.8624	0
	High	DVVQAYPEVR	2	1	1	Q08211		0	44.96	0.00108353	2	1175.61	-0.142073	39.6964	0
	High	LSMSQLNEK	1	1	1	Q08211		0	44.92	0.00105007	2	1049.53	0.666714	33.5703	0
	High	LAQFEPSQR	1	1	1	Q08211		0	41.39	0.00217106	2	1075.55	-0.438283	30.8213	0
	High	QNQVGVVPWSPPQSNWNPWTSSNIDEGPLAFATPEQISmDLK	1	1	1	Q08211	M39(Oxidation)	0	39.84	0.00143179	4	4681.23	-0.518279	77.0451	0
	High	LPIEPR	2	1	1	Q08211		0	36.8	0.0013267	2	724.435	-0.776265	30.4307	0
	Medium	LETHmTPEMFR	1	1	1	Q08211	M5(Oxidation)	0	35.61	0.00373714	3	1407.64	-0.357722	33.2708	0
	Medium	YQILPLHSQIPR	2	1	1	Q08211		0	34.64	0.00405398	3	1464.83	-0.321942	44.4814	0
	Medium	QPAIISQLDPVNER	2	1	1	Q08211		0	34.59	0.00656843	2	1579.86	7.88017	50.0604	0
	Medium	HLEMNPHFGSHR	2	1	1	Q08211		0	33.63	0.00828006	4	1461.68	-0.779449	24.7619	0
	Medium	LETHMTPEMFR	1	1	1	Q08211		0	31.28	0.0140382	3	1391.64	-1.73516	40.5109	0
	Medium	DFVNYLVR	1	1	1	Q08211		0	30.77	0.0198076	2	1025.54	1.36803	55.0381	0
	Medium	RISAVSVAER	1	1	1	Q08211		0	27.17	0.0511325	3	1087.62	-0.89831	25.3443	1
	Medium	ELLPVK	1	1	1	Q08211		0	19.26	0.0503952	1	698.444	-0.580365	35.9964	0
P78527	DNA-dependent protein kinase catalytic subunit OS=Homo sapiens GN=PRKDC PE=1 SV=3 - [PRKDC_HUMAN]	1602.67	15.07	1	54	54	60	nucleotide binding; DNA binding; catalytic activity; protein binding; RNA binding	nucleus; cytosol; membrane	cell organization and biogenesis; metabolic process; response to stimulus; regulation of biological process; cell differentiation; cell death; defense response	Pf00454; Pf02259; Pf02260; Pf08163	5591	4128	468.788	7.12256
	A2	Sequence	# PSMs	# Proteins	# Protein Groups	Protein Group Accessions	Modifications	ΔCn	IonScore	Exp Value	Charge	MH+ [Da]	ΔM [ppm]	RT [min]	# Missed Cleavages
	High	LLLQGEADQSLLTFIDK	1	1	1	P78527		0	105.28	4.65479e-10	2	1904.05	4.05683	68.9042	0
	High	TVSLLDENNVSSYLSK	1	1	1	P78527		0	79.68	3.00872e-07	2	1768.9	0.010517	55.4296	0
	High	TVGALQVLGTEAQSSLLK	1	1	1	P78527		0	79.23	9.31311e-08	2	1815.04	7.38323	59.6045	0
	High	SDPGLLTNTMDVFVK	1	1	1	P78527		0	76.08	8.05162e-07	2	1636.83	1.01326	62.7675	0
	High	YNFPVEVEVPMER	1	1	1	P78527		0	71.73	1.66514e-06	2	1608.77	-3.70474	58.0838	0
	High	NLSSNEAISLEEIR	1	1	1	P78527		0	71.01	2.53204e-06	2	1574.81	2.36374	48.3742	0
	High	AALSALESFLK	1	1	1	P78527		0	69.86	1.67307e-06	2	1149.65	0.915163	61.4437	0
	High	LNESTFDTQITK	1	1	1	P78527		0	69.44	3.40719e-06	2	1396.69	-0.887692	39.8537	0
	High	QGNLSSQVPLKR	1	1	1	P78527		0	65.92	4.31122e-06	3	1326.75	-0.488175	28.8071	1
	High	ILELSGSSSEDSEK	1	1	1	P78527		0	65.52	6.24209e-06	2	1480.7	0.0488379	35.6935	0
	High	QITQSALLAEAR	1	1	1	P78527		0	64.62	8.90471e-06	2	1300.72	-0.304511	41.731	0
	High	QLFSSLFSGILK	1	1	1	P78527		0	61.86	8.95989e-06	2	1339.76	1.86799	69.884	0
	High	QDAQVVLYR	1	1	1	P78527		0	61.77	1.88272e-05	2	1091.58	0.202481	36.6859	0
	High	LGASLAFNNIYR	1	1	1	P78527		0	59.42	2.34861e-05	2	1338.72	2.25493	51.2593	0
	High	AYVPALQMAFK	1	1	1	P78527		0	59.04	2.65069e-05	2	1238.66	-0.333959	55.148	0
	High	HSSLITPLQAVAQR	1	1	1	P78527		0	56.92	2.62174e-05	3	1520.85	-0.305614	43.9655	0
	High	IMEFTTTLLNTSPEGWK	1	1	1	P78527		0	55.07	8.54166e-05	2	1967.98	1.58112	64.1207	0
	High	DLLLNTMSQEEK	1	1	1	P78527		0	54.98	8.37106e-05	2	1420.7	-2.22777	50.6015	0
	High	VYELLGLLGEVHPSEMINNAENLFR	1	1	1	P78527		0	53.52	0.000104711	3	2857.45	-0.236306	77.0089	0
	High	MAVLALLAK	1	1	1	P78527		0	53.02	4.9639e-05	2	929.586	1.26086	56.5288	0
	High	SLNSIEFR	1	1	1	P78527		0	52.68	0.000134608	2	965.507	1.51947	39.9667	0
	High	SLGPPQGEEDSVPR	1	1	1	P78527		0	51.05	0.000194738	2	1467.71	1.79825	35.3217	0
	High	IAGFDER	1	1	1	P78527		0	49.33	0.000347126	2	807.398	-2.5796	31.9151	0
	High	NLLIFENLIDLK	3	1	1	P78527		0	48.54	0.000114066	2	1444.84	1.55589	74.3481	0
	High	NLDLAVLELMQSSVDNTK	1	1	1	P78527		0	46.54	0.00062664	2	1990.02	4.01313	72.4625	0
	High	VLEQLIVAHFPMQSR	1	1	1	P78527		0	45.95	0.00052217	3	1767.96	0.570684	55.784	0
	High	VFLALAAK	1	1	1	P78527		0	45.69	5.80014e-05	2	832.529	0.0120936	45.2907	0
	High	SPNLWLK	1	1	1	P78527		0	45.67	0.000982444	2	857.487	-0.899237	42.517	0
	High	ATQQQHDFTLTQTADGR	1	1	1	P78527		0	43.59	0.00094286	3	1917.9	-0.736583	31.6426	0
	High	DQNILLGTTYR	1	1	1	P78527		0	42.44	0.00149098	2	1293.69	5.43708	48.7145	0
	High	LPSNTLDR	1	1	1	P78527		0	41.59	0.00178904	2	915.489	-0.170279	27.2002	0
	High	TETVTSFR	2	1	1	P78527		0	41.49	0.00103598	2	940.471	-2.30869	29.5417	0
	High	VTELALTASDR	2	1	1	P78527		0	41.09	0.00231466	2	1175.63	1.60454	38.1771	0
	High	LLSITVR	2	1	1	P78527		0	40.54	0.000432709	2	801.518	-1.55746	41.6591	0
	High	LSLMYAR	1	1	1	P78527		0	39.85	0.00133016	2	853.461	1.35676	40.8935	0
	Medium	IGELFSK	1	1	1	P78527		0	38.24	0.00279691	2	793.445	-0.67862	38.4887	0
	Medium	EQQHVMEELFQSSFR	1	1	1	P78527		0	36.63	0.00464958	3	1894.88	2.43586	53.821	0
	High	VPADLLK	2	1	1	P78527		0	36.5	0.00101862	2	755.465	-1.90879	35.8223	0
	Medium	LLQDFNR	1	1	1	P78527		0	36.09	0.00759023	2	905.482	-2.68073	35.3804	0
	Medium	MYAALGDPK	1	1	1	P78527		0	35.26	0.00835474	2	965.476	0.116614	34.0281	0
	Medium	ELSIAIR	1	1	1	P78527		0	35.2	0.00670429	2	801.483	-0.106821	41.0802	0
	Medium	GIFTSEIGTK	1	1	1	P78527		0	33.22	0.0092904	2	1052.56	1.39374	42.2625	0
	Medium	LLQTFR	1	1	1	P78527		0	32.75	0.00623789	2	777.461	-1.0241	34.0082	0
	Medium	AGLLHNILPSQSTDLHHSVGTELLSLVYK	1	1	1	P78527		0	32.05	0.00474038	5	3142.7	2.33443	61.0245	0
	Medium	KGGSWIQEINVAEK	1	1	1	P78527		0	30.23	0.0285948	3	1558.82	1.03187	43.6911	1
	Medium	APGLGAFR	1	1	1	P78527		0	29.95	0.0351524	2	788.437	-5.12001	36.5177	0
	Medium	LYSLALHPNAFK	1	1	1	P78527		0	29.35	0.0274683	3	1373.76	0.993639	44.6981	0
	Medium	AFLGELK	1	1	1	P78527		0	28.45	0.0210762	2	777.45	-0.566543	40.9388	0
	Medium	VIAGLYQR	1	1	1	P78527		0	27.95	0.021724	2	919.535	-0.612603	35.0796	0
	Medium	YFEGVSPK	1	1	1	P78527		0	26.76	0.0378499	2	926.464	2.50158	33.2658	0
	Medium	LSFAVPFR	1	1	1	P78527		0	26.16	0.035347	2	936.532	1.94197	54.6608	0
	Medium	AIRPQIDLK	1	1	1	P78527		0	24.85	0.0238959	3	1053.64	-1.55135	32.9674	1
	Medium	WPVAGQIR	1	1	1	P78527		0	24.39	0.0431239	2	926.519	-1.88102	39.6123	0
	Medium	LLPAELPAKR	1	1	1	P78527		0	22.95	0.0134353	3	1107.69	0.183299	33.744	1
P06733	Alpha-enolase OS=Homo sapiens GN=ENO1 PE=1 SV=2 - [ENOA_HUMAN]	1512.17	52.3	1	17	17	44	metal ion binding; DNA binding; catalytic activity; protein binding; RNA binding	nucleus; cytoplasm; cytosol; membrane	regulation of biological process; metabolic process; response to stimulus	Pf00113; Pf03952; Pf13378	2023	434	47.1393	7.38623
	A2	Sequence	# PSMs	# Proteins	# Protein Groups	Protein Group Accessions	Modifications	ΔCn	IonScore	Exp Value	Charge	MH+ [Da]	ΔM [ppm]	RT [min]	# Missed Cleavages
	High	DATNVGDEGGFAPNILENK	3	1	1	P06733		0	113.52	9.95974e-11	2	1960.93	0.783217	54.8225	0
	High	AAVPSGASTGIYEALELR	3	1	1	P06733		0	106.61	5.81698e-10	2	1804.95	2.82721	56.9325	0
	High	HIADLAGNSEVILPVPAFNVINGGSHAGNK	1	1	1	P06733		0	89.66	1.94658e-08	4	3011.57	0.754742	59.0829	0
	High	VVIGMDVAASEFFR	5	1	1	P06733		0	87.7	4.87396e-08	2	1540.79	2.59058	65.2566	0
	High	FTASAGIQVVGDDLTVTNPK	3	1	1	P06733		0	85.37	7.7973e-08	2	2033.06	0.199808	55.1071	0
	High	YISPDQLADLYK	2	1	1	P06733		0	80.59	2.42686e-07	2	1425.73	4.2378	55.7451	0
	High	LAMQEFmILPVGAANFR	2	1	1	P06733	M7(Oxidation)	0	57.4	4.75852e-05	2	1923.99	4.02154	65.9313	0
	High	EGLELLK	3	1	1	P06733		0	54.93	7.23074e-05	2	801.47	-1.9351	43.6577	0
	High	GNPTVEVDLFTSK	2	1	1	P06733		0	53.16	0.00015482	2	1406.71	-3.13619	51.0776	0
	High	KLNVTEQEKIDK	1	1	1	P06733		0	52.89	0.000107178	3	1444.8	0.0502143	22.6203	2
	High	DYPVVSIEDPFDQDDWGAWQK	4	1	1	P06733		0	47.7	0.000218224	3	2510.12	2.28923	76.9399	0
	High	VVIGmDVAASEFFR	1	1	1	P06733	M5(Oxidation)	0	47.42	0.000436533	2	1556.78	1.1256	59.5605	0
	High	SFIKDYPVVSIEDPFDQDDWGAWQK	1	1	1	P06733		0	46.29	0.00047815	3	2985.4	1.14454	68.5462	1
	High	LMIEMDGTENK	1	1	1	P06733		0	45.01	0.000637311	2	1280.59	3.94569	41.885	0
	High	LAMQEFMILPVGAANFR	2	1	1	P06733		0	40.69	0.0022991	2	1907.99	1.00628	71.4042	0
	Medium	LAQANGWGVMVSHR	1	1	1	P06733		0	35.91	0.00739854	3	1525.77	-0.720077	39.9659	0
	Medium	YDLDFK	3	1	1	P06733		0	35.85	0.00287318	1	800.383	0.516353	42.0698	0
	Medium	SGKYDLDFK	1	1	1	P06733		0	34.81	0.00725161	3	1072.53	-1.51954	33.357	1
	Medium	LMIEmDGTENK	4	1	1	P06733	M5(Oxidation)	0	33.29	0.00721973	2	1296.58	1.41683	35.4207	0
	Medium	GVPLYR	1	1	1	P06733		0	29.62	0.0201371	2	704.409	0.653209	30.1252	0
Q9BQE3	Tubulin alpha-1C chain OS=Homo sapiens GN=TUBA1C PE=1 SV=1 - [TBA1C_HUMAN]	1484.85	45.66	2	17	17	53	nucleotide binding; catalytic activity; structural molecule activity; protein binding	nucleus; cytoplasm; cytoskeleton	metabolic process; cellular component movement; transport; cell organization and biogenesis; cell division	Pf00091; Pf03953	84790	449	49.8635	5.09717
	A2	Sequence	# PSMs	# Proteins	# Protein Groups	Protein Group Accessions	Modifications	ΔCn	IonScore	Exp Value	Charge	MH+ [Da]	ΔM [ppm]	RT [min]	# Missed Cleavages
	High	TIGGGDDSFNTFFSETGAGK	3	2	1	Q9BQE3		0	106.39	2.52576e-10	2	2007.89	-0.803932	58.5804	0
	High	FDGALNVDLTEFQTNLVPYPR	3	2	1	Q9BQE3		0	88.27	4.57234e-08	3	2409.21	1.41455	71.4832	0
	High	AFVHWYVGEGmEEGEFSEAR	1	2	1	Q9BQE3	M11(Oxidation)	0	75.7	2.23397e-07	3	2346.02	3.61308	49.9001	0
	High	LISQIVSSITASLR	8	2	1	Q9BQE3		0	74.3	2.60075e-07	2	1487.88	1.2903	67.8499	0
	High	AFVHWYVGEGMEEGEFSEAR	2	2	1	Q9BQE3		0	62.93	4.60944e-06	3	2330.02	-0.247173	54.2693	0
	High	IHFPLATYAPVISAEK	4	2	1	Q9BQE3		0	55.65	4.50607e-05	2	1756.97	2.29455	54.4435	0
	High	LSVDYGK	2	2	1	Q9BQE3		0	53.31	7.67655e-05	2	781.409	-0.269033	29.2922	0
	High	VGINYQPPTVVPGGDLAK	2	2	1	Q9BQE3		0	49.31	0.000235611	2	1824.99	0.808102	52.0106	0
	High	EDmAALEK	8	2	1	Q9BQE3	M3(Oxidation)	0	47.35	0.000271514	2	922.418	-0.395456	22.554	0
	High	LDHKFDLmYAK	2	2	1	Q9BQE3	M8(Oxidation)	0	47.04	0.000535759	3	1396.7	1.80673	33.2786	1
	High	AVFVDLEPTVIDEVR	3	2	1	Q9BQE3		0	46.13	0.000652114	2	1701.91	3.62158	63.2699	0
	High	DVNAAIATIK	2	2	1	Q9BQE3		0	45.71	0.000623	2	1015.58	0.123515	42.3997	0
	High	FDLmYAK	2	2	1	Q9BQE3	M4(Oxidation)	0	42.56	0.000926225	2	903.428	0.24904	41.7243	0
	High	EIIDLVLDR	2	2	1	Q9BQE3		0	41.44	0.00141405	2	1085.62	-2.80787	60.1999	0
	High	QLFHPEQLITGK	3	2	1	Q9BQE3		0	39.92	0.00183856	3	1410.77	0.338786	46.0386	0
	Medium	FDLMYAK	1	2	1	Q9BQE3		0	37.92	0.00286549	2	887.433	-0.386968	45.3847	0
	Medium	EDMAALEK	1	2	1	Q9BQE3		0	36.6	0.00359887	2	906.424	0.115204	29.7935	0
	Medium	LDHKFDLMYAK	1	2	1	Q9BQE3		0	36.03	0.00661068	3	1380.7	-1.08165	37.8957	1
	Medium	NLDIERPTYTNLNR	1	2	1	Q9BQE3		0	32.56	0.0175539	3	1718.88	0.303227	40.2526	1
	Medium	RNLDIERPTYTNLNR	1	2	1	Q9BQE3		0	30.15	0.0267596	3	1874.98	0.448879	34.6416	2
	Medium	qLFHPEQLITGKEDAANNYAR	1	2	1	Q9BQE3	N-Term(Gln->pyro-Glu)	0	27.39	0.0571791	3	2398.18	2.10896	53.491	1
Q09666	Neuroblast differentiation-associated protein AHNAK OS=Homo sapiens GN=AHNAK PE=1 SV=2 - [AHNK_HUMAN]	1422.12	24.48	1	48	49	61	protein binding; RNA binding; structural molecule activity	nucleus; cytoplasm; membrane; cytosol; cytoskeleton	regulation of biological process; cell organization and biogenesis		79026	5890	628.699	6.15088
	A2	Sequence	# PSMs	# Proteins	# Protein Groups	Protein Group Accessions	Modifications	ΔCn	IonScore	Exp Value	Charge	MH+ [Da]	ΔM [ppm]	RT [min]	# Missed Cleavages
	High	VDIEAPDVSLEGPEGK	1	1	1	Q09666		0	78.2	4.58609e-07	2	1654.82	0.408095	50.6633	0
	High	VNVEAPDVNLEGLGGK	1	1	1	Q09666		0	75.55	7.60611e-07	2	1610.84	2.29035	51.0895	0
	High	IDVTAPDVSIEEPEGK	1	1	1	Q09666		0	66.57	6.20124e-06	2	1698.85	0.993029	48.78	0
	High	ISMPEVDLNLK	1	1	1	Q09666		0	65.73	8.29968e-06	2	1258.67	1.13907	54.9546	0
	High	ANVDISAPK	1	1	1	Q09666		0	65.14	6.12393e-06	2	914.495	0.764734	29.1139	0
	High	AEGPEVDVNLPK	2	1	1	Q09666		0	63.84	1.02849e-05	2	1267.66	4.38885	42.496	0
	High	GEGPDVDVNLPK	1	1	1	Q09666		0	60.23	2.57021e-05	2	1239.62	0.589496	41.9594	0
	High	ISMPDVDLHLK	2	1	1	Q09666		0	59.03	2.81308e-05	2	1267.67	-0.188576	49.0991	0
	High	IKGDVPSVGLEGPDVDLQGPEAK	1	1	1	Q09666		0	57.63	4.49581e-05	3	2320.2	-0.342457	48.6752	1
	High	GGQIGLQAPGLSVSGPQGHLESGSGK	1	1	1	Q09666		0	56.34	6.24816e-05	3	2418.24	1.50465	44.843	0
	High	VDIDVPDVNVQGPDWHLK	1	1	1	Q09666		0	52.71	0.000165025	3	2046.03	2.01219	56.3038	0
	High	ISMPDLDLNLK	4	1	1	Q09666		0.2273	51.48	0.000220832	2	1258.67	1.13907	54.9546	0
	High	LPSGSGAASPTGSAVDIR	1	1	1	Q09666		0	49.62	0.000315972	2	1642.84	1.08038	37.9186	0
	High	ISIPDVGLHLK	1	1	1	Q09666		0	49.12	7.3477e-05	3	1191.71	-1.1884	50.5056	0
	High	GPEVDVSGPK	1	1	1	Q09666		0	48.8	0.000268265	2	984.503	2.88343	28.4229	0
	High	VDIDVPDVDVQGPDWHLK	2	1	1	Q09666		0	48.58	0.0004084	3	2047.02	1.29015	57.277	0
	High	GPHVDVSGPDIDIEGPEGK	1	1	1	Q09666		0	47.6	0.000405776	3	1917.92	-0.66404	44.0937	0
	High	ADLDVSGPK	4	1	1	Q09666		0	45.98	0.000513528	2	901.462	-0.292223	29.1503	0
	High	GPQVSSALNLDTSK	1	1	1	Q09666		0	45.72	0.000809109	2	1416.73	-0.864135	40.2864	0
	High	VSVGAPDLSLEASEGSIK	1	1	1	Q09666		0	45.15	0.000882872	2	1758.91	-0.78979	50.4261	0
	High	VDIDVPDVNLEAPEGK	1	1	1	Q09666		0	44.28	0.0011776	2	1709.86	-0.369108	55.3192	0
	High	GEGPDVDVSLPK	1	1	1	Q09666		0	44.23	0.000862752	2	1212.61	3.24944	43.0349	0
	High	GEGPDVDVTLPK	1	1	1	Q09666		0	44.09	0.00094171	2	1226.63	1.89822	43.6036	0
	High	LPTGQISGPEIK	1	1	1	Q09666		0	43.64	0.000696347	2	1239.7	1.07688	39.6956	0
	High	IPMPDFDLHLK	1	1	1	Q09666		0	41.33	0.00177058	3	1325.69	-0.849033	55.1122	0
	High	FSMPGFK	1	1	1	Q09666		0	41.09	0.0011476	2	813.397	0.286138	46.4046	0
	High	DIDISSPEFK	1	1	1	Q09666		0	41	0.00222015	2	1150.56	0.715181	48.1172	0
	High	FSVPGFK	1	1	1	Q09666		0	40.27	0.00196872	2	781.425	0.888238	46.3287	0
	Medium	GGVQVPAVDISSSLGGR	1	1	1	Q09666		0	38.78	0.00359559	2	1598.85	0.857189	52.204	0
	Medium	VTAYTVDVTGR	1	1	1	Q09666		0	38.56	0.00358041	2	1181.61	-2.46656	37.8862	0
	Medium	ISMPDVDLNLK	1	1	1	Q09666		0	38.23	0.00432905	2	1244.66	0.779684	54.7552	0
	Medium	VTAPDVDLHLK	1	1	1	Q09666		0	37.66	0.00316225	3	1207.67	1.35148	40.5509	0
	Medium	ISMPDLDLHLK	1	1	1	Q09666		0	37.26	0.00363648	3	1281.69	-0.597479	52.6779	0
	Medium	MPEMNIK	2	1	1	Q09666		0	36.56	0.00589537	2	862.417	0.783126	34.4705	0
	Medium	VGVEVPDVNIEGPEGK	1	1	1	Q09666		0	35.92	0.00788044	2	1637.83	-2.68859	50.6213	0
	Medium	ISMPDFDLHLK	2	1	1	Q09666		0	35.54	0.00794479	3	1315.67	-3.20733	54.2571	0
	Medium	VPDVDIR	1	1	1	Q09666		0	35.26	0.00369336	2	813.447	-0.0264717	34.5237	0
	Medium	IKGDVDVTGPK	1	1	1	Q09666		0	33.65	0.00875984	3	1128.63	-0.46065	24.4051	1
	Medium	VDTNAPDLSLEGPEGK	1	1	1	Q09666		0	33.03	0.0136629	2	1641.8	3.32581	44.5637	0
	Medium	VGIDTPDIDIHGPEGK	1	1	1	Q09666		0	32.56	0.0182749	3	1662.83	-0.0873176	44.9397	0
	Medium	VDIDAPDVDVHGPDWHLK	1	1	1	Q09666		0	31.96	0.0179576	4	2027.98	0.766305	48.7471	0
	Medium	VESEIKVPDVELK	1	1	1	Q09666		0	31.06	0.0180972	3	1484.82	0.419197	45.0449	1
	Medium	VEAPSLDVHMDSPDINIEGPDVK	1	1	1	Q09666		0	30.38	0.0269827	3	2477.2	6.66753	54.6243	0
	Medium	AEGPDVAVDLPK	1	1	1	Q09666		0	29.5	0.029453	2	1210.63	0.844672	43.6689	0
	Medium	GPGVDLPSVNLSMPK	1	1	1	Q09666		0	29.26	0.0301778	2	1510.8	2.601	55.9226	0
	Medium	VKGDVDVSLPK	2	1	1	Q09666		0	27.97	0.0244967	3	1156.66	-0.730173	32.4542	1
	Medium	LEGELQAPDLELSLPAIHVEGLDIK	1	1	1	Q09666		0	27.67	0.0174422	3	2699.47	7.64969	69.2519	0
	Medium	ADVDISGPK	1	1	1	Q09666		0.4	27.37	0.0372876	2	901.462	-0.292223	29.157	0
	Medium	FTFSGR	1	1	1	Q09666		0	23.2	0.0476237	2	714.357	-0.512795	32.1298	0
P68104	Elongation factor 1-alpha 1 OS=Homo sapiens GN=EEF1A1 PE=1 SV=1 - [EF1A1_HUMAN]	1406.61	30.3	2	5	12	52	RNA binding; nucleotide binding; catalytic activity; protein binding	nucleus; cytoplasm; cytosol; membrane; cytoskeleton	metabolic process; regulation of biological process; response to stimulus	Pf00009; Pf03143; Pf03144	1915	462	50.1091	9.01221
	A2	Sequence	# PSMs	# Proteins	# Protein Groups	Protein Group Accessions	Modifications	ΔCn	IonScore	Exp Value	Charge	MH+ [Da]	ΔM [ppm]	RT [min]	# Missed Cleavages
	High	EHALLAYTLGVK	6	3	2	Q05639;P68104		0	63.72	8.64101e-06	2	1314.74	-0.956277	46.0953	0
	High	IGGIGTVPVGR	5	3	2	Q05639;P68104		0	63.11	4.30014e-06	2	1025.61	1.55293	39.688	0
	High	THINIVVIGHVDSGK	8	3	2	Q05639;P68104		0	62.45	1.07229e-05	3	1588.88	-0.79531	37.8188	0
	High	VETGVLKPGMVVTFAPVNVTTEVK	6	2	1	P68104		0	56.94	1.62853e-05	3	2515.38	0.10824	57.514	1
	High	qTVAVGVIK	1	3	2	Q05639;P68104	N-Term(Gln->pyro-Glu)	0	56.04	1.28176e-05	1	897.541	0.842792	48.8126	0
	High	VETGVLKPGmVVTFAPVNVTTEVK	9	2	1	P68104	M10(Oxidation)	0	55.95	2.99835e-05	3	2531.37	-1.66915	55.4381	1
	High	qLIVGVNK	1	3	2	Q05639;P68104	N-Term(Gln->pyro-Glu)	0	52.18	3.23857e-05	2	853.514	-0.732146	51.8871	0
	High	LPLQDVYK	2	3	2	Q05639;P68104		0	52.11	0.000113808	2	975.551	0.0837366	41.2263	0
	High	MDSTEPPYSQK	1	2	1	P68104		0	49.3	0.000131001	2	1282.56	0.489932	27.438	0
	High	YYVTIIDAPGHR	5	2	1	P68104		0	48.15	0.000528225	3	1404.73	1.05962	42.6434	0
	High	QLIVGVNK	2	3	2	Q05639;P68104		0	44.82	0.00034609	2	870.541	0.054889	33.5897	0
	High	EVSTYIK	2	2	1	P68104		0	42.14	0.000910304	2	839.45	-1.54713	28.6304	0
	Medium	SGDAAIVDMVPGK	1	2	1	P68104		0	33.83	0.0102051	2	1259.63	-1.4924	45.9035	0
	Medium	STTTGHLIYK	2	3	2	Q05639;P68104		0	33.3	0.0142893	2	1120.6	0.81406	24.7373	0
	Medium	QTVAVGVIK	1	3	2	Q05639;P68104		0	29.15	0.0126483	2	914.567	0.48013	34.3447	0
P25705	ATP synthase subunit alpha, mitochondrial OS=Homo sapiens GN=ATP5A1 PE=1 SV=1 - [ATPA_HUMAN]	1398.5	42.31	1	18	19	35	nucleotide binding; protein binding; catalytic activity; transporter activity; RNA binding	mitochondrion; membrane; organelle lumen	regulation of biological process; metabolic process; transport	Pf00006; Pf00306; Pf02663; Pf02874; Pf05943	498	553	59.7136	9.12939
	A2	Sequence	# PSMs	# Proteins	# Protein Groups	Protein Group Accessions	Modifications	ΔCn	IonScore	Exp Value	Charge	MH+ [Da]	ΔM [ppm]	RT [min]	# Missed Cleavages
	High	EVAAFAQFGSDLDAATQQLLSR	4	1	1	P25705		0	151.88	1.97834e-14	2	2338.17	1.16857	75.1072	0
	High	ILGADTSVDLEETGR	1	1	1	P25705		0	102.7	1.62989e-09	2	1575.79	4.28545	46.9946	0
	High	QGQYSPMAIEEQVAVIYAGVR	2	1	1	P25705		0	95.14	8.61943e-09	2	2309.16	-0.34744	68.723	0
	High	QGQYSPmAIEEQVAVIYAGVR	1	1	1	P25705	M7(Oxidation)	0	84.12	1.11724e-07	2	2325.16	2.2619	65.3701	0
	High	FENAFLSHVVSQHQALLGTIR	4	1	1	P25705		0	83.48	8.21204e-08	3	2367.26	3.01187	54.6617	0
	High	VVDALGNAIDGK	3	1	1	P25705		0	79.53	3.50446e-07	2	1171.63	0.382754	40.7231	0
	High	GMSLNLEPDNVGVVVFGNDK	1	1	1	P25705		0	78.79	3.8714e-07	2	2104.04	0.503222	64.1173	0
	High	TGTAEMSSILEER	1	1	1	P25705		0	69.73	2.32515e-06	2	1423.67	-3.4465	45.1327	0
	High	EAYPGDVFYLHSR	3	1	1	P25705		0	67.39	4.2132e-06	2	1553.73	-2.53499	46.1496	0
	High	NVQAEEMVEFSSGLK	1	1	1	P25705		0	60.12	2.43673e-05	2	1667.79	-0.73075	51.376	0
	High	GmSLNLEPDNVGVVVFGNDK	1	1	1	P25705	M2(Oxidation)	0	47.16	0.000546158	2	2120.03	-1.82354	59.7792	0
	High	LELAQYR	2	1	1	P25705		0	42.23	0.0014691	2	892.489	0.722862	35.6737	0
	High	GYLDKLEPSK	2	1	1	P25705		0	41.51	0.00206245	2	1149.62	0.298138	36.5331	1
	High	QMSLLLR	1	1	1	P25705		0	40.34	0.00187714	2	860.502	-0.326061	44.7226	0
	Medium	ELIIGDR	1	1	1	P25705		0	38.08	0.0045901	2	815.461	-1.40432	36.4145	0
	Medium	AVDSLVPIGR	1	1	1	P25705		0	37.26	0.00309148	2	1026.6	1.66917	45.4555	0
	Medium	STVAQLVK	1	1	1	P25705		0	35.61	0.00493247	2	845.508	-0.853788	30.6112	0
	High	APGIIPR	1	1	1	P25705		0	33.74	0.00152161	2	723.45	-1.61932	31.7182	0
	Medium	RTGAIVDVPVGEELLGR	1	1	1	P25705		0	31.15	0.0111651	3	1780.99	-1.37585	52.4774	1
	Medium	LTELLK	2	1	1	P25705		0	29.31	0.00668151	2	716.455	-0.756206	34.5624	0
	Medium	LEPSKITK	1	1	1	P25705		0	25.75	0.0371171	2	915.551	-0.455018	41.1829	1
Q00610	Clathrin heavy chain 1 OS=Homo sapiens GN=CLTC PE=1 SV=5 - [CLH1_HUMAN]	1380.26	24.72	1	31	31	42	RNA binding; structural molecule activity; protein binding	cytoplasm; mitochondrion; cytosol; membrane	cell differentiation; transport; cell organization and biogenesis; regulation of biological process; response to stimulus; cellular component movement; metabolic process	Pf00637; Pf01394; Pf04053; Pf09268; Pf13838	1213	1675	191.493	5.69385
	A2	Sequence	# PSMs	# Proteins	# Protein Groups	Protein Group Accessions	Modifications	ΔCn	IonScore	Exp Value	Charge	MH+ [Da]	ΔM [ppm]	RT [min]	# Missed Cleavages
	High	SVNESLNNLFITEEDYQALR	2	1	1	Q00610		0	132.59	1.60836e-12	2	2355.15	2.65553	62.9787	0
	High	GQFSTDELVAEVEK	1	1	1	Q00610		0	87.91	4.64389e-08	2	1551.76	1.06163	52.6728	0
	High	ISGETIFVTAPHEATAGIIGVNR	1	1	1	Q00610		0	78.87	1.83551e-07	3	2353.27	6.83933	53.7504	0
	High	TSIDAYDNFDNISLAQR	1	1	1	Q00610		0	76.89	5.22867e-07	2	1942.92	4.80112	55.4062	0
	High	LAELEEFINGPNNAHIQQVGDR	1	1	1	Q00610		0	74.94	9.45849e-07	3	2464.22	-1.03561	52.4274	0
	High	WLLLTGISAQQNR	2	1	1	Q00610		0	73.85	8.18014e-07	2	1499.83	-3.18617	58.5261	0
	High	EAIDSYIK	1	1	1	Q00610		0	72.52	1.20908e-06	2	938.482	-0.729829	37.704	0
	High	NLQNLLILTAIK	4	1	1	Q00610		0	72.5	9.5598e-08	2	1353.85	0.639908	65.1011	0
	High	SVDPTLALSVYLR	1	1	1	Q00610		0	70.97	1.23174e-06	2	1433.8	2.5981	63.5964	0
	High	KFDVNTSAVQVLIEHIGNLDR	2	1	1	Q00610		0	60.53	1.50027e-05	3	2368.26	1.03797	65.0524	1
	High	LASTLVHLGEYQAAVDGAR	1	1	1	Q00610		0	59.21	2.90279e-05	3	1971.03	0.347138	47.8638	0
	High	YHEQLSTQSLIELFESFK	1	1	1	Q00610		0	58.57	3.98221e-05	3	2199.11	5.71999	72.1118	0
	High	VSQPIEGHAASFAQFK	1	1	1	Q00610		0	46.75	0.000631933	3	1716.87	1.05789	39.4945	0
	High	RPISADSAIMNPASK	2	1	1	Q00610		0	45.66	0.000719856	3	1557.8	-0.814585	33.1426	1
	High	NNLAGAEELFAR	1	1	1	Q00610		0	44.78	0.00112273	2	1304.66	2.19807	49.4027	0
	High	LLLPWLEAR	1	1	1	Q00610		0	43.3	0.000297012	2	1110.67	-0.0103665	64.9837	0
	High	KDPELWGSVLLESNPYR	1	1	1	Q00610		0	40.67	0.00226258	3	2003.03	1.79696	58.0351	1
	Medium	HDVVFLITK	1	1	1	Q00610		0	39.46	0.00270644	2	1071.62	-0.525444	43.2713	0
	High	ADDPSSYMEVVQAANTSGNWEELVK	2	1	1	Q00610		0	38.31	0.00249394	2	2740.26	6.05072	67.2628	0
	Medium	IVLDNSVFSEHR	2	1	1	Q00610		0	38.12	0.00433989	3	1415.73	3.92747	42.7954	0
	Medium	TLQIFNIEMK	1	1	1	Q00610		0	37.86	0.00365828	2	1236.66	-1.40966	58.4423	0
	Medium	YIEIYVQK	1	1	1	Q00610		0	37.58	0.00289806	2	1055.58	0.235773	41.6787	0
	Medium	LHIIEVGTPPTGNQPFPK	2	1	1	Q00610		0	34.12	0.00638975	3	1945.06	0.487716	47.5439	0
	Medium	DAMQYASESK	1	1	1	Q00610		0	33.49	0.00288775	2	1129.48	-3.98244	28.4864	0
	High	IVLYAK	1	1	1	Q00610		0	31.9	0.00229207	2	706.45	-0.166615	31.8458	0
	Medium	VANVELYYR	1	1	1	Q00610		0	31.77	0.0159998	2	1126.59	3.35685	41.0656	0
	Medium	QLPLVKPYLR	1	1	1	Q00610		0	30.72	0.00419378	3	1226.76	-0.277112	42.4006	1
	Medium	HELIEFR	2	1	1	Q00610		0	29.34	0.0240974	2	943.5	-0.0762931	36.1511	0
	Medium	RKDPELWGSVLLESNPYR	1	1	1	Q00610		0	27.56	0.0434962	4	2159.12	-0.141301	52.4945	2
	Medium	KVGYTPDWIFLLR	1	1	1	Q00610		0	26.88	0.0274856	3	1607.89	-0.561269	62.6387	1
	Medium	AYEFAER	1	1	1	Q00610		0	25.43	0.041101	2	885.41	0.0706438	30.5726	0
P19338	Nucleolin OS=Homo sapiens GN=NCL PE=1 SV=3 - [NUCL_HUMAN]	1350.29	26.34	1	19	19	42	nucleotide binding; DNA binding; RNA binding; protein binding	nucleus; cytoplasm; membrane	regulation of biological process	Pf00076; Pf13893; Pf14259	4691	710	76.5684	4.70361
	A2	Sequence	# PSMs	# Proteins	# Protein Groups	Protein Group Accessions	Modifications	ΔCn	IonScore	Exp Value	Charge	MH+ [Da]	ΔM [ppm]	RT [min]	# Missed Cleavages
	High	TLVLSNLSYSATEETLQEVFEK	6	1	1	P19338		0	99.34	3.05001e-09	3	2501.27	2.22493	72.6802	0
	High	GYAFIEFASFEDAK	4	1	1	P19338		0	88.4	3.08601e-08	2	1594.74	0.387706	63.6538	0
	High	VTQDELKEVFEDAAEIR	1	1	1	P19338		0	78	4.84185e-07	3	1991.99	0.811364	59.5985	1
	High	FGYVDFESAEDLEK	2	1	1	P19338		0	74.98	4.25701e-07	2	1648.74	2.84941	56.6462	0
	High	GFGFVDFNSEEDAK	2	1	1	P19338		0	65.41	2.30192e-06	2	1561.68	-0.326565	55.3184	0
	High	GLSEDTTEETLKESFDGSVR	1	1	1	P19338		0	64.33	7.89612e-06	3	2200.02	-1.87679	47.6669	1
	High	VEGTEPTTAFNLFVGNLNFNK	2	1	1	P19338		0	62.33	1.76607e-05	2	2312.15	-0.752963	70.1201	0
	High	NDLAVVDVR	4	1	1	P19338		0	60.63	1.79913e-05	2	1000.54	0.0426038	40.2739	0
	High	QKVEGTEPTTAFNLFVGNLNFNK	1	1	1	P19338		0	59.37	2.82091e-05	3	2568.31	0.867233	62.3271	1
	High	KFGYVDFESAEDLEK	4	1	1	P19338		0	57.4	3.98514e-05	3	1776.83	-0.111218	49.7449	1
	High	TGISDVFAK	1	1	1	P19338		0	50.86	0.000143972	2	937.499	-0.349344	43.9301	0
	High	EAMEDGEIDGNK	3	1	1	P19338		0	49.88	4.57467e-05	2	1307.54	0.255974	28.136	0
	High	EVFEDAAEIR	2	1	1	P19338		0	47.88	0.000384514	2	1178.57	1.68601	42.1012	0
	High	GIAYIEFK	1	1	1	P19338		0	46.55	0.000376226	2	940.514	0.606685	47.3805	0
	High	ESFDGSVR	1	1	1	P19338		0	40.4	0.000971292	2	896.412	1.355	26.3731	0
	High	LELQGPR	3	1	1	P19338		0	38.86	0.0023208	2	812.462	-0.688818	30.692	0
	Medium	ALELTGLK	1	1	1	P19338		0	37.03	0.00317044	2	844.509	-5.69621	41.6753	0
	Medium	EAMEDGEIDGNKVTLDWAKPK	1	1	1	P19338		0	37	0.00494825	4	2346.13	0.197596	45.3315	2
	High	EAmEDGEIDGNK	1	1	1	P19338	M3(Oxidation)	0	36.08	0.000764472	2	1323.54	0.866795	23.1029	0
	Medium	VTLDWAKPK	1	1	1	P19338		0	29.47	0.0308434	2	1057.6	-0.402803	35.9583	1
P13639	Elongation factor 2 OS=Homo sapiens GN=EEF2 PE=1 SV=4 - [EF2_HUMAN]	1320.42	32.52	1	22	22	49	nucleotide binding; RNA binding; catalytic activity; protein binding; translation regulator activity	nucleus; cytoplasm; cytosol; membrane	cell differentiation; metabolic process; cell death; regulation of biological process	Pf00009; Pf00679; Pf03144; Pf03764; Pf14492	1938	858	95.277	6.82959
	A2	Sequence	# PSMs	# Proteins	# Protein Groups	Protein Group Accessions	Modifications	ΔCn	IonScore	Exp Value	Charge	MH+ [Da]	ΔM [ppm]	RT [min]	# Missed Cleavages
	High	AYLPVNESFGFTADLR	2	1	1	P13639		0	82.54	1.5239e-07	2	1799.9	-0.577828	62.2622	0
	High	DGAGFLINLIDSPGHVDFSSEVTAALR	1	1	1	P13639		0	81.23	1.76285e-07	3	2801.42	3.38642	76.9875	0
	High	VFSGLVSTGLK	4	1	1	P13639		0	74.95	3.59876e-07	2	1107.64	0.353589	46.6706	0
	High	ARPFPDGLAEDIDKGEVSAR	3	1	1	P13639		0	64.99	9.42946e-06	3	2143.08	0.410269	44.4055	2
	High	VFDAIMNFK	1	1	1	P13639		0	57.63	3.82273e-05	2	1084.55	0.869861	55.1269	0
	High	YLAEKYEWDVAEAR	1	1	1	P13639		0	57.55	4.55302e-05	3	1742.84	2.19642	44.3102	1
	High	VNFTVDQIR	2	1	1	P13639		0	53.95	0.000129071	2	1091.58	-0.477651	43.1035	0
	High	EGIPALDNFLDKL	3	1	1	P13639		0	53.18	0.000138001	2	1444.77	0.630784	73.9032	1
	High	ALLELQLEPEELYQTFQR	2	1	1	P13639		0	52.78	0.000130489	3	2220.16	1.04331	71.3437	0
	High	GPLmMYISK	4	1	1	P13639	M4(Oxidation)	0	51.68	0.00014501	2	1055.53	0.654562	43.0049	0
	High	NMSVIAHVDHGK	5	1	1	P13639		0	51.01	0.00024726	3	1307.65	-0.0782796	24.9311	0
	High	QFAEmYVAK	3	1	1	P13639	M5(Oxidation)	0	48.37	0.000270715	2	1102.52	-0.844928	33.1021	0
	High	qFAEMYVAK	1	1	1	P13639	N-Term(Gln->pyro-Glu)	0	47.74	0.000284372	2	1069.5	1.16441	57.4494	0
	High	YEWDVAEAR	1	1	1	P13639		0	44.15	0.000580734	2	1138.52	-0.0055154	42.9828	0
	High	GVQYLNEIKDSVVAGFQWATK	1	1	1	P13639		0	40.89	0.00186975	3	2353.22	1.38011	67.2505	1
	High	WLPAGDALLQMITIHLPSPVTAQK	1	1	1	P13639		0	40.77	0.000619772	4	2600.43	1.26797	76.953	0
	High	KEDLYLKPIQR	2	1	1	P13639		0	39.71	0.00156617	3	1402.81	-0.217045	31.5884	2
	High	YFDPANGK	1	1	1	P13639		0	38.25	0.00227428	2	911.424	-2.30264	28.9465	0
	Medium	QFAEMYVAK	2	1	1	P13639		0	37.4	0.00316628	2	1086.53	-0.0323116	39.3971	0
	Medium	SDPVVSYR	1	1	1	P13639		0	34.41	0.00985301	2	922.463	0.503185	29.274	0
	Medium	GPLMMYISK	1	1	1	P13639		0	34.31	0.00843299	2	1039.53	0.117851	48.0239	0
	Medium	FSVSPVVR	3	1	1	P13639		0	34.17	0.0061252	2	890.509	-0.301432	38.9287	0
	Medium	TGTITTFEHAHNMR	1	1	1	P13639		0	31.24	0.0152204	3	1615.76	-0.0314281	28.2057	0
	Medium	EGIPALDNFLDK	1	1	1	P13639		0	30.37	0.0273663	2	1331.68	-2.09301	61.4046	0
	Medium	GHVFEESQVAGTPMFVVK	1	1	1	P13639		0	28.1	0.0487103	2	1961.99	4.66133	49.2695	0
	Medium	VFDAImNFK	1	1	1	P13639	M6(Oxidation)	0	27.57	0.0335971	2	1100.54	-2.61937	47.178	0
O00571	ATP-dependent RNA helicase DDX3X OS=Homo sapiens GN=DDX3X PE=1 SV=3 - [DDX3X_HUMAN]	1315.78	38.07	1	19	20	41	nucleotide binding; DNA binding; RNA binding; catalytic activity; protein binding	nucleus; cytoplasm; mitochondrion; membrane	metabolic process; regulation of biological process; cell death; response to stimulus; cell organization and biogenesis; defense response	Pf00270; Pf00271; Pf04851	1654	662	73.198	7.18115
	A2	Sequence	# PSMs	# Proteins	# Protein Groups	Protein Group Accessions	Modifications	ΔCn	IonScore	Exp Value	Charge	MH+ [Da]	ΔM [ppm]	RT [min]	# Missed Cleavages
	High	sHVAVENALGLDQQFAGLDLNSSDNQSGGSTASK	1	1	1	O00571	N-Term(Acetyl)	0	175.84	4.82138e-17	3	3459.62	-0.904254	63.1941	0
	High	QYPISLVLAPTR	3	1	1	O00571		0	93.05	6.4904e-09	2	1357.79	1.25849	57.0636	0
	High	HVINFDLPSDIEEYVHR	2	1	1	O00571		0	92.81	1.43205e-08	3	2083.02	0.110426	57.297	0
	High	MLDMGFEPQIR	1	3	3	Q92841;P17844;O00571		0	73.9	1.11419e-06	2	1336.64	0.236754	54.3983	0
	High	TAAFLLPILSQIYSDGPGEALR	1	1	1	O00571		0	64.34	4.67524e-06	2	2332.27	6.32326	77.0731	0
	High	SFLLDLLNATGK	2	1	1	O00571		0	62.98	7.57768e-06	2	1291.73	0.9948	71.1772	0
	High	DLLDLLVEAK	2	1	1	O00571		0	61.35	1.65618e-05	2	1128.65	0.791952	77.0477	0
	High	VGNLGLATSFFNER	2	1	1	O00571		0	57.75	4.65868e-05	2	1524.78	2.46465	58.3495	0
	High	SPILVATAVAAR	2	1	1	O00571		0	55.58	1.96453e-05	2	1168.71	0.505375	45.2196	0
	High	FSGGFGAR	2	1	1	O00571		0	52.52	4.618e-05	2	798.39	1.33664	29.2108	0
	High	MLDmGFEPQIR	7	3	3	Q92841;P17844;O00571	M4(Oxidation)	0	49.74	0.000224549	2	1352.63	0.293185	46.8983	0
	High	DSLTLVFVETK	2	1	1	O00571		0	47.52	0.000338091	2	1251.68	-0.291163	59.5796	0
	High	qYPISLVLAPTR	1	1	1	O00571	N-Term(Gln->pyro-Glu)	0	45.71	0.000394746	2	1340.76	0.49962	74.3119	0
	High	KQYPISLVLAPTR	2	1	1	O00571		0	43.92	0.000251415	3	1485.88	-0.152496	47.3283	1
	High	DKDAYSSFGSR	2	1	1	O00571		0	41.78	0.000756667	2	1232.56	1.3829	27.5871	1
	High	mLDmGFEPQIR	1	3	3	Q92841;P17844;O00571	M1(Oxidation); M4(Oxidation)	0	40.31	0.00143391	2	1368.63	0.437489	43.3522	0
	Medium	VVWVEESDKR	1	1	1	O00571		0	39.63	0.00380037	2	1246.64	0.339075	30.4534	1
	Medium	YLVLDEADR	1	1	1	O00571		0	38.53	0.00367537	2	1093.55	-0.376524	42.3818	0
	Medium	LEQELFSGGNTGINFEK	1	1	1	O00571		0	34.89	0.0101194	2	1882.92	2.93817	53.2301	0
	Medium	EIQMLAR	1	1	1	O00571		0	31.44	0.0273121	2	860.466	-0.322534	35.4977	0
	Medium	DREEALHQFR	2	1	1	O00571		0	31.3	0.0166053	3	1300.64	0.129309	25.6667	1
	Medium	qEVPSWLENMAYEHHYK	1	1	1	O00571	N-Term(Gln->pyro-Glu)	0	31.28	0.00897402	3	2143.95	-3.07671	57.0361	0
	High	HAIPIIK	1	1	1	O00571		0	27.45	0.002796	2	791.514	0.102688	29.3639	0
P11142	Heat shock cognate 71 kDa protein OS=Homo sapiens GN=HSPA8 PE=1 SV=1 - [HSP7C_HUMAN]	1300.44	41.95	1	19	22	40	nucleotide binding; protein binding; catalytic activity; RNA binding	nucleus; spliceosomal complex; cytoplasm; cytosol; membrane; cell surface	metabolic process; cell organization and biogenesis; regulation of biological process; transport; response to stimulus; cell communication; cellular component movement	Pf00012; Pf02463; Pf06723	3312	646	70.8542	5.51611
	A2	Sequence	# PSMs	# Proteins	# Protein Groups	Protein Group Accessions	Modifications	ΔCn	IonScore	Exp Value	Charge	MH+ [Da]	ΔM [ppm]	RT [min]	# Missed Cleavages
	High	IINEPTAAAIAYGLDK	2	2	2	P11142;P11021		0	89.9	2.4252e-08	2	1659.9	3.17428	53.4655	0
	High	SINPDEAVAYGAAVQAAILSGDK	3	1	1	P11142		0	87.53	5.3246e-08	3	2260.15	1.53164	68.363	0
	High	FDDAVVQSDMK	2	1	1	P11142		0	77.73	2.89244e-07	2	1254.57	-1.04243	38.7059	0
	High	QTQTFTTYSDNQPGVLIQVYEGER	2	1	1	P11142		0	76.37	5.68613e-07	2	2774.33	0.120655	58.3686	0
	High	RFDDAVVQSDMK	2	1	1	P11142		0	73.73	9.10832e-07	2	1410.67	0.684605	33.9992	1
	High	NQVAMNPTNTVFDAK	1	1	1	P11142		0	72.28	1.47299e-06	2	1649.8	0.267061	43.9183	0
	High	STAGDTHLGGEDFDNR	3	1	1	P11142		0	69.3	8.34177e-07	2	1691.73	1.42673	30.5918	0
	High	FEELNADLFR	1	1	1	P11142		0	68.58	3.31435e-06	2	1253.62	4.76747	54.7228	0
	High	SQIHDIVLVGGSTR	1	1	1	P11142		0	65.81	5.32716e-06	2	1481.81	1.01906	38.7162	0
	High	DAGTIAGLNVLR	1	1	1	P11142		0	63.42	1.09197e-05	2	1199.67	-2.10955	54.1404	0
	High	TTPSYVAFTDTER	1	2	2	P08107;P11142		0	60.06	1.99228e-05	2	1487.7	-1.12841	43.3367	0
	High	HWPFMVVNDAGRPK	2	1	1	P11142		0	56.13	6.76493e-05	3	1653.83	0.265612	43.1428	1
	High	VEIIANDQGNR	1	3	3	P08107;P11142;P11021		0	55.48	8.63575e-05	2	1228.63	0.495193	30.4729	0
	High	EIAEAYLGK	3	1	1	P11142		0	51.59	0.000131751	2	993.525	0.0128664	37.7381	0
	High	ARFEELNADLFR	4	1	1	P11142		0	50.93	0.00022199	2	1480.76	1.27765	49.2462	1
	High	IINEPTAAAIAYGLDKK	1	1	1	P11142		0	45.17	0.000459174	3	1787.99	-0.0983664	47.4448	1
	Medium	MKEIAEAYLGK	1	1	1	P11142		0	36.56	0.00556417	3	1252.66	-2.99906	35.928	1
	Medium	MVNHFIAEFK	2	1	1	P11142		0	34.77	0.0100861	3	1235.62	-0.486778	41.1392	0
	Medium	NQVAmNPTNTVFDAK	1	1	1	P11142	M5(Oxidation)	0	33.44	0.0113451	2	1665.8	4.7868	38.5383	0
	Medium	TVTNAVVTVPAYFNDSQR	1	1	1	P11142		0	32.99	0.0145931	2	1982	0.24587	52.8158	0
	Medium	TLSSSTQASIEIDSLYEGIDFYTSITR	1	1	1	P11142		0	29.84	0.0287914	3	2997.47	2.72968	77.0257	0
	Medium	SFYPEEVSSMVLTK	1	1	1	P11142		0	29.8	0.0258117	3	1616.79	0.485531	56.6427	0
	Medium	FDDAVVQSDmK	1	1	1	P11142	M10(Oxidation)	0	26.41	0.030627	2	1270.56	-1.15841	32.3267	0
	Medium	GTLDPVEK	2	1	1	P11142		0	26.23	0.0530066	2	858.457	0.00276423	27.8219	0
Q9UQ35	Serine/arginine repetitive matrix protein 2 OS=Homo sapiens GN=SRRM2 PE=1 SV=2 - [SRRM2_HUMAN]	1243.93	18.97	1	37	37	43	RNA binding; protein binding	nucleus; spliceosomal complex	metabolic process		23524	2752	299.438	12.0591
	A2	Sequence	# PSMs	# Proteins	# Protein Groups	Protein Group Accessions	Modifications	ΔCn	IonScore	Exp Value	Charge	MH+ [Da]	ΔM [ppm]	RT [min]	# Missed Cleavages
	High	AAFGISDSYVDGSSFDPQR	1	1	1	Q9UQ35		0	123.87	5.76337e-12	2	2018.91	-0.78904	55.3124	0
	High	AGMSSNQSISSPVLDAVPR	1	1	1	Q9UQ35		0	111.88	1.7805e-10	2	1915.95	-0.206831	49.6777	0
	High	FQSDSSSYPTVDSNSLLGQSR	2	1	1	Q9UQ35		0	87.06	4.07352e-08	3	2275.05	1.10704	49.299	0
	High	NSGPLGTEMNTGFSSEVK	1	1	1	Q9UQ35		0	77.99	3.26446e-07	2	1854.85	0.338833	46.5446	0
	High	MAPALSGANLTSPR	1	1	1	Q9UQ35		0	77.19	5.69136e-07	2	1385.72	-0.890043	41.2998	0
	High	IPAASAAAMNLASAR	1	1	1	Q9UQ35		0	71.22	2.14069e-06	2	1414.75	-1.09435	44.1524	0
	High	TPTAPAVNLAGAR	2	1	1	Q9UQ35		0	61.87	1.10522e-05	2	1238.69	0.0960963	38.1491	0
	High	TPAALAALSLTGSGTPPTAANYPSSSR	1	1	1	Q9UQ35		0	58.2	3.93526e-05	2	2559.3	-0.592702	56.4286	0
	High	TPMSVLQQAGGSMMDGPGPR	1	1	1	Q9UQ35		0	55.33	5.59801e-05	3	2016.93	1.74354	54.3055	0
	High	EETPGQRPAVTETHQLAELNEK	1	1	1	Q9UQ35		0	54.65	9.70033e-05	3	2477.23	0.270401	34.3174	1
	High	HGGSPQPLATTPLSQEPVNPPSEASPTR	1	1	1	Q9UQ35		0	52.57	0.000154108	3	2852.42	-0.427153	42.8143	0
	High	TAVAPSAVNLADPR	2	1	1	Q9UQ35		0	52.24	0.000111646	2	1381.74	0.158237	41.2384	0
	High	SSTGPEPPAPTPLLAER	1	1	1	Q9UQ35		0	51.35	0.000239267	2	1719.89	-0.921724	46.4218	0
	High	SEEPAGQILSHLSSELK	2	1	1	Q9UQ35		0	49.04	0.000348644	3	1824.94	0.775124	54.5357	0
	High	SPSVSSPEPAEK	1	1	1	Q9UQ35		0	47.32	0.00037256	2	1214.59	-0.777583	24.5994	0
	High	SPVPSAFSDQSR	1	1	1	Q9UQ35		0	46.57	0.00049676	2	1277.61	-3.82431	35.604	0
	High	QGSITSPQANEQSVTPQR	1	1	1	Q9UQ35		0	44.92	0.000921226	2	1927.95	3.32652	31.57	0
	High	VPLSAYER	1	1	1	Q9UQ35		0	42.09	0.00173663	2	934.499	0.0255504	32.0533	0
	High	AAFGISDSYVDGSSFDPQRR	1	1	1	Q9UQ35		0	41.57	0.00150471	3	2175	-2.94849	49.9518	1
	High	TPQAPASANLVGPR	1	1	1	Q9UQ35		0	41.04	0.0019322	2	1378.74	0.361919	35.8494	0
	Medium	RPNPDILDHER	2	1	1	Q9UQ35		0	39.49	0.00333445	3	1361.69	-0.149178	26.2356	1
	High	TPLLPR	1	1	1	Q9UQ35		0	38.38	0.000508239	2	696.439	-2.05464	32.9648	0
	Medium	EQNSALPTSSQDEELMEVVEK	1	1	1	Q9UQ35		0	38.24	0.00329181	2	2363.11	5.82673	55.5306	0
	Medium	EDLNGPFLNQLETDPSLDMK	1	1	1	Q9UQ35		0	33.65	0.0112842	3	2276.09	6.54664	63.907	0
	Medium	PSMSPTPLDR	1	1	1	Q9UQ35		0	33.06	0.00924361	2	1100.54	-0.736775	34.2045	0
	Medium	SLSYSPVER	2	1	1	Q9UQ35		0	32.8	0.0116507	2	1037.53	0.529815	33.3883	0
	Medium	NLSLVR	1	1	1	Q9UQ35		0	32.61	0.0128845	2	701.43	-0.0196447	31.9429	0
	Medium	RLEAALVK	1	1	1	Q9UQ35		0	32.42	0.00830554	2	899.57	3.09554	26.5661	1
	Medium	LMLLEK	1	1	1	Q9UQ35		0	32.15	0.0120688	2	746.447	-0.83726	40.3535	0
	Medium	MGQAPSQSLLPPAQDQPR	1	1	1	Q9UQ35		0	32.12	0.0187811	2	1920.96	0.403713	42.3955	0
	Medium	SSSPVTELASR	1	1	1	Q9UQ35		0	32.01	0.0198609	2	1133.58	0.877551	34.3547	0
	Medium	QSHSGSISPYPK	1	1	1	Q9UQ35		0	30.07	0.0228783	3	1287.63	0.0433896	21.8896	0
	Medium	AQTPPGPSLSGSK	1	1	1	Q9UQ35		0	28.48	0.0360441	2	1226.64	1.21012	28.3392	0
	Medium	sPSPASGRR	1	1	1	Q9UQ35	N-Term(Acetyl)	0	28.02	0.0287914	2	956.486	-5.01393	25.1012	1
	Medium	GEFSASPMLK	1	1	1	Q9UQ35		0	27.31	0.049046	2	1066.53	1.74498	40.4149	0
	Medium	SSGHSSSELSPDAVEK	1	1	1	Q9UQ35		0	26.14	0.0448742	2	1616.74	1.59453	25.8031	0
	Medium	ALPQTPR	1	1	1	Q9UQ35		0	25.8	0.0256451	2	782.451	-0.857294	24.561	0
P11940	Polyadenylate-binding protein 1 OS=Homo sapiens GN=PABPC1 PE=1 SV=2 - [PABP1_HUMAN]	1211.43	38.05	1	15	22	44	nucleotide binding; RNA binding; protein binding; translation regulator activity	nucleus; spliceosomal complex; cytoplasm; cytosol; membrane	metabolic process; regulation of biological process	Pf00076; Pf00658; Pf13893; Pf14259	26986	636	70.6259	9.49561
	A2	Sequence	# PSMs	# Proteins	# Protein Groups	Protein Group Accessions	Modifications	ΔCn	IonScore	Exp Value	Charge	MH+ [Da]	ΔM [ppm]	RT [min]	# Missed Cleavages
	High	PAAAAAAATPAVR	1	1	1	P11940		0	87.12	2.64931e-08	2	1137.64	0.803448	27.6137	0
	High	SKVDEAVAVLQAHQAK	1	1	1	P11940		0	74.92	5.7174e-07	3	1693.92	-0.0657908	37.0762	1
	High	NFGEDMDDER	1	1	1	P11940		0	74.61	5.37697e-08	2	1227.46	-0.920913	32.8126	0
	High	SLGYAYVNFQQPADAER	3	2	2	Q13310;P11940		0	72.54	1.28989e-06	3	1928.92	1.01783	50.7423	0
	High	NLDDGIDDER	2	1	1	P11940		0	71.71	5.22759e-07	2	1161.5	0.611084	32.6933	0
	High	GYGFVHFETQEAAER	4	1	1	P11940		0	67.61	3.42426e-06	3	1740.8	0.672667	42.4705	0
	High	ALDTMNFDVIK	1	2	2	Q13310;P11940		0	67.41	4.86558e-06	2	1266.64	2.71335	54.239	0
	High	ITGmLLEIDNSELLHMLESPESLR	3	2	2	Q13310;P11940	M4(Oxidation)	0	62.16	1.44432e-05	3	2756.4	4.68721	72.7398	0
	High	ALDTmNFDVIK	2	2	2	Q13310;P11940	M5(Oxidation)	0	61.32	1.6197e-05	2	1282.64	0.648209	47.5369	0
	High	EFSPFGTITSAK	2	1	1	P11940		0	58	3.89091e-05	2	1284.65	-0.633222	51.3433	0
	High	EFTNVYIK	1	2	2	Q13310;P11940		0	49.83	0.000176786	2	1013.53	0.309687	40.7536	0
	High	qAHLTNQYMQR	1	1	1	P11940	N-Term(Gln->pyro-Glu)	0	49.15	0.00022317	2	1372.64	-1.81984	34.6027	0
	High	KEFSPFGTITSAK	4	1	1	P11940		0	47.18	0.000448893	3	1412.74	-0.00158242	41.8485	1
	High	KSGVGNIFIK	3	1	1	P11940		0	42.23	0.000484713	2	1062.63	0.116318	33.6705	1
	High	NLDDGIDDERLR	1	1	1	P11940		0	41.63	0.00155277	3	1430.69	-0.159738	36.4271	1
	High	SGVGNIFIK	1	1	1	P11940		0	41.62	0.000977886	2	934.536	0.327441	43.5044	0
	High	GFGFVSFER	1	1	1	P11940		0	41.49	0.0015114	2	1045.51	2.65492	53.5041	0
	High	LFPLIQAMHPTLAGK	2	1	1	P11940		0	41.18	0.000781131	3	1636.92	0.32354	56.0774	0
	Medium	AKEFTNVYIK	1	2	2	Q13310;P11940		0	38.5	0.00295927	2	1212.66	0.753966	32.9178	1
	Medium	ITGMLLEIDNSELLHMLESPESLR	1	2	2	Q13310;P11940		0	36.32	0.0056003	3	2740.39	1.47813	74.778	0
	Medium	LFPLIQAmHPTLAGK	1	1	1	P11940	M8(Oxidation)	0	35.87	0.00344232	3	1652.92	1.80898	48.6103	0
	Medium	VDEAVAVLQAHQAK	3	1	1	P11940		0	34.1	0.00925927	3	1478.8	0.265888	35.1516	0
	Medium	PLYVALAQR	1	2	2	Q13310;P11940		0	32.1	0.0113145	2	1030.61	1.64505	43.1752	0
	Medium	NPQQHLNAQPQVTmQQPAVHVQGQEPLTASMLASAPPQEQK	1	1	1	P11940	M14(Oxidation)	0	29.08	0.018601	4	4473.21	1.47672	45.1882	0
	Medium	IMWSQR	1	2	2	Q13310;P11940		0	26.2	0.0521746	2	820.413	-0.250719	32.202	0
	Medium	NFGEDmDDER	1	1	1	P11940	M6(Oxidation)	0	14.2	0.0590932	2	1243.45	-4.18245	24.6173	0
P49792	E3 SUMO-protein ligase RanBP2 OS=Homo sapiens GN=RANBP2 PE=1 SV=2 - [RBP2_HUMAN]	1204.42	14.33	1	37	37	42	RNA binding; catalytic activity; protein binding; metal ion binding	nucleus; mitochondrion; cytosol; membrane	metabolic process; transport; cell organization and biogenesis; regulation of biological process; response to stimulus	Pf00160; Pf00515; Pf00638; Pf00641; Pf07719; Pf12185; Pf13414; Pf13432; Pf14559	5903	3224	357.974	6.20166
	A2	Sequence	# PSMs	# Proteins	# Protein Groups	Protein Group Accessions	Modifications	ΔCn	IonScore	Exp Value	Charge	MH+ [Da]	ΔM [ppm]	RT [min]	# Missed Cleavages
	High	SGQSALYDALFSSQSPK	2	1	1	P49792		0	95.03	8.6207e-09	2	1785.87	1.14675	56.2579	0
	High	DTSFLGSDDIGNIDVR	1	1	1	P49792		0	77.88	3.52743e-07	2	1723.82	1.1927	59.1817	0
	High	IAVAVLEETTR	1	1	1	P49792		0	72.07	1.39385e-06	2	1201.68	-0.696739	45.3248	0
	High	ELLQSFDSALQSVK	3	1	1	P49792		0	65.15	8.18719e-06	2	1564.82	0.183908	59.5804	0
	High	IIDDSDSNLSVVK	1	1	1	P49792		0	62.19	1.83902e-05	2	1404.72	1.12684	41.1993	0
	High	TGSGLNSFYDQR	1	1	1	P49792		0	59.58	1.69086e-05	2	1344.62	2.12985	39.4833	0
	High	QNQTTAISTPASSEISK	1	1	1	P49792		0	57.77	5.45611e-05	2	1762.88	0.664179	34.2332	0
	High	YIASVQGSTPSPR	1	1	1	P49792		0	56.42	7.73036e-05	2	1362.7	0.872441	32.1573	0
	High	EGFSIPVSADGFK	1	1	1	P49792		0	56.35	5.26049e-05	2	1353.67	-0.146816	55.5254	0
	High	LLLDIPLQTPHK	1	1	1	P49792		0	53.49	2.32811e-05	3	1387.83	-2.55591	52.4383	0
	High	SVFGTPTLETANK	1	1	1	P49792		0	52.12	0.000202541	2	1364.7	-1.48048	43.5472	0
	High	ELVGPPLAETVFTPK	1	1	1	P49792		0	48.71	0.000201206	2	1597.89	2.01336	59.7611	0
	High	SGFEGMFIR	1	1	1	P49792		0	47.98	0.000238831	2	1043.5	2.25246	52.0049	0
	High	FGNTEQGFK	1	1	1	P49792		0	47.73	0.000245393	2	1027.49	1.70346	28.323	0
	High	APGTNVAMASNQAVR	1	1	1	P49792		0	46.69	0.000661082	2	1486.74	0.437676	31.426	0
	High	LQDVADSFK	2	1	1	P49792		0	46.2	0.000605705	2	1022.52	0.254533	37.3159	0
	High	SLGGNDELSATFLEMK	1	1	1	P49792		0	45.66	0.000624781	2	1711.82	-1.33908	58.9992	0
	High	FALVTPK	1	1	1	P49792		0	45.64	0.000248337	2	775.472	0.798342	39.3393	0
	High	MGQHSSNVQWR	1	1	1	P49792		0	43.8	0.00067116	3	1329.61	0.411026	23.501	0
	High	SISSPSVSSETMDKPVDLSTR	1	1	1	P49792		0	41.93	0.0018563	3	2223.08	0.524575	41.3432	1
	High	SGEEDEEILFK	1	1	1	P49792		0	41.69	0.00134173	2	1295.6	1.54303	46.0895	0
	High	FKTPEEAALFK	1	1	1	P49792		0	41.57	0.00134101	3	1280.69	-0.198089	41.5029	1
	High	DSLITPHVSR	1	1	1	P49792		0	41.38	0.00167753	3	1124.6	-1.10518	33.319	0
	High	VLPLLK	2	1	1	P49792		0	41.15	0.000119272	2	682.485	-1.45826	42.468	0
	High	SGFEGMFTK	1	1	1	P49792		0	41.07	0.000836342	2	1003.46	0.333622	45.1949	0
	High	YDKDVGQWK	1	1	1	P49792		0	40.45	0.00215476	2	1138.55	0.313455	26.7468	1
	High	SGFEDMFAK	1	1	1	P49792		0	38.47	0.00091029	2	1031.45	0.63409	50.039	0
	Medium	EDALDDSVSSSSVHASPLASSPVR	1	1	1	P49792		0	37.69	0.0044937	3	2413.15	-0.303513	44.7235	0
	Medium	STSGEGFQFGK	1	1	1	P49792		0	36.04	0.00357151	2	1144.53	0.678236	35.462	0
	Medium	NLFASFPTEESSINYTFK	1	1	1	P49792		0	35.79	0.00751354	2	2095	1.08195	62.9278	0
	High	KLPVPLESVK	1	1	1	P49792		0	31.67	0.00207635	2	1109.69	0.64866	38.1534	1
	Medium	HVVFGFVK	1	1	1	P49792		0	30.75	0.0153975	2	932.535	-0.159229	39.0717	0
	Medium	SGSSFVHQASFK	1	1	1	P49792		0	30.7	0.0214061	3	1281.62	0.774668	29.0096	0
	Medium	FLGLLYELEENTDK	1	1	1	P49792		0	30.43	0.0253152	2	1683.84	-4.03446	67.6919	0
	Medium	LVEVYR	1	1	1	P49792		0	29.44	0.0189415	2	778.445	-0.553926	30.6472	0
	Medium	YWLER	1	1	1	P49792		0	29.26	0.0153557	2	766.387	-1.24693	37.7424	0
	Medium	NTFNFGSK	1	1	1	P49792		0	29.14	0.0170659	2	914.437	0.736183	33.6314	0
Q14204	Cytoplasmic dynein 1 heavy chain 1 OS=Homo sapiens GN=DYNC1H1 PE=1 SV=5 - [DYHC1_HUMAN]	1202.44	11.32	1	44	44	48	nucleotide binding; catalytic activity; motor activity; protein binding; RNA binding	cytoplasm; Golgi; cytosol; cytoskeleton; membrane	metabolic process; transport; cell organization and biogenesis; cellular component movement; cell death	Pf00769; Pf03028; Pf03915; Pf04156; Pf07246; Pf07728; Pf08385; Pf08393; Pf12774; Pf12775; Pf12777; Pf12780; Pf12781; Pf13173; Pf13207; Pf13401	1778	4646	532.072	6.40479
	A2	Sequence	# PSMs	# Proteins	# Protein Groups	Protein Group Accessions	Modifications	ΔCn	IonScore	Exp Value	Charge	MH+ [Da]	ΔM [ppm]	RT [min]	# Missed Cleavages
	High	FGNPLLVQDVESYDPVLNPVLNR	1	1	1	Q14204		0	89.38	1.99547e-08	2	2598.37	5.32006	71.9106	0
	High	IQGLTVEQAEAVVR	1	1	1	Q14204		0	73.9	7.76059e-07	2	1512.84	-0.356474	49.1212	0
	High	FQSISTEFLALMK	1	1	1	Q14204		0	69.42	3.02291e-06	2	1514.8	4.51587	66.8828	0
	High	QLQNISLAAASGGAK	1	1	1	Q14204		0	67.55	4.68487e-06	2	1428.78	1.09239	40.0277	0
	High	LNTQEIFDDWAR	1	1	1	Q14204		0	64.47	9.44987e-06	2	1507.72	2.62244	59.3283	0
	High	SIPLDEGEDEAQR	1	1	1	Q14204		0	62.72	9.78253e-06	2	1458.68	4.63881	35.6153	0
	High	LAETVFNFQEK	1	1	1	Q14204		0	62.49	1.42319e-05	2	1325.68	3.5763	49.3256	0
	High	QYASYEFVQR	1	1	1	Q14204		0	61.86	1.17293e-05	2	1290.6	-4.99402	39.9422	0
	High	INEWLTLVEK	1	1	1	Q14204		0	51.85	0.000173406	2	1244.69	-0.62631	57.7082	0
	High	KLVPLLLEDGGEAPAALEAALEEK	1	1	1	Q14204		0	51.6	6.50321e-05	3	2476.36	2.48819	66.1081	1
	High	GNEIVLSAGSTPR	1	1	1	Q14204		0	50.13	0.000293579	2	1300.69	2.13794	37.31	0
	High	DFPLNDLLSATELDK	2	1	1	Q14204		0	49.84	0.000344978	2	1690.85	-1.04038	74.985	0
	High	VLLTTQGVDMISK	2	1	1	Q14204		0	48.29	0.000290574	2	1404.78	0.28183	49.8892	0
	High	WTDENIDTVALK	1	1	1	Q14204		0	47.38	0.000528321	2	1404.7	0.78768	46.98	0
	High	IAFIMDESNVLDSGFLER	1	1	1	Q14204		0	45.95	0.000771185	2	2056	-4.9963	70.6293	0
	High	YTGEDFDEDLR	1	1	1	Q14204		0	45.4	0.000139876	2	1359.57	1.18383	42.297	0
	High	EYQTQLIQR	1	1	1	Q14204		0	45.23	0.00100022	2	1178.62	0.466359	34.4057	0
	High	VDDLLIIEEK	1	1	1	Q14204		0	43.35	0.00113515	2	1186.66	0.352857	52.4655	0
	High	EWTDGLFTHVLR	1	1	1	Q14204		0	42.71	0.0016958	3	1473.75	-0.774664	56.7856	0
	High	ILDDDTIITTLENLK	2	1	1	Q14204		0	42.04	0.00134725	2	1716.93	2.57819	72.2735	0
	High	LADLLGK	1	1	1	Q14204		0	41.97	0.00147079	2	729.45	-0.938515	38.7456	0
	High	LSIITK	1	1	1	Q14204		0	40.8	0.000129282	2	674.444	-0.787121	32.3565	0
	High	VNFLPEIITLSK	1	1	1	Q14204		0	40.53	0.000619581	2	1373.8	0.133532	65.5261	0
	Medium	FTQDTQPHYIYSPR	1	1	1	Q14204		0	39.49	0.0028565	3	1752.83	-0.953156	35.8301	0
	Medium	ALEHAFQLEHIMDLTR	1	1	1	Q14204		0	39.3	0.00332496	4	1923.97	0.0628133	53.7038	0
	Medium	DLFQVAFNR	1	1	1	Q14204		0	38.84	0.00340258	2	1109.58	2.33631	59.3137	0
	High	ASVVTLPVYLNFTR	1	1	1	Q14204		0	38.45	0.00155749	2	1579.89	3.64009	64.3386	0
	High	HLLPVETQR	1	1	1	Q14204		0	38.05	0.00256947	2	1092.62	1.0743	31.4674	0
	Medium	LVQTPLTDR	1	1	1	Q14204		0	37.52	0.00337206	2	1042.59	0.0956246	35.7756	0
	Medium	SIPLDEGEDEAQRR	1	1	1	Q14204		0	37.51	0.00441773	3	1614.77	-0.533236	31.1957	1
	High	VPVNLLR	1	1	1	Q14204		0	37.3	0.000363107	2	810.519	-0.302962	39.3094	0
	High	LIPSLR	1	1	1	Q14204		0	35.27	0.00148583	2	698.455	-1.38541	37.2031	0
	Medium	VAEVLFDAADANAIEEVNLAYENVK	1	1	1	Q14204		0	34.95	0.00873298	3	2707.36	5.37854	70.5699	0
	Medium	LDmEIER	1	1	1	Q14204	M3(Oxidation)	0	34.49	0.00709484	2	921.434	-0.44995	25.7345	0
	Medium	FYFVGDEDLLEIIGNSK	1	1	1	Q14204		0	34.25	0.0105986	2	1958.98	0.865073	75.0026	0
	Medium	LSPYYK	1	1	1	Q14204		0	33.88	0.00806243	2	770.409	0.542186	27.2894	0
	Medium	SNSLAFIK	1	1	1	Q14204		0	33.3	0.00647813	2	879.491	-2.45793	39.9954	0
	Medium	LGGSPFGPAGTGK	1	1	1	Q14204		0	31.96	0.0213645	2	1145.6	4.0465	36.1303	0
	Medium	LSLSNAISTALPLTQLR	1	1	1	Q14204		0	28.93	0.00582118	2	1798.05	2.39355	67.0496	0
	Medium	DYIPVDQEELR	1	1	1	Q14204		0	27.56	0.0499856	2	1376.67	0.847302	47.0587	0
	Medium	QALVAIFTHLR	1	1	1	Q14204		0	26.29	0.0237313	3	1268.75	-1.11564	52.7559	0
	Medium	EQPWVSVQPR	1	1	1	Q14204		0	26.09	0.0595409	2	1225.63	1.9271	41.6269	0
	Medium	SLLQALNEVK	1	1	1	Q14204		0	25.5	0.0441077	2	1114.65	-1.46609	51.1386	0
	Medium	GWDDLFNK	1	1	1	Q14204		0	25.16	0.0544049	2	994.464	0.753517	54.5571	0
	Medium	qALVAIFTHLR	1	1	1	Q14204	N-Term(Gln->pyro-Glu)	0	23.03	0.0510181	2	1251.72	-1.36492	69.8359	0
P10809	60 kDa heat shock protein, mitochondrial OS=Homo sapiens GN=HSPD1 PE=1 SV=2 - [CH60_HUMAN]	1190.72	39.97	1	18	18	27	nucleotide binding; protein binding; DNA binding; RNA binding; catalytic activity	cytoplasm; mitochondrion; membrane; organelle lumen; endosome; cytosol; cell surface	response to stimulus; regulation of biological process; metabolic process; cell death; cell proliferation; cell organization and biogenesis	Pf00118	3329	573	61.0164	5.87158
	A2	Sequence	# PSMs	# Proteins	# Protein Groups	Protein Group Accessions	Modifications	ΔCn	IonScore	Exp Value	Charge	MH+ [Da]	ΔM [ppm]	RT [min]	# Missed Cleavages
	High	LVQDVANNTNEEAGDGTTTATVLAR	3	1	1	P10809		0	155.11	9.21873e-15	2	2560.26	3.59682	43.7123	0
	High	KPLVIIAEDVDGEALSTLVLNR	3	1	1	P10809		0	103.36	2.00673e-10	3	2365.34	1.6532	65.2156	1
	High	TLNDELEIIEGMK	1	1	1	P10809		0	86.17	7.36716e-08	2	1504.76	0.712798	61.1771	0
	High	ALMLQGVDLLADAVAVTmGPK	1	1	1	P10809	M18(Oxidation)	0	70.35	1.55453e-06	3	2129.14	3.87016	76.3601	0
	High	VGGTSDVEVNEK	1	1	1	P10809		0	68.32	3.563e-06	2	1233.6	0.55273	25.0286	0
	High	ISSIQSIVPALEIANAHR	1	1	1	P10809		0	66.82	2.0797e-06	3	1919.07	1.96443	56.298	0
	High	VGLQVVAVK	3	1	1	P10809		0	66.74	9.00303e-07	2	912.588	0.293625	40.1454	0
	High	TVIIEQSWGSPK	2	1	1	P10809		0	57.44	5.51723e-05	2	1344.71	-1.80321	44.4243	0
	High	RGVMLAVDAVIAELK	1	1	1	P10809		0	55.4	2.32165e-05	3	1584.92	0.653698	63.3109	1
	High	GYISPYFINTSK	2	1	1	P10809		0	53.8	0.000134232	2	1389.71	2.8701	50.146	0
	High	VGEVIVTK	2	1	1	P10809		0	52.47	7.87073e-05	2	844.514	-0.420279	29.453	0
	High	IGIEIIK	1	1	1	P10809		0	51.18	3.8485e-05	2	785.512	-0.843436	45.2615	0
	High	LSDGVAVLK	1	1	1	P10809		0	41.93	0.000907312	2	901.535	-0.174648	36.5365	0
	High	NAGVEGSLIVEK	1	1	1	P10809		0	41.92	0.00216586	2	1215.66	1.30151	38.2908	0
	Medium	IPAMTIAK	1	1	1	P10809		0	29.27	0.0360236	2	844.491	-6.28782	36.2035	0
	Medium	KISSIQSIVPALEIANAHR	1	1	1	P10809		0	29.14	0.00688729	4	2047.17	0.702338	50.4834	1
	Medium	RIQEIIEQLDVTTSEYEK	1	1	1	P10809		0	28.21	0.0418292	3	2194.12	-0.406697	56.0911	1
	Medium	VGEVIVTKDDAMLLK	1	1	1	P10809		0	25.87	0.0437408	3	1630.91	2.67007	46.6437	1
P23246	Splicing factor, proline- and glutamine-rich OS=Homo sapiens GN=SFPQ PE=1 SV=2 - [SFPQ_HUMAN]	1168.02	28.43	1	16	17	40	nucleotide binding; DNA binding; RNA binding; protein binding	chromosome; nucleus; cytoplasm	regulation of biological process; metabolic process; response to stimulus; cell organization and biogenesis	Pf00076; Pf08075; Pf13893; Pf14259	6421	707	76.1016	9.43701
	A2	Sequence	# PSMs	# Proteins	# Protein Groups	Protein Group Accessions	Modifications	ΔCn	IonScore	Exp Value	Charge	MH+ [Da]	ΔM [ppm]	RT [min]	# Missed Cleavages
	High	NLSPYVSNELLEEAFSQFGPIER	2	1	1	P23246		0	114.04	1.08081e-10	2	2639.3	2.12543	77.0009	0
	High	PVIVEPLEQLDDEDGLPEK	4	1	1	P23246		0	87.72	5.13894e-08	3	2135.08	1.16894	59.9843	0
	High	FAQHGTFEYEYSQR	1	1	1	P23246		0	79.85	1.37674e-07	2	1762.79	1.74183	35.3274	0
	High	LFVGNLPADITEDEFK	1	1	1	P23246		0	77.35	6.2034e-07	2	1807.91	-2.25517	62.4874	0
	High	SPPPGMGLNQNR	1	1	1	P23246		0	72.37	1.5181e-06	2	1267.62	1.06885	30.7023	0
	High	AVVIVDDR	1	2	2	Q15233;P23246		0	61.75	1.64747e-05	2	886.499	-0.271025	32.2426	0
	High	DKLESEMEDAYHEHQANLLR	1	1	1	P23246		0	60.41	1.72884e-05	3	2428.12	-1.06198	45.1387	1
	High	GIVEFASKPAAR	2	1	1	P23246		0	55.72	4.72873e-05	2	1245.7	3.6616	33.3038	1
	High	GIVEFASK	4	1	1	P23246		0	48.81	0.000243317	2	850.466	-0.975051	37.0102	0
	High	YGEPGEVFINK	2	1	1	P23246		0	46.08	0.000720083	2	1252.62	0.305056	42.2728	0
	High	AELDDTPMR	2	1	1	P23246		0	45.01	0.000351783	2	1047.48	-0.0139752	32.2673	0
	High	FATHAAALSVR	2	1	1	P23246		0	41.78	0.00217044	2	1143.63	-0.0810112	30.4122	0
	High	RREEEMMIR	2	1	1	P23246		0	41.68	0.00190517	3	1249.61	-1.41082	22.7367	2
	High	MGGGGAMNMGDPYGSGGQK	1	1	1	P23246		0	38.5	0.000430824	2	1771.72	-0.618479	37.0796	0
	High	AELDDTPmR	2	1	1	P23246	M8(Oxidation)	0	37.29	0.00225832	2	1063.48	4.42337	24.7881	0
	High	mGGGGAMNMGDPYGSGGQK	8	1	1	P23246	M1(Oxidation)	0	37.06	0.000403417	2	1787.71	-0.704696	30.6887	0
	Medium	MGYMDPR	1	1	1	P23246		0	28.15	0.00757888	2	869.364	-0.54185	31.6231	0
	Medium	MEELHNQEMQK	1	1	1	P23246		0	25.11	0.0322193	3	1416.62	0.033655	22.8107	0
	Medium	EEEMmIR	2	1	1	P23246	M5(Oxidation)	0	24.62	0.0295098	2	953.408	0.873747	28.301	0
Q14240	Eukaryotic initiation factor 4A-II OS=Homo sapiens GN=EIF4A2 PE=1 SV=2 - [IF4A2_HUMAN]	1157.69	35.87	1	4	14	35	nucleotide binding; RNA binding; catalytic activity; protein binding	cytosol	metabolic process; regulation of biological process; response to stimulus	Pf00270; Pf00271; Pf04851	1974	407	46.3728	5.47803
	A2	Sequence	# PSMs	# Proteins	# Protein Groups	Protein Group Accessions	Modifications	ΔCn	IonScore	Exp Value	Charge	MH+ [Da]	ΔM [ppm]	RT [min]	# Missed Cleavages
	High	GIDVQQVSLVINYDLPTNR	3	2	2	P60842;Q14240		0	130.82	1.76352e-12	2	2144.14	2.22028	64.1225	0
	High	mFVLDEADEMLSR	6	2	2	P60842;Q14240	M1(Oxidation)	0	76.8	3.28019e-07	2	1571.71	0.200624	58.3704	0
	High	mFVLDEADEmLSR	1	2	2	P60842;Q14240	M1(Oxidation); M10(Oxidation)	0	76.05	2.75628e-07	2	1587.7	-3.67208	49.3264	0
	High	MFVLDEADEMLSR	4	2	2	P60842;Q14240		0	75.83	4.61046e-07	2	1555.71	1.01431	63.8932	0
	High	GIYAYGFEKPSAIQQR	3	3	3	P38919;P60842;Q14240		0	70.57	2.42052e-06	2	1827.94	2.1474	42.0802	1
	High	GYDVIAQAQSGTGK	1	2	2	P60842;Q14240		0	65.94	7.42401e-06	2	1394.69	0.434999	36.8057	0
	High	VLITTDLLAR	1	2	2	P60842;Q14240		0	59.14	8.35008e-06	2	1114.68	1.36955	53.4053	0
	High	KGVAINFVTEEDKR	2	1	1	Q14240		0	47.49	0.000440248	3	1605.86	0.272878	33.5143	2
	High	ETQALVLAPTR	1	1	1	Q14240		0	43.32	0.000891597	2	1198.68	3.20154	40.873	0
	High	QFYINVER	3	2	2	P60842;Q14240		0	43.17	0.00120246	2	1068.55	0.673748	43.2789	0
	High	KEELTLEGIK	1	1	1	Q14240		0	42.17	0.00122561	3	1159.66	-0.908784	35.8909	1
	High	LQAEAPHIVVGTPGR	1	1	1	Q14240		0	40.89	0.00170273	3	1544.85	-2.50655	38.2754	0
	High	KVDWLTEK	3	3	3	P38919;P60842;Q14240		0	40.53	0.00210658	2	1018.56	0.528503	33.129	1
	High	qFYINVER	1	2	2	P60842;Q14240	N-Term(Gln->pyro-Glu)	0	40.14	0.00235776	2	1051.52	1.90236	59.7505	0
	Medium	GIYAYGFEK	1	3	3	P38919;P60842;Q14240		0	39.33	0.00299287	2	1047.51	-2.1237	42.5484	0
	High	VFDmLNR	2	2	2	P60842;Q14240	M4(Oxidation)	0	38.68	0.00239869	2	910.445	0.145823	33.1722	0
	Medium	RKVDWLTEK	1	3	3	P38919;P60842;Q14240		0	30.21	0.0233435	3	1174.66	-0.189691	27.1993	2
Q15233	Non-POU domain-containing octamer-binding protein OS=Homo sapiens GN=NONO PE=1 SV=4 - [NONO_HUMAN]	1146.56	41.19	1	15	17	50	nucleotide binding; DNA binding; RNA binding; protein binding	nucleus; membrane	metabolic process; response to stimulus; regulation of biological process	Pf00076; Pf08075; Pf13893; Pf14259	4841	471	54.1973	8.95361
	A2	Sequence	# PSMs	# Proteins	# Protein Groups	Protein Group Accessions	Modifications	ΔCn	IonScore	Exp Value	Charge	MH+ [Da]	ΔM [ppm]	RT [min]	# Missed Cleavages
	High	FGQAATMEGIGAIGGTPPAFNR	1	1	1	Q15233		0	91.52	2.04713e-08	2	2163.06	-0.247998	56.2458	0
	High	NLPQYVSNELLEEAFSVFGQVER	1	1	1	Q15233		0	80.54	2.48145e-07	3	2668.33	2.41761	77.0654	0
	High	AAPGAEFAPNK	1	1	1	Q15233		0	68.25	3.56104e-06	2	1072.54	0.371862	29.8528	0
	High	LFVGNLPPDITEEEMR	2	1	1	Q15233		0	66.48	6.51101e-06	2	1859.92	1.54434	58.8007	0
	High	VELDNmPLR	4	1	1	Q15233	M6(Oxidation)	0	64.99	9.95244e-06	2	1102.55	-1.2055	37.9287	0
	High	AVVIVDDR	1	2	2	Q15233;P23246		0	61.75	1.64747e-05	2	886.499	-0.271025	32.2426	0
	High	VELDNMPLR	2	1	1	Q15233		0	59.41	3.00124e-05	2	1086.56	-0.061179	44.2523	0
	High	EKLEMEMEAAR	2	1	1	Q15233		0	59.14	2.39531e-05	2	1336.62	-1.41371	33.2088	1
	High	FAQPGSFEYEYAMR	5	1	1	Q15233		0	58.05	1.54325e-05	2	1695.74	-3.01831	50.5703	0
	High	PVTVEPMDQLDDEEGLPEK	1	1	1	Q15233		0	51.6	0.000147014	2	2141	3.79654	51.5251	0
	High	FGQAATmEGIGAIGGTPPAFNR	2	1	1	Q15233	M7(Oxidation)	0	48.29	0.000432895	2	2179.06	0.854963	53.1515	0
	High	MGQMAmGGAMGINNR	7	1	1	Q15233	M6(Oxidation)	0	48.09	0.000128072	2	1554.67	1.39405	38.2729	0
	High	ALIEmEK	1	1	1	Q15233	M5(Oxidation)	0	47.55	0.000505403	2	849.438	-0.478292	28.0034	0
	High	ALIEMEK	4	1	1	Q15233		0	43.72	0.00104456	1	833.442	-2.25182	34.8038	0
	High	HEHQVMLMR	1	1	1	Q15233		0	43.38	0.00133167	3	1180.57	-1.06494	24.0839	0
	High	GIVEFSGK	2	1	1	Q15233		0	40.89	0.00159682	1	836.452	0.513958	35.0975	0
	Medium	HEHQVmLMR	3	1	1	Q15233	M6(Oxidation)	0	37.82	0.00377473	3	1196.57	0.0109206	20.8132	0
	Medium	RMEELHNQEVQK	2	1	1	Q15233		0	36.5	0.0059438	3	1540.75	0.379887	19.5525	1
	Medium	MEELHNQEVQK	1	1	1	Q15233		0	31.57	0.0135842	2	1384.65	0.112851	21.7713	0
	Medium	LFVGNLPPDITEEEmR	1	1	1	Q15233	M15(Oxidation)	0	31.43	0.0200726	2	1875.92	-0.0529273	55.7857	0
	Medium	GFGFIR	2	2	2	Q15233;Q8WXF1		0.1143	31.23	0.00791023	2	696.382	-1.06932	43.9379	0
	Medium	EKLEMEmEAAR	2	1	1	Q15233	M7(Oxidation)	0	27.41	0.0311361	3	1352.62	-0.603163	25.6821	1
	Medium	GIVEFSGKPAAR	1	1	1	Q15233		0	26.79	0.0505728	3	1231.68	-2.67986	31.4421	1
	Medium	HEHQVmLmR	1	1	1	Q15233	M6(Oxidation); M8(Oxidation)	0	26.01	0.0431051	3	1212.56	-1.05571	16.7936	0
P52597	Heterogeneous nuclear ribonucleoprotein F OS=Homo sapiens GN=HNRNPF PE=1 SV=3 - [HNRPF_HUMAN]	1135.59	40	1	9	11	31	nucleotide binding; RNA binding; protein binding	nucleus; spliceosomal complex; cytoplasm; membrane	metabolic process; regulation of biological process	Pf00076; Pf08080; Pf14259	3185	415	45.6429	5.57959
	A2	Sequence	# PSMs	# Proteins	# Protein Groups	Protein Group Accessions	Modifications	ΔCn	IonScore	Exp Value	Charge	MH+ [Da]	ΔM [ppm]	RT [min]	# Missed Cleavages
	High	ITGEAFVQFASQELAEK	7	1	1	P52597		0	123.05	1.38974e-11	2	1867.95	2.97388	63.2917	0
	High	QSGEAFVELGSEDDVK	2	1	1	P52597		0	101.33	1.48346e-09	2	1709.79	0.431483	46.1419	0
	High	VTGEADVEFATHEEAVAAMSK	2	1	1	P52597		0	75.39	5.98371e-07	3	2192.01	-2.55117	45.9434	0
	High	ATENDIYNFFSPLNPVR	2	2	2	P31943;P52597		0	67.73	4.17422e-06	2	1996.96	-6.7979	68.3205	0
	High	HSGPNSADSANDGFVR	5	1	1	P52597		0	56.34	2.83374e-05	3	1630.72	0.288288	25.3544	0
	High	VHIEIGPDGR	3	3	3	P31943;P55795;P52597		0	45.46	0.000750938	2	1092.58	0.174159	32.3283	0
	High	MRPGAYSTGYGGYEEYSGLSDGYGFTTDLFGR	1	1	1	P52597		0	42.55	0.000391913	3	3474.53	1.72915	62.7545	1
	High	YIEVFK	5	1	1	P52597		0	40.43	0.00177524	2	798.439	-0.787609	39.8824	0
	Medium	FMSVQR	1	1	1	P52597		0	38.68	0.0025071	2	767.386	-0.904717	27.4355	0
	Medium	mLGPEGGEGFVVK	1	1	1	P52597	N-Term(Acetyl)	0	37.89	0.00457592	2	1361.67	-4.03909	63.3301	0
	Medium	YIGIVK	1	1	1	P52597		0	28.1	0.00503365	2	692.434	-0.927196	32.9083	0
	Medium	FmSVQR	1	1	1	P52597	M2(Oxidation)	0	26.11	0.0334297	2	783.381	-1.25145	21.0965	0
P06748	Nucleophosmin OS=Homo sapiens GN=NPM1 PE=1 SV=2 - [NPM_HUMAN]	1129.4	36.39	1	10	10	33	RNA binding; enzyme regulator activity; protein binding	nucleus; cytoplasm; cytosol; cytoskeleton; membrane	metabolic process; response to stimulus; cell organization and biogenesis; transport; regulation of biological process	Pf03066	4869	294	32.5548	4.77979
	A2	Sequence	# PSMs	# Proteins	# Protein Groups	Protein Group Accessions	Modifications	ΔCn	IonScore	Exp Value	Charge	MH+ [Da]	ΔM [ppm]	RT [min]	# Missed Cleavages
	High	MTDQEAIQDLWQWR	5	1	1	P06748		0	127.01	4.72785e-12	2	1819.84	0.887401	65.7901	0
	High	mSVQPTVSLGGFEITPPVVLR	4	1	1	P06748	M1(Oxidation)	0	121.99	1.17312e-11	2	2243.2	-3.17384	68.6812	0
	High	VDNDENEHQLSLR	1	1	1	P06748		0	102.95	9.81027e-10	2	1568.73	1.41773	29.1377	0
	High	MSVQPTVSLGGFEITPPVVLR	3	1	1	P06748		0	74.84	3.80591e-07	2	2227.22	-0.218125	70.1918	0
	High	DELHIVEAEAMNYEGSPIK	1	1	1	P06748		0	51.91	0.000180045	3	2145.02	1.21402	57.2367	0
	High	TVSLGAGAKDELHIVEAEAMNYEGSPIK	3	1	1	P06748		0	51.7	0.000169021	3	2929.46	-0.866001	56.9411	1
	High	VTLATLK	2	1	1	P06748		0	51.44	1.3997e-05	1	745.483	1.17476	34.1945	0
	High	GPSSVEDIK	3	1	1	P06748		0	49.78	0.000261939	2	931.473	-0.152742	25.5234	0
	High	mTDQEAIQDLWQWR	2	1	1	P06748	M1(Oxidation)	0	44.33	0.000979636	3	1835.84	-0.147901	62.7278	0
	High	ADKDYHFKVDNDENEHQLSLR	5	1	1	P06748		0	42.13	0.00131349	4	2573.21	1.87715	33.7066	2
	Medium	TVSLGAGAKDELHIVEAEAMNYEGSPIKVTLATLK	2	1	1	P06748		0	34.47	0.00307255	4	3655.93	0.43198	62.8897	2
	Medium	LLSISGK	2	1	1	P06748		0	32.38	0.00878706	2	717.448	-2.89694	32.6722	0
P12270	Nucleoprotein TPR OS=Homo sapiens GN=TPR PE=1 SV=3 - [TPR_HUMAN]	1122.48	14.98	1	29	30	34	RNA binding; catalytic activity; motor activity; transporter activity; protein binding; nucleotide binding	chromosome; nucleus; cytoplasm; cytoskeleton; membrane	regulation of biological process; transport; metabolic process; cell organization and biogenesis; response to stimulus; cell division	Pf00038; Pf01496; Pf01576; Pf02463; Pf03961; Pf04111; Pf05911; Pf07888; Pf07926; Pf09726; Pf12128; Pf13166; Pf13514	7175	2363	267.131	5.021
	A2	Sequence	# PSMs	# Proteins	# Protein Groups	Protein Group Accessions	Modifications	ΔCn	IonScore	Exp Value	Charge	MH+ [Da]	ΔM [ppm]	RT [min]	# Missed Cleavages
	High	FLADQQSEIDGLK	1	1	1	P12270		0	99.5	3.70266e-09	2	1463.74	3.58411	45.6609	0
	High	LESALTELEQLR	2	1	1	P12270		0	93.88	1.11114e-08	2	1401.76	4.10658	56.9144	0
	High	TLSSVQNEVQEALQR	1	1	1	P12270		0	91.23	2.10186e-08	2	1701.88	2.34537	51.7822	0
	High	SNASLTNNQNLIQSLK	1	1	1	P12270		0	82.44	1.46532e-07	2	1744.92	1.40462	46.0142	0
	High	ILLSQTTGVAIPLHASSLDDVSLASTPK	1	1	1	P12270		0	81.82	3.94595e-08	3	2834.56	3.52012	59.4919	0
	High	NLQEQTVQLQSELSR	1	1	1	P12270		0	75.91	7.66781e-07	2	1772.92	1.08054	47.7729	0
	High	FEVAQVESLR	1	1	1	P12270		0	69.72	3.48244e-06	2	1177.62	0.968691	45.883	0
	High	NIEELQQQNQR	1	1	1	P12270		0	69.39	2.90002e-06	2	1399.7	2.40558	28.5975	0
	High	LDELQASDVSVK	1	1	1	P12270		0	61.76	1.84705e-05	2	1303.67	0.520771	39.3419	0
	High	EGVQGPLNVSLSEEGK	1	1	1	P12270		0	61.64	1.98792e-05	2	1642.84	6.95623	46.5668	0
	High	SQEQILEILR	1	1	1	P12270		0	60.71	2.31402e-05	2	1228.69	-1.29847	54.2165	0
	High	LSQELEYLTEDVK	2	1	1	P12270		0	58.97	3.89169e-05	2	1566.79	0.337953	52.7951	0
	High	TSTSNVEQYQAMVTSLEESLNK	1	1	1	P12270		0	56.05	6.23266e-05	3	2459.16	-0.782669	66.3242	0
	High	IQQLTEEIGR	1	1	1	P12270		0	55.94	8.02252e-05	2	1186.64	0.364646	37.6065	0
	High	GQNLLLTNLQTIQGILER	1	1	1	P12270		0	55.78	2.04787e-05	3	2024.15	-0.0676206	75.479	0
	High	ELQELQDSLNAER	1	1	1	P12270		0	51.68	0.000167424	2	1544.76	1.82609	44.2042	0
	High	QTEEQVNDLK	1	1	1	P12270		0	48.96	0.000313832	2	1203.59	1.04029	24.8756	0
	High	RYEMLQDNVEGYR	1	1	1	P12270		0	47.43	0.000344267	3	1672.78	0.531245	38.6703	1
	High	LLVALR	2	1	1	P12270		0	45.12	0.000232245	2	684.477	-0.147852	41.0222	0
	High	LAVAEVR	1	1	1	P12270		0	41.6	0.00160851	2	757.456	-0.965184	29.3108	0
	High	QHLSNMEVQVASQSSQR	1	1	1	P12270		0	40.62	0.00222376	3	1928.93	0.558804	31.0255	0
	Medium	KLLEEDVKR	1	1	1	P12270		0	37.27	0.00367499	3	1129.66	-1.60706	21.8454	2
	Medium	YLDEIVK	1	1	1	P12270		0	36.66	0.00305321	2	879.482	-0.0875538	39.08	0
	Medium	QTEEQVNDLKER	1	1	1	P12270		0	36.31	0.00584709	3	1488.73	0.782461	23.0917	1
	Medium	IIDIQEK	1	2	2	P12270;Q15154		0	33.03	0.0152805	2	858.491	-2.84462	31.4377	0
	Medium	QHQmQLVDSIVR	1	1	1	P12270	M4(Oxidation)	0	32.64	0.0141026	3	1469.75	0.109301	34.579	0
	Medium	LQEQVTDLR	1	1	1	P12270		0	31.78	0.0194809	2	1101.6	4.63601	33.5354	0
	Medium	ISTQLDFASK	1	1	1	P12270		0	30.88	0.0156784	2	1109.58	-2.39641	41.0181	0
	Medium	VLLMELEEAR	1	1	1	P12270		0	29.26	0.0365217	2	1202.65	1.56894	52.772	0
	Medium	LESALTELEQLRK	1	1	1	P12270		0	27.93	0.0326961	3	1529.85	-0.01576	48.9836	1
	Medium	QHQMQLVDSIVR	1	1	1	P12270		0	27.24	0.0494654	3	1453.76	-0.700327	40.8612	0
P12277	Creatine kinase B-type OS=Homo sapiens GN=CKB PE=1 SV=1 - [KCRB_HUMAN]	1109.55	51.18	1	14	14	28	nucleotide binding; catalytic activity; protein binding	cytoplasm; mitochondrion; cytosol	metabolic process; cellular homeostasis	Pf00217; Pf02807	1152	381	42.6173	5.59229
	A2	Sequence	# PSMs	# Proteins	# Protein Groups	Protein Group Accessions	Modifications	ΔCn	IonScore	Exp Value	Charge	MH+ [Da]	ΔM [ppm]	RT [min]	# Missed Cleavages
	High	LGFSEVELVQMVVDGVK	3	1	1	P12277		0	120.01	2.3845e-11	2	1848.98	2.19891	77.0231	0
	High	LAVEALSSLDGDLAGR	5	1	1	P12277		0	96.03	6.97239e-09	2	1586.84	0.478749	57.9741	0
	High	TDLNPDNLQGGDDLDPNYVLSSR	1	1	1	P12277		0	83.66	9.94516e-08	2	2518.18	4.91105	57.5569	0
	High	LEQGQAIDDLMPAQK	1	1	1	P12277		0	73.96	1.23752e-06	2	1656.83	4.40744	47.2028	0
	High	SmTEAEQQQLIDDHFLFDKPVSPLLLASGMAR	2	1	1	P12277	M2(Oxidation)	0	71.9	1.28808e-06	4	3603.79	2.23645	65.4337	1
	High	DLFDPIIEDR	1	1	1	P12277		0	68.53	4.18038e-06	2	1232.62	0.560902	62.1459	0
	High	SMTEAEQQQLIDDHFLFDKPVSPLLLASGMAR	4	1	1	P12277		0	65.53	5.93384e-06	4	3587.79	1.44154	66.0766	1
	High	LEQGQAIDDLmPAQK	1	1	1	P12277	M11(Oxidation)	0	52.92	0.000147281	2	1672.82	-0.184072	39.2812	0
	High	LGFSEVELVQmVVDGVK	1	1	1	P12277	M11(Oxidation)	0	49.7	0.000295739	2	1864.98	1.37211	72.8014	0
	High	VLTPELYAELR	1	1	1	P12277		0	48.69	0.000284611	2	1303.73	4.36404	52.8149	0
	Medium	LLIEMEQR	1	1	1	P12277		0	38.91	0.00370163	2	1031.56	0.252397	43.1659	0
	Medium	LRFPAEDEFPDLSAHNNHMAK	1	1	1	P12277		0	38.86	0.00312691	4	2439.15	-2.14279	44.1362	1
	High	FSEVLKR	2	1	1	P12277		0	38.1	0.00180437	2	878.51	0.250257	25.0029	1
	Medium	RGTGGVDTAAVGGVFDVSNADR	1	1	1	P12277		0	33.64	0.0137972	3	2121.04	1.4465	45.6377	1
	Medium	TFLVWVNEEDHLR	1	1	1	P12277		0	28.44	0.0408174	2	1657.82	-8.35175	54.4504	0
	Medium	FSEVLK	1	1	1	P12277		0	27.64	0.0220399	1	722.409	0.301832	30.6498	0
	Medium	FPAEDEFPDLSAHNNHMAK	1	1	1	P12277		0	27.56	0.0237651	3	2169.97	1.06155	42.0819	0
Q9BUF5	Tubulin beta-6 chain OS=Homo sapiens GN=TUBB6 PE=1 SV=1 - [TBB6_HUMAN]	1081.6	33.41	1	5	12	33	nucleotide binding; catalytic activity; structural molecule activity	nucleus; cytoplasm; cytoskeleton; membrane	metabolic process; cellular component movement; cell organization and biogenesis; transport	Pf00091; Pf03953; Pf10644	84617	446	49.825	4.88135
	A2	Sequence	# PSMs	# Proteins	# Protein Groups	Protein Group Accessions	Modifications	ΔCn	IonScore	Exp Value	Charge	MH+ [Da]	ΔM [ppm]	RT [min]	# Missed Cleavages
	High	MASTFIGNSTAIQELFK	3	1	1	Q9BUF5		0.0233	83.67	1.09102e-07	2	1857.94	1.10327	65.486	0
	High	LAVNmVPFPR	3	5	4	P68371;P07437;Q13885;Q9BUF5	M5(Oxidation)	0	74.89	1.0314e-06	2	1159.63	-0.190044	47.3195	0
	High	IMNTFSVMPSPK	1	2	2	Q13885;Q9BUF5		0	73.85	1.19302e-06	2	1351.68	3.55395	49.0888	0
[truncated: 9,620 more rows]

## Sheet: DHHC5-BirA
Accession	Description	Score	Coverage	# Proteins	# Unique Peptides	# Peptides	# PSMs	Molecular Function	Cellular Component	Biological Process	Pfam IDs	Gene IDs	# AAs	MW [kDa]	calc. pI
P21333	Filamin-A OS=Homo sapiens GN=FLNA PE=1 SV=4 - [FLNA_HUMAN]	8256.39	49.53	1	84	91	268	protein binding; signal transducer activity; RNA binding	extracellular; nucleus; cytoplasm; cytosol; cytoskeleton; membrane	cell organization and biogenesis; transport; regulation of biological process; response to stimulus; coagulation; metabolic process	Pf00307; Pf00630	2316	2647	280.564	6.06201
	A2	Sequence	# PSMs	# Proteins	# Protein Groups	Protein Group Accessions	Modifications	ΔCn	IonScore	Exp Value	Charge	MH+ [Da]	ΔM [ppm]	RT [min]	# Missed Cleavages
	High	VGSAADIPINISETDLSLLTATVVPPSGR	2	1	1	P21333		0	122.62	5.0599e-12	2	2893.55	0.409467	77.0295	0
	High	DAGEGGLSLAIEGPSK	3	1	1	P21333		0	109	3.5124e-10	2	1500.76	1.43387	50.7321	0
	High	QMQLENVSVALEFLDR	1	2	2	P21333;O75369		0	105.66	8.47529e-10	2	1891.96	1.40796	70.0521	0
	High	GLVEPVDVVDNADGTQTVNYVPSR	3	1	1	P21333		0	105.07	9.10177e-10	2	2544.27	2.92148	55.9259	0
	High	ASGPGLNTTGVPASLPVEFTIDAK	6	1	1	P21333		0	104.56	6.82393e-10	2	2342.23	0.826725	63.1108	0
	High	LTVSSLQESGLK	1	1	1	P21333		0	102.94	1.18909e-09	2	1261.7	0.302458	41.8303	0
	High	IPEISIQDMTAQVTSPSGK	1	1	1	P21333		0	99.41	3.27617e-09	2	2002.02	3.19642	58.4169	0
	High	IANLQTDLSDGLR	4	1	1	P21333		0	87.92	4.6655e-08	2	1415.75	1.46414	49.0069	0
	High	VSGQGLHEGHTFEPAEFIIDTR	4	1	1	P21333		0	85.71	7.42498e-08	3	2440.19	0.738832	49.1107	0
	High	NGQHVASSPIPVVISQSEIGDASR	1	1	1	P21333		0	83.33	1.12877e-07	3	2448.26	2.93586	48.422	0
	High	GAGSYTIMVLFADQATPTSPIR	3	1	1	P21333		0	82.99	1.43419e-07	2	2296.17	0.873658	68.7845	0
	High	DAGYGGLSLSIEGPSK	3	1	1	P21333		0	82.76	1.77702e-07	2	1550.77	0.754671	54.5907	0
	High	HTAMVSWGGVSIPNSPFR	3	1	1	P21333		0	80.75	2.45687e-07	3	1942.96	0.315372	56.028	0
	High	QmQLENVSVALEFLDR	2	2	2	P21333;O75369	M2(Oxidation)	0	79.97	3.27253e-07	2	1907.96	1.94998	65.4489	0
	High	SPFEVYVDK	3	1	1	P21333		0	77.04	4.12198e-07	2	1083.54	-0.383357	44.6487	0
	High	EAGAGGLAIAVEGPSK	2	1	1	P21333		0	76.83	5.04204e-07	2	1426.75	-0.357366	44.7876	0
	High	AGNNMLLVGVHGPR	8	1	1	P21333		0	76.16	6.45204e-07	3	1434.76	-0.0557101	39.8769	0
	High	SADFVVEAIGDDVGTLGFSVEGPSQAK	6	1	1	P21333		0	75.3	8.01253e-07	3	2695.31	1.77682	72.4047	0
	High	YAPSEAGLHEMDIR	5	1	1	P21333		0	74.92	6.39382e-07	2	1588.74	0.53025	39.3686	0
	High	GAGTGGLGLAVEGPSEAK	4	1	1	P21333		0	74.41	1.04507e-06	2	1570.81	0.353676	42.8601	0
	High	ANLPQSFQVDTSK	1	1	1	P21333		0	74.28	1.27465e-06	2	1434.72	0.983591	42.1469	0
	High	DAGEGLLAVQITDPEGKPK	6	1	1	P21333		0	74.13	9.71713e-07	3	1938.02	0.449779	50.569	1
	High	AFGPGLQGGSAGSPAR	2	1	1	P21333		0	71.74	1.84553e-06	2	1429.72	3.22209	35.4476	0
	High	AEAGVPAEFSIWTR	4	1	1	P21333		0	71.49	2.17486e-06	2	1533.77	0.0793401	58.5132	0
	High	RLTVSSLQESGLK	4	1	1	P21333		0	71.14	1.34598e-06	2	1417.8	1.01175	36.5816	1
	High	LDVQFSGLTK	1	1	1	P21333		0	70.85	1.71849e-06	2	1107.61	2.34917	48.0018	0
	High	FGGEHVPNSPFQVTALAGDQPSVQPPLR	6	1	1	P21333		0	70.84	1.96969e-06	3	2945.5	2.17657	57.0409	0
	High	VTYTPMAPGSYLISIK	4	1	1	P21333		0	70.69	2.12848e-06	2	1740.93	0.834848	59.383	0
	High	YNEQHVPGSPFTAR	1	1	1	P21333		0	69.7	2.58772e-06	3	1602.77	0.0655732	34.7957	0
	High	VAQPTITDNKDGTVTVR	2	1	1	P21333		0	66.73	5.31873e-06	3	1814.96	0.323182	33.7777	1
	High	AEISFEDR	2	1	1	P21333		0	65.8	5.23423e-06	2	966.451	-1.585	35.1539	0
	High	GAGSYTImVLFADQATPTSPIR	2	1	1	P21333	M8(Oxidation)	0	64.51	1.06907e-05	2	2312.15	-2.10705	64.4276	0
	High	LIALLEVLSQK	8	2	2	P21333;O75369		0	64.18	1.05035e-06	2	1226.77	0.586341	67.3665	0
	High	AGQSAAGAAPGGGVDTR	1	1	1	P21333		0	64.11	9.2962e-06	2	1442.7	0.725805	24.3269	0
	High	YGGDEIPFSPYR	3	1	1	P21333		0	63.08	8.16786e-06	2	1400.65	1.63276	51.6499	0
	High	EGPYSISVLYGDEEVPR	3	1	1	P21333		0	61.87	1.86262e-05	2	1909.92	0.395514	57.7834	0
	High	EATTEFSVDAR	2	1	1	P21333		0	61.75	1.17963e-05	2	1225.57	0.735061	37.0127	0
	High	VNQPASFAVSLNGAK	1	1	1	P21333		0	61.15	2.34429e-05	2	1502.8	0.615811	44.7118	0
	High	SQQLAPQYTYAQGGQQTWAPER	1	1	1	P21333		0	61.05	1.98665e-05	3	2508.19	1.06251	46.652	0
	High	DAGEGLLAVQITDPEGK	2	1	1	P21333		0	59.75	3.00298e-05	2	1712.87	0.679671	58.7351	0
	High	VANPSGNLTETYVQDR	2	1	1	P21333		0	59.6	2.77409e-05	2	1763.86	4.19395	40.3499	0
	High	SPFSVAVSPSLDLSK	2	1	1	P21333		0	58.26	3.94098e-05	2	1533.83	7.79563	56.2627	0
	High	DLAEDAPWK	6	2	2	P21333;O75369		0	57.95	1.95596e-05	2	1044.5	0.67258	46.6832	0
	High	DAGEGLLAVQITDPEGKPKK	1	1	1	P21333		0	55.19	5.43331e-05	3	2066.11	-0.316292	44.676	2
	High	AIVDGNLK	2	2	2	P21333;O75369		0	54.62	9.68128e-05	1	829.479	1.32804	30.5437	0
	High	FVPAEMGTHTVSVK	2	1	1	P21333		0	53.35	0.000142876	2	1502.76	-2.26899	36.5466	0
	High	FNEEHIPDSPFVVPVASPSGDAR	5	1	1	P21333		0	53.06	0.000139396	3	2467.19	2.34477	55.6581	0
	High	ATcAPQHGAPGPGPADASK	1	1	1	P21333	C3(Carbamidomethyl)	0	52.7	0.000117878	3	1789.83	2.32064	24.1404	0
	High	VTYTPmAPGSYLISIK	4	1	1	P21333	M6(Oxidation)	0	52.01	0.000182242	2	1756.92	0.872848	56.6711	0
	High	LPQLPITNFSR	5	1	1	P21333		0	51.92	0.000128216	2	1285.73	0.391171	55.6193	0
	High	VGEPGHGGDPGLVSAYGAGLEGGVTGNPAEFVVNTSNAGAGALSVTIDGPSK	3	1	1	P21333		0	51.91	9.92021e-05	4	4807.36	2.14295	67.1052	0
	High	DAPQDFHPDR	6	1	1	P21333		0	51.61	8.42093e-05	2	1197.53	0.19269	26.7557	0
	High	GQHVPGSPFQFTVGPLGEGGAHK	1	1	1	P21333		0	50.95	0.000236237	3	2304.15	1.12663	47.8345	0
	High	YKGQHVPGSPFQFTVGPLGEGGAHK	3	1	1	P21333		0	50.84	0.000219633	4	2595.31	0.209028	44.374	1
	High	VEPGLGADNSVVR	4	1	1	P21333		0	50.8	0.000216259	2	1312.69	0.622895	36.9843	0
	High	AWGPGLEGGVVGK	1	1	1	P21333		0	50.68	0.000210774	2	1226.65	0.197668	45.9096	0
	High	AYGPGIEPTGNmVK	2	1	1	P21333	M12(Oxidation)	0	50.68	0.000227448	2	1449.71	2.074	36.6225	0
	High	AGNNmLLVGVHGPR	4	1	1	P21333	M5(Oxidation)	0	50.13	0.000285815	3	1450.76	0.441876	36.7604	0
	High	KNGQHVASSPIPVVISQSEIGDASR	1	1	1	P21333		0	50.06	0.000244597	4	2576.34	-2.42699	43.4931	1
	High	TGVELGKPTHFTVNAK	3	1	1	P21333		0	49.71	0.000235727	2	1698.92	-0.152711	33.4467	1
	High	TFSVWYVPEVTGTHK	2	1	1	P21333		0	49.36	0.000373706	2	1750.89	3.19515	54.1683	0
	High	VPVHDVTDASK	5	1	1	P21333		0	49.1	0.0003211	3	1167.6	-0.168639	21.9571	0
	High	SAGQGEVLVYVEDPAGHQEEAK	3	1	1	P21333		0	49.01	0.000303331	3	2313.1	0.848319	44.5699	0
	High	IQQNTFTR	3	2	2	P21333;O75369		0	48.75	0.000322712	2	1007.53	0.30465	25.326	0
	High	PGAPLRPK	3	1	1	P21333		0	48.18	5.93014e-05	2	835.514	-0.68398	20.7216	1
	High	THIQDNHDGTYTVAYVPDVTGR	3	1	1	P21333		0	47.51	0.000452418	4	2459.17	2.85008	41.8858	0
	High	AGVAPLQVK	3	1	1	P21333		0	46.79	0.000100517	2	882.54	-0.372139	33.536	0
	High	KTHIQDNHDGTYTVAYVPDVTGR	2	1	1	P21333		0	46.71	0.000610051	3	2587.25	0.520513	37.9434	1
	High	DVDIIDHHDNTYTVK	2	1	1	P21333		0	46.42	0.000545002	3	1784.85	0.33275	37.5633	0
	High	YTPVQQGPVGVNVTYGGDPIPK	2	1	1	P21333		0	46.13	0.000605796	2	2286.18	1.70862	51.1339	0
	High	YGGPYHIGGSPFK	2	1	1	P21333		0	45.66	0.00077826	2	1379.68	2.34586	39.2962	0
	High	HTAmVSWGGVSIPNSPFR	3	1	1	P21333	M4(Oxidation)	0	45.28	0.000889449	3	1958.96	0.821049	52.8533	0
	High	AEFTVETR	1	1	1	P21333		0	45.03	0.000582564	2	952.474	1.04209	32.0413	0
	High	VDVGKDQEFTVK	2	1	1	P21333		0	45.02	0.00103561	3	1364.7	-1.11751	33.2686	1
	High	EAMQQADDWLGIPQVITPEEIVDPNVDEHSVmTYLSQFPK	2	1	1	P21333	M32(Oxidation)	0	44.09	0.000588812	3	4586.19	2.82691	77.0075	0
	High	VTVLFAGQHIAK	2	1	1	P21333		0	43.41	0.000570046	2	1283.75	-0.169449	39.0645	0
	High	DKGEYTLVVK	3	1	1	P21333		0	42.08	0.000907481	3	1151.63	-0.848746	34.0948	1
	Medium	LYSVSYLLK	3	1	1	P21333		0	41.52	0.00190619	2	1085.62	-1.52648	52.7226	0
	Medium	LLGWIQNK	3	2	2	P21333;O75369		0	41.12	0.00191625	2	971.567	-0.327445	46.9197	0
	High	FTIDTK	2	1	1	P21333		0	40.97	0.000879818	1	724.387	-0.221039	30.4262	0
	Medium	TGVAVNKPAEFTVDAK	4	1	1	P21333		0	40.8	0.00240796	3	1646.88	0.562465	36.6764	1
	Medium	FADQHVPGSPFSVK	3	1	1	P21333		0	40.56	0.00265465	3	1515.76	1.51469	40.7109	0
	Medium	VHGPGIQSGTTNKPNK	4	1	1	P21333		0	40.53	0.00244734	4	1634.86	0.311709	17.5568	1
	Medium	NDNDTFTVK	1	1	1	P21333		0	40.52	0.00154809	2	1053.49	0.82773	29.9653	0
	Medium	FNGTHIPGSPFK	2	1	1	P21333		0	40.38	0.00250586	2	1301.66	-0.474596	39.2282	0
	Medium	NGHVGISFVPK	4	1	1	P21333		0	39.37	0.00211569	2	1154.63	1.62062	35.4866	0
	Medium	VTAQGPGLEPSGNIANK	2	1	1	P21333		0	39.35	0.00326948	2	1652.86	0.717842	36.2091	0
	Medium	DLAEDAPWKK	2	2	2	P21333;O75369		0	36.64	0.00577693	2	1172.6	0.599706	38.1609	1
	Medium	AYGPGIEPTGNMVK	1	1	1	P21333		0	35.37	0.00898795	2	1433.72	5.19152	40.4102	0
	Medium	PATFTVNTK	1	1	1	P21333		0	34.25	0.00804292	2	978.525	-0.07468	30.5832	0
	Medium	ENGVYLIDVK	1	1	1	P21333		0	33.67	0.0121988	2	1149.62	4.01455	47.6282	0
	Medium	GKLDVQFSGLTK	1	1	1	P21333		0	33.34	0.00813349	3	1292.72	-0.441111	40.9435	1
	Medium	EEGPYEVEVTYDGVPVPGSPFPLEAVAPTKPSK	1	1	1	P21333		0	32.47	0.0120043	3	3485.75	3.85276	64.8415	1
	Medium	LVSNHSLHETSSVFVDSLTK	1	1	1	P21333		0	31.75	0.0172767	4	2200.13	1.28572	42.7766	0
	High	LKPGAPLRPK	3	1	1	P21333		0	30.74	0.00120143	3	1076.69	-0.792193	20.979	2
	Medium	LSPFmADIR	1	1	1	P21333	M5(Oxidation)	0	27.93	0.0426821	2	1065.54	-4.20482	45.8434	0
	High	YTILIK	6	1	1	P21333		0	27.69	0.00242492	2	750.475	-1.24865	40.4552	0
Q13085	Acetyl-CoA carboxylase 1 OS=Homo sapiens GN=ACACA PE=1 SV=2 - [ACACA_HUMAN]	8158.1	49.74	1	83	95	276	nucleotide binding; catalytic activity; protein binding; metal ion binding	cytoplasm; mitochondrion; cytosol; cytoskeleton	metabolic process; transport; response to stimulus; regulation of biological process; cell organization and biogenesis	Pf00289; Pf00364; Pf01039; Pf02222; Pf02655; Pf02785; Pf02786; Pf07478; Pf08326; Pf13535; Pf15632	31	2346	265.385	6.3667
	A2	Sequence	# PSMs	# Proteins	# Protein Groups	Protein Group Accessions	Modifications	ΔCn	IonScore	Exp Value	Charge	MH+ [Da]	ΔM [ppm]	RT [min]	# Missed Cleavages
	High	EVFFmNTQSIVQLVQR	3	1	1	Q13085	M5(Oxidation)	0	119.65	3.01332e-11	2	1955.01	0.78331	63.1073	0
	High	HLEVQILADQYGNAISLFGR	8	1	1	Q13085		0	104.18	8.2118e-10	3	2244.18	0.810526	65.9796	0
	High	EVFFMNTQSIVQLVQR	2	1	1	Q13085		0	98.24	3.86919e-09	2	1939.01	1.50391	69.3808	0
	High	LLLEAMDELEVAFNNTNVR	4	1	1	Q13085		0	85.52	8.33214e-08	2	2191.11	0.348697	76.1783	0
	High	KVNNADDFPNLFR	3	1	1	Q13085		0	84.89	1.04437e-07	2	1549.78	2.5755	47.1578	1
	High	EGSLSPASVGSDTLSDLGISSLQDGLALHIR	1	1	1	Q13085		0	83.69	8.57264e-08	3	3095.59	0.632611	69.358	0
	High	IHNANPELTDGQIQAMLR	3	1	1	Q13085		0	82.95	1.48548e-07	3	2021.02	-0.0458941	47.542	0
	High	RIPVQAVWAGWGHASENPK	4	2	2	Q13085;O00763		0	81.49	1.97263e-07	3	2103.09	0.542246	45.4056	1
	High	QVQAEVPGSPIFVMR	4	1	1	Q13085		0	80.46	2.37917e-07	2	1657.88	2.26033	55.34	0
	High	qLTEEDGVHSVIEENIK	1	1	1	Q13085	N-Term(Gln->pyro-Glu)	0	78.65	3.80719e-07	2	1922.93	-0.3864	52.4142	0
	High	MAALEVYVR	1	1	1	Q13085		0	78.15	3.6593e-07	2	1051.56	0.988755	46.0224	0
	High	VLIANNGIAAVK	2	2	2	Q13085;O00763		0	78.14	8.82405e-08	2	1182.72	0.58146	41.5042	0
	High	GVISDILDWK	2	1	1	Q13085		0	77.34	5.13837e-07	2	1145.62	-0.849389	64.7874	0
	High	DPSLPLLELQDImTSVSGR	3	1	1	Q13085	M13(Oxidation)	0	75.99	7.09985e-07	3	2087.07	0.72995	76.8649	0
	High	AYIAYELNSVQHR	4	1	1	Q13085		0	75.85	8.67153e-07	2	1563.78	-5.00988	39.9844	0
	High	DEPIHILNVAIK	1	1	1	Q13085		0	75.5	3.10022e-07	2	1361.78	0.226933	52.4245	0
	High	DIIVIGNDITYR	4	1	1	Q13085		0	73.75	9.74119e-07	2	1391.75	0.625454	57.3862	0
	High	ITDIIGKEEGIGPENLR	3	1	1	Q13085		0	73.59	8.11604e-07	3	1854	0.712386	45.794	1
	High	IPVQAVWAGWGHASENPK	1	2	2	Q13085;O00763		0	72.82	1.61159e-06	3	1946.99	0.327098	49.7621	0
	High	TLRDPSLPLLELQDIMTSVSGR	2	1	1	Q13085		0	72.79	8.91599e-07	3	2441.31	1.4077	74.678	1
	High	mDEPSPLAQPLELNQHSR	2	1	1	Q13085	N-Term(Acetyl); M1(Oxidation)	0	72.74	1.37816e-06	2	2120.01	1.29921	51.1786	0
	High	SDmNTVLNYIFSHAQVTK	3	1	1	Q13085	M3(Oxidation)	0	72.33	1.67835e-06	3	2084.02	2.09266	60.7545	0
	High	DVDDGLQAAEEVGYPVmIK	2	1	1	Q13085	M17(Oxidation)	0	72.07	1.61116e-06	2	2064.98	-1.64868	60.5768	0
	High	TIQVENSHLILTGAGALNK	4	1	1	Q13085		0	70.59	9.12255e-07	3	1979.09	1.03535	46.9723	0
	High	LPGGNEIGMVAWK	2	1	1	Q13085		0	70.14	2.89031e-06	2	1371.71	1.34265	52.4714	0
	High	VQQAELHTGSLPR	1	1	1	Q13085		0	68.37	3.36211e-06	2	1435.77	2.15693	30.0316	0
	High	LLLEDLVK	3	1	1	Q13085		0	67.68	1.45017e-06	2	942.587	-0.105708	57.2038	0
	High	VNNADDFPNLFR	1	1	1	Q13085		0	67.17	5.22837e-06	2	1421.69	3.49396	55.1695	0
	High	MADHYVPVPGGPNNNNYANVELILDIAK	1	1	1	Q13085		0	65.28	7.4269e-06	3	3038.52	6.85735	64.3673	0
	High	TAQImFQAYGDK	5	1	1	Q13085	M5(Oxidation)	0	65.21	5.48367e-06	2	1388.65	0.0883064	41.4632	0
	High	QVLIASHLPSYELR	1	1	1	Q13085		0	64.93	5.41502e-06	2	1625.9	0.542325	47.2315	0
	High	TLRDPSLPLLELQDImTSVSGR	7	1	1	Q13085	M16(Oxidation)	0	64.9	5.90558e-06	3	2457.31	2.92143	69.0828	1
	High	FIIGSVSEDNSEDEISNLVK	1	1	1	Q13085		0	64.08	1.10608e-05	2	2195.08	5.15241	61.0765	0
	High	GGSWVVIDSSINPR	4	1	1	Q13085		0	63.5	1.45619e-05	3	1486.76	-0.379271	51.9672	0
	High	DPSLPLLELQDIMTSVSGR	1	1	1	Q13085		0	63.37	1.17596e-05	2	2071.08	3.2673	77.0927	0
	High	EGLPLmVFANWR	6	1	1	Q13085	M6(Oxidation)	0	63.26	1.56489e-05	2	1448.74	1.06427	65.6419	0
	High	IHNANPELTDGQIQAmLR	2	1	1	Q13085	M16(Oxidation)	0	63.08	1.42199e-05	3	2037.02	1.97135	39.7444	0
	High	LLETESFQMNR	1	1	1	Q13085		0	62.82	1.22763e-05	2	1367.66	-4.49214	44.2859	0
	High	IIQQAGQVWFPDSAFK	2	1	1	Q13085		0	62.82	1.49667e-05	3	1834.95	0.916248	58.8997	0
	High	QLTEEDGVHSVIEENIK	2	1	1	Q13085		0	62.08	1.78089e-05	2	1939.96	1.22222	43.0783	0
	High	LGTPELSTAER	2	1	1	Q13085		0	61.79	2.23829e-05	2	1173.61	-0.0356057	35.3332	0
	High	RVDPVYIHLAER	4	1	1	Q13085		0	61.44	1.28844e-05	3	1467.81	-0.620664	37.1496	1
	High	HLEPALAFQLELNR	3	2	2	Q13085;O00763		0	61.3	1.46409e-05	3	1650.9	-0.121158	55.4209	0
	High	SDMNTVLNYIFSHAQVTK	4	1	1	Q13085		0	61.21	2.19103e-05	3	2068.02	0.653441	68.1419	0
	High	IGSFGPQEDLLFLR	2	1	1	Q13085		0	60.94	2.05774e-05	2	1591.85	0.304659	64.6224	0
	High	FGAYIVDGLR	4	2	2	Q13085;O00763		0	60.69	2.02611e-05	2	1110.59	0.342871	51.4119	0
	High	IDTGWLDR	3	1	1	Q13085		0	60.21	2.50109e-05	2	975.489	-0.170057	46.2197	0
	High	LGGIPVGVVAVETR	2	1	1	Q13085		0	60.05	6.47502e-06	3	1366.8	-0.914542	52.7252	0
	High	LILSETSIFDVLPNFFYHSNQVVR	1	1	1	Q13085		0	59.36	1.73237e-05	3	2838.49	2.7907	76.9718	0
	High	VLQAELK	2	1	1	Q13085		0	59.21	2.68688e-05	1	800.489	1.7532	29.2003	0
	High	IYVSANSGAR	2	1	1	Q13085		0	58.85	2.88e-05	2	1037.54	0.285315	25.3794	0
	High	QVQAEVPGSPIFVmR	3	1	1	Q13085	M14(Oxidation)	0	58.23	4.0209e-05	2	1673.87	1.92196	51.361	0
	High	NGIAFMGPPSQAMWALGDK	1	1	1	Q13085		0	57.9	4.27347e-05	2	1990.96	2.31597	64.7551	0
	High	EEAISNMVVALK	2	2	2	Q13085;O00763		0	57.75	4.89371e-05	2	1303.69	0.642593	51.7213	0
	High	AYVWDNNKDLAEWLEK	3	1	1	Q13085		0	57.24	5.19198e-05	3	1993.96	-4.53683	58.7177	1
	High	GQVLPAHTLLNTVDVELIYEGVK	3	1	1	Q13085		0	56.11	2.31436e-05	3	2508.37	1.46932	64.3255	0
	High	LLETESFQmNR	5	1	1	Q13085	M9(Oxidation)	0	54.75	7.58697e-05	2	1383.66	1.70509	41.1071	0
	High	YLYLTPQDYK	2	1	1	Q13085		0	54.73	0.000103477	2	1303.66	1.23005	47.7171	0
	High	IGLAEEIR	1	1	1	Q13085		0	54.62	8.09362e-05	2	900.515	-0.294569	39.7393	0
	High	mQLDNPSK	5	1	1	Q13085	M1(Oxidation)	0	54.24	5.7259e-05	2	948.446	0.179251	19.9105	0
	High	GSVLEPEGTVEIK	4	1	1	Q13085		0	53.89	0.000119842	2	1357.72	-2.88918	43.3921	0
	High	TAQIMFQAYGDK	2	1	1	Q13085		0	53.32	8.79958e-05	2	1372.66	-0.0579611	44.8206	0
	High	SLVQANPEVAMDSIIHMTQHISPTQR	3	1	1	Q13085		0	53.29	0.000122829	4	2903.45	1.08857	62.0555	0
	High	HmFHVAWVDPEDPYK	2	1	1	Q13085	M2(Oxidation)	0	52.77	8.50797e-05	3	1886.86	1.75537	45.4578	0
	High	mAALEVYVR	3	1	1	Q13085	M1(Oxidation)	0	52.63	0.000128253	2	1067.55	-1.23793	42.2907	0
	High	FQAQSLGTTYIYDIPEMFR	2	1	1	Q13085		0	50.04	0.00029725	3	2280.1	1.47613	71.024	0
	High	MVGYVSAGTVEYLYSQDGSFYFLELNPR	1	1	1	Q13085		0	49.49	0.000226608	3	3205.5	-6.55294	75.7042	0
	High	ATLVDHGIR	1	1	1	Q13085		0	49.44	0.000135378	2	981.547	-0.49367	25.8478	0
	High	ITDIIGK	4	1	1	Q13085		0	49.16	0.000234791	1	759.461	0.481297	33.5039	0
	High	SSMSGLHLVK	2	1	1	Q13085		0	48.2	0.000581208	2	1058.57	0.336955	32.0717	0
	High	FVVmVTPEDLK	4	2	2	Q13085;O00763	M4(Oxidation)	0	47.62	0.000480024	2	1293.68	0.735254	51.1908	0
	High	LPELLLK	1	1	1	Q13085		0	47.49	2.53921e-05	2	825.544	-0.715236	49.6709	0
	High	ILNVPQELYEK	2	1	1	Q13085		0	46.53	0.000621415	2	1345.74	1.2791	48.5642	0
	High	FVVMVTPEDLK	2	2	2	Q13085;O00763		0	46.1	0.000759732	2	1277.68	1.92378	54.9348	0
	High	DLAEWLEK	2	1	1	Q13085		0	46.06	0.000655278	2	1003.51	0.331794	57.8414	0
	High	MGGmVSFR	3	1	1	Q13085	M4(Oxidation)	0	44.96	0.000284047	2	900.406	-0.635054	31.4874	0
	High	VDWQENDFSK	1	1	1	Q13085		0	44.09	0.000481578	2	1267.56	1.24899	41.0702	0
	High	TTVEYLIK	3	1	1	Q13085		0	43.95	0.000511451	2	966.552	1.00461	41.9789	0
	High	LFLTNESGYYLDISLYK	1	2	2	O00763;Q13085		0	43.66	0.00119041	2	2039.04	0.382615	67.9782	0
	High	qVLIASHLPSYELR	1	1	1	Q13085	N-Term(Gln->pyro-Glu)	0	43.06	0.000961434	2	1608.88	3.16487	58.781	0
	High	HMFHVAWVDPEDPYK	2	1	1	Q13085		0	42.73	0.001136	3	1870.86	3.09776	48.9381	0
	High	EREEFLIPIYHQVAVQFADLHDTPGR	3	1	1	Q13085		0	42.06	0.00138151	5	3080.56	-0.120202	60.5542	1
	Medium	TFFYWR	5	1	1	Q13085		0	41.22	0.00180089	2	919.446	0.101464	54.7799	0
	Medium	SLVQANPEVAMDSIIHmTQHISPTQR	3	1	1	Q13085	M17(Oxidation)	0	40.62	0.00250552	4	2919.45	0.900986	55.7859	0
	Medium	FQAQSLGTTYIYDIPEmFR	1	1	1	Q13085	M17(Oxidation)	0	40.6	0.00228628	2	2296.11	5.30781	64.1967	0
	Medium	EVTDSRTAQIMFQAYGDK	1	1	1	Q13085		0	40.42	0.00211068	3	2059.97	-1.11829	45.673	1
	High	WSYEMFR	3	1	1	Q13085		0	40.15	0.000714878	2	1018.44	-0.214491	50.5941	0
	Medium	QGPLHGMLINTPYVTK	3	1	1	Q13085		0	40.1	0.0022281	3	1768.94	-1.28787	47.1013	0
	Medium	LPGGNEIGmVAWK	2	1	1	Q13085	M9(Oxidation)	0	39.85	0.00314683	2	1387.71	1.03305	47.6358	0
	High	mGGmVSFR	2	1	1	Q13085	M1(Oxidation); M4(Oxidation)	0	39.55	0.000593409	2	916.402	0.395899	28.9529	0
	Medium	AVVmDLLR	7	1	1	Q13085	M4(Oxidation)	0	39.51	0.00267546	2	932.523	-0.264205	46.3826	0
	Medium	qGPLHGmLINTPYVTK	1	1	1	Q13085	N-Term(Gln->pyro-Glu); M7(Oxidation)	0	38.41	0.00405234	2	1767.91	1.14572	50.8738	0
	Medium	QVNYEVDRR	1	1	1	Q13085		0	37.78	0.00491838	3	1178.59	-0.32734	22.3526	1
	High	RLTFLVAQK	2	1	1	Q13085		0	37.04	0.000741364	2	1075.66	0.782993	37.8046	1
	Medium	LAAmFR	2	1	1	Q13085	M4(Oxidation)	0	37.01	0.00173189	2	724.381	-0.190909	27.8087	0
	Medium	IIEFVPTK	2	1	1	Q13085		0	36.18	0.00251835	2	946.562	1.02886	44.4545	0
	Medium	QVNYEVDR	2	1	1	Q13085		0	35.25	0.00716492	2	1022.49	-0.677546	27.1011	0
	Medium	EEAISNmVVALK	1	2	2	Q13085;O00763	M7(Oxidation)	0	34.66	0.0099516	2	1319.7	6.06044	45.3775	0
	Medium	MHLYLGAAK	1	2	2	Q13085;O00763		0	34.63	0.0103305	3	1003.54	-1.32755	33.8505	0
	Medium	DFTVASPAEFVTR	1	2	2	Q13085;O00763		0	34.59	0.0101481	2	1439.72	0.091062	57.9957	0
	Medium	VETQFQNGHYDK	4	1	1	Q13085		0	34.33	0.00749025	2	1465.68	5.51774	25.2381	0
	Medium	SVHSSVPLLNSK	1	1	1	Q13085		0	33.49	0.00808123	3	1267.7	-0.687599	32.656	0
	Medium	NSVSNFLHSLER	2	1	1	Q13085		0	32.85	0.0160569	3	1402.71	-0.304732	49.9457	0
	Medium	RFQAQSLGTTYIYDIPEMFR	1	1	1	Q13085		0	32.85	0.0148636	3	2436.21	2.86595	63.7726	1
	Medium	LDLLEEK	1	1	1	Q13085		0	32.51	0.0163826	1	859.479	2.13224	41.5663	0
	Medium	TFEDFVR	1	1	1	Q13085		0	32.35	0.00780018	2	913.441	-0.0640286	44.2733	0
	Medium	WSYEmFR	2	1	1	Q13085	M5(Oxidation)	0	32.05	0.00477157	2	1034.44	1.10534	45.0414	0
	Medium	DMYDQVLK	2	2	2	Q13085;O00763		0	32.03	0.0103391	2	1011.48	-1.37435	44.8116	0
	Medium	QGPLHGmLINTPYVTK	1	1	1	Q13085	M7(Oxidation)	0	30.38	0.0248296	3	1784.94	0.820232	41.4238	0
	Medium	TVELSIPADPANLDSEAK	1	1	1	Q13085		0	29.66	0.0299016	2	1869.95	3.27902	54.3693	0
	Medium	RAYIAYELNSVQHR	1	1	1	Q13085		0	28.86	0.0400452	3	1719.89	-0.934345	35.3222	1
	Medium	WFVEVEGTVK	1	1	1	Q13085		0	28.43	0.0437824	2	1193.62	2.25283	51.4558	0
	Medium	AVVMDLLR	1	1	1	Q13085		0	28.08	0.0490129	2	916.529	0.0433339	51.7498	0
	Medium	IASSIVAQTAGIPTLPWSGSGLR	1	1	1	Q13085		0	27.48	0.017061	2	2282.26	3.47335	64.9478	0
	Medium	MQLDNPSK	2	1	1	Q13085		0	26.02	0.0427559	2	932.444	-6.97297	25.7569	0
	Medium	LTFLVAQK	1	1	1	Q13085		0	25.52	0.00911766	2	919.561	-0.361788	44.8172	0
	Medium	AIGIGAYLVR	1	2	2	Q13085;O00763		0	25.37	0.0236678	2	1032.62	2.9083	51.6739	0
	Medium	RLLLEDLVK	2	1	1	Q13085		0	22.38	0.0228348	2	1098.69	-0.0212523	49.8547	1
P11498	Pyruvate carboxylase, mitochondrial OS=Homo sapiens GN=PC PE=1 SV=2 - [PYC_HUMAN]	5212.39	54.33	1	46	46	167	nucleotide binding; DNA binding; catalytic activity; protein binding; metal ion binding	cytoplasm; mitochondrion; membrane; organelle lumen; cytosol	metabolic process; regulation of biological process	Pf00289; Pf00364; Pf00682; Pf02222; Pf02436; Pf02785; Pf02786; Pf07478; Pf08443; Pf13533; Pf13535; Pf15632	5091	1178	129.551	6.84424
	A2	Sequence	# PSMs	# Proteins	# Protein Groups	Protein Group Accessions	Modifications	ΔCn	IonScore	Exp Value	Charge	MH+ [Da]	ΔM [ppm]	RT [min]	# Missed Cleavages
	High	QVGYENAGTVEFLVDR	4	1	1	P11498		0	114.73	9.94392e-11	2	1796.89	2.69731	54.8195	0
	High	AEAEAQAEELSFPR	4	1	1	P11498		0	106.67	4.69306e-10	2	1547.73	-0.48687	44.5262	0
	High	PGASLPPLDLQALEK	5	1	1	P11498		0	103.66	6.69469e-10	2	1548.86	0.825283	59.2611	0
	High	qVGYENAGTVEFLVDR	3	1	1	P11498	N-Term(Gln->pyro-Glu)	0	101.22	1.8311e-09	2	1779.85	-0.261024	67.3919	0
	High	HIEVQILGDQYGNILHLYER	8	1	1	P11498		0	94.57	8.30954e-09	3	2410.25	0.707662	59.3604	0
	High	LFSmENWGGATFDVAMR	3	1	1	P11498	M4(Oxidation)	0	85.83	3.29132e-08	2	1947.87	-3.34504	60.9586	0
	High	HGEEVTPEDVLSAAMYPDVFAHFK	5	1	1	P11498		0	84.1	9.27873e-08	3	2689.26	1.31964	66.7257	0
	High	IAEEFEVELER	4	1	1	P11498		0	74.72	9.73074e-07	2	1363.67	-0.941728	51.3501	0
	High	VFDYSEYWEGAR	3	1	1	P11498		0	73.39	4.46688e-07	2	1521.67	0.525412	55.4113	0
	High	SVVEFLQGYIGVPHGGFPEPFR	6	1	1	P11498		0	70.74	2.40772e-06	3	2432.24	1.60191	69.2187	0
	High	AYVEANQmLGDLIK	3	1	1	P11498	M8(Oxidation)	0	70.54	2.69339e-06	2	1580.8	1.49976	49.763	0
	High	GLAPVQAYLHIPDIIK	2	1	1	P11498		0	70.35	5.1664e-07	2	1748.01	-0.724457	61.9296	0
	High	AYVEANQMLGDLIK	1	1	1	P11498		0	69.64	2.98767e-06	2	1564.81	1.54191	59.1747	0
	High	TVAIYSEQDTGQMHR	5	1	1	P11498		0	68.55	3.22561e-06	3	1735.81	0.73068	32.7825	0
	High	LQVEHTVTEEITDVDLVHAQIHVAEGR	6	1	1	P11498		0	67.52	3.65527e-06	4	3038.56	2.83213	51.5118	0
	High	LDNASAFQGAVISPHYDSLLVK	1	1	1	P11498		0	67.15	4.60678e-06	2	2345.21	0.0995586	55.861	0
	High	FIGPSPEVVR	9	1	1	P11498		0	63.44	1.31114e-05	2	1100.61	0.757827	41.6658	0
	High	IVGDLAQFMVQNGLSR	3	1	1	P11498		0	63.19	1.38403e-05	3	1747.92	0.587027	63.2882	0
	High	NHPGLLLMDTTFR	3	1	1	P11498		0	61.05	2.11228e-05	2	1514.78	-2.25069	51.0028	0
	High	VVHSYEELEENYTR	2	1	1	P11498		0	59.14	2.38922e-05	3	1767.82	0.30692	38.9371	0
	High	ELIPNIPFQmLLR	2	1	1	P11498	M10(Oxidation)	0	58.03	2.31375e-05	2	1599.89	1.34306	71.6997	0
	High	GQIGAPMPGK	1	1	1	P11498		0	57.51	3.30886e-05	2	955.504	0.96551	30.1942	0
	High	ADEAYLIGR	1	1	1	P11498		0	57.5	5.04142e-05	2	1007.52	-0.372116	39.8572	0
	High	GTPLDTEVPMER	2	1	1	P11498		0	56.91	4.46112e-05	2	1344.65	0.589817	43.2136	0
	High	QVFFELNGQLR	1	1	1	P11498		0	56.85	6.03091e-05	2	1350.72	0.871882	54.7834	0
	High	GTPLDTEVPmER	9	1	1	P11498	M10(Oxidation)	0	56.74	3.90838e-05	2	1360.64	0.55205	38.2962	0
	High	VVEIAPAAHLDPQLR	2	1	1	P11498		0	56.55	3.62948e-05	2	1628.91	0.426023	45.1454	0
	High	LLHYLGHVMVNGPTTPIPVK	2	1	1	P11498		0	56.08	2.0838e-05	4	2186.22	1.20256	48.1004	0
	High	DFTATFGPLDSLNTR	3	1	1	P11498		0	55.84	7.59694e-05	2	1654.81	1.31282	64.2018	0
	High	VEGRPGASLPPLDLQALEK	5	1	1	P11498		0	55.71	3.32983e-05	3	1990.1	0.222548	53.0536	1
	High	ALAVSDLNR	2	1	1	P11498		0	54.75	8.40763e-05	2	958.532	-0.135166	35.3982	0
	High	ENGMDVFR	1	1	1	P11498		0	54.04	4.71376e-05	2	967.43	-0.15504	39.9861	0
	High	YSLQYYmGLAEELVR	4	1	1	P11498	M7(Oxidation)	0	53.4	0.000132327	2	1850.9	2.29388	66.5903	0
	High	KAYVEANQmLGDLIK	4	1	1	P11498	M9(Oxidation)	0	52.35	0.000148436	3	1708.89	0.379838	43.0774	1
	High	QKADEAYLIGR	2	1	1	P11498		0	52.23	0.000175035	2	1263.67	0.197751	32.4346	1
	High	NHPGLLLmDTTFR	7	1	1	P11498	M8(Oxidation)	0	51.03	0.000240602	3	1530.78	2.04283	46.7765	0
	High	AIAIAAGVPVVPGTDAPITSLHEAHEFSNTYGFPIIFK	2	1	1	P11498		0	50.33	9.08293e-05	4	3951.09	4.18995	68.291	0
	High	IAPYVAHNFSK	1	1	1	P11498		0	48.41	0.000488156	2	1246.66	-0.323263	31.6694	0
	High	EGPEGFAR	6	1	1	P11498		0	48.12	0.000297548	2	862.405	-0.246211	27.8502	0
	High	YSLQYYMGLAEELVR	1	1	1	P11498		0	46.43	0.000697317	2	1834.91	1.67147	75.8624	0
	High	KAYVEANQMLGDLIK	2	1	1	P11498		0	44.93	0.00075039	2	1692.9	3.08411	51.0267	1
	High	LFSMENWGGATFDVAMR	1	1	1	P11498		0	44.11	0.000630744	2	1931.87	-2.34002	67.5996	0
	Medium	qVFFELNGQLR	1	1	1	P11498	N-Term(Gln->pyro-Glu)	0	40.91	0.00236395	2	1333.69	-0.353588	71.8251	0
	Medium	AYSEALAAFGNGALFVEK	1	1	1	P11498		0	40.34	0.00241809	3	1857.94	-0.80229	62.9518	0
	High	SLPDLGLR	3	1	1	P11498		0	40.29	0.00121135	2	870.504	-0.151953	47.3481	0
	Medium	ENNVDAVHPGYGFLSER	1	1	1	P11498		0	40.16	0.00265535	2	1903.9	3.50896	44.7304	0
	Medium	HGEEVTPEDVLSAAmYPDVFAHFK	1	1	1	P11498	M15(Oxidation)	0	38.35	0.00344343	4	2705.27	4.85609	64.3238	0
	Medium	ALAEFR	2	1	1	P11498		0	38.19	0.00300376	2	706.388	-0.171496	31.1306	0
	Medium	GQIGAPmPGK	5	1	1	P11498	M7(Oxidation)	0	36.57	0.00518789	2	971.496	-1.98356	24.6385	0
	Medium	LFLQGPK	2	1	1	P11498		0	34.48	0.010943	2	802.481	-0.870286	38.6757	0
	Medium	GANAVGYTNYPDNVVFK	1	1	1	P11498		0	34.05	0.0122001	2	1828.89	3.14847	49.0179	0
	Medium	DmTLEGDDLILEIE	1	1	1	P11498	M2(Oxidation)	0	33.92	0.00782631	2	1621.75	-1.59051	77.1186	0
	Medium	HYFIEVNSR	3	1	1	P11498		0	32.33	0.019415	2	1164.58	-0.649402	36.3087	0
	Medium	qKADEAYLIGR	1	1	1	P11498	N-Term(Gln->pyro-Glu)	0	32.28	0.0197877	2	1246.64	-4.74553	42.1682	1
	Medium	TVAIYSEQDTGQmHR	1	1	1	P11498	M13(Oxidation)	0	32.25	0.0129557	3	1751.8	-1.00717	28.472	0
	Medium	DAHQSLLATR	1	1	1	P11498		0	32.06	0.0136284	3	1111.59	0.239954	28.3909	0
	Medium	TSTAPAASPNVR	1	1	1	P11498		0	27.51	0.0435564	2	1171.6	-1.57679	23.9888	0
	Medium	ASPSPTDPVVPAVPIGPPPAGFR	1	1	1	P11498		0	26.71	0.0437274	3	2226.18	-3.78069	59.9382	0
Q09666	Neuroblast differentiation-associated protein AHNAK OS=Homo sapiens GN=AHNAK PE=1 SV=2 - [AHNK_HUMAN]	5127.01	50.14	1	144	150	218	protein binding; RNA binding; structural molecule activity	nucleus; cytoplasm; membrane; cytosol; cytoskeleton	regulation of biological process; cell organization and biogenesis		79026	5890	628.699	6.15088
	A2	Sequence	# PSMs	# Proteins	# Protein Groups	Protein Group Accessions	Modifications	ΔCn	IonScore	Exp Value	Charge	MH+ [Da]	ΔM [ppm]	RT [min]	# Missed Cleavages
	High	VDIDTPDINIEGSEGK	1	1	1	Q09666		0	100.7	2.19168e-09	2	1701.82	0.260664	49.5809	0
	High	ADIDVSGPSVDTDAPDLDIEGPEGK	1	1	1	Q09666		0	97.74	3.62616e-09	2	2512.16	2.74383	56.0852	0
	High	VNVEAPDVNLEGLGGK	1	1	1	Q09666		0	88.07	4.33556e-08	2	1610.84	0.850518	51.1133	0
	High	DDGVFVQEVTQNSPAAR	1	1	1	Q09666		0	84.38	1.00672e-07	2	1832.89	6.23073	50.3976	0
	High	GPSLQGDLAVSGDIK	1	1	1	Q09666		0	83.56	1.17188e-07	2	1456.76	-0.385667	45.4706	0
	High	AEGPEVDVNLPK	2	1	1	Q09666		0	82.57	1.42488e-07	2	1267.65	0.248129	42.6979	0
	High	ISMSEVDLNVAAPK	1	1	1	Q09666		0	80.55	3.00438e-07	2	1473.77	3.09664	50.3252	0
	High	GPAFNMASPESDFGINLK	1	1	1	Q09666		0	80	2.555e-07	2	1894.91	2.74734	59.9374	0
	High	EFSGPSTPTGTLEFEGGEVSLEGGK	2	1	1	Q09666		0	78.89	2.83423e-07	2	2512.17	-0.89307	57.1665	0
	High	VSVGAPDLSLEASEGSIK	1	1	1	Q09666		0	77.25	5.32131e-07	2	1758.91	0.320627	50.4973	0
	High	LKGDVDVSGPK	3	1	1	Q09666		0	76.77	6.10096e-07	2	1114.61	1.59414	23.9924	1
	High	VDTNAPDLSLEGPEGK	3	1	1	Q09666		0	75.29	8.35639e-07	2	1641.8	2.21054	44.7412	0
	High	MEGGGAEVHAQLPSLEGDLR	2	1	1	Q09666		0	75.14	9.03279e-07	3	2066	1.25835	47.1322	0
	High	AEGPDVAVDLPK	4	1	1	Q09666		0	73.67	1.11035e-06	2	1210.63	0.13885	43.8136	0
	High	VDINAPDVDVQGPDWHLK	1	1	1	Q09666		0	73.58	1.23885e-06	3	2018	-0.384954	52.4663	0
	High	GEGPDVDVNLPK	1	1	1	Q09666		0	73.34	1.25594e-06	2	1239.62	0.294074	42.2151	0
	High	APDVDVNIAGPDAALK	2	1	1	Q09666		0	72.25	1.43555e-06	2	1565.81	-1.32346	49.1218	0
	High	ISIPDVDLDLKGPK	1	1	1	Q09666		0	71.73	7.48643e-07	3	1509.85	0.942222	52.5522	1
	High	GDINIEGPSMNIEGPDLNVEGPEGGLK	1	1	1	Q09666		0	71.65	1.82604e-06	3	2751.32	1.80922	60.7588	0
	High	MDVNVGDIDIEGPEGK	1	1	1	Q09666		0	70.94	1.68727e-06	2	1687.79	3.6282	54.2701	0
	High	SPQISMSDIDLNLK	1	1	1	Q09666		0	70.82	2.59974e-06	2	1560.8	5.01155	55.9475	0
	High	GEGPEVDVNLPK	1	1	1	Q09666		0	69.62	2.41208e-06	2	1253.64	-1.18975	42.426	0
	High	LPTGQISGPEIK	2	1	1	Q09666		0	68.51	2.28305e-06	2	1239.7	0.683013	39.8778	0
	High	GPEVDIEGPEGK	1	1	1	Q09666		0	64.9	7.23232e-06	2	1226.59	0.90556	36.1646	0
	High	ADVVVSGPK	1	1	1	Q09666		0	64.74	6.11042e-06	2	871.488	-0.584859	26.3388	0
	High	VGVEVPDVNIEGPEGK	1	1	1	Q09666		0	64.72	9.62955e-06	2	1637.84	0.590795	50.6849	0
	High	LNVGAPDVTLR	2	1	1	Q09666		0	64.41	5.63288e-06	2	1154.65	0.333036	45.0431	0
	High	VDIEAPDVSLEGPEGK	1	1	1	Q09666		0	64.38	1.08332e-05	2	1654.82	1.95719	50.7923	0
	High	IKGDVPSVGLEGPDVDLQGPEAK	1	1	1	Q09666		0	63.71	1.10443e-05	3	2320.2	0.525639	48.6964	1
	High	GPHVDVSGPDIDIEGPEGK	2	1	1	Q09666		0	63.13	1.19413e-05	3	1917.92	0.672553	44.3149	0
	High	LPSGSGAASPTGSAVDIR	1	1	1	Q09666		0	62.8	1.47996e-05	2	1642.85	3.90394	38.126	0
	High	GGVQVPAVDISSSLGGR	1	1	1	Q09666		0	62.64	1.2823e-05	2	1598.86	3.83478	52.1875	0
	High	ISMPDIDLNLTGPK	2	1	1	Q09666		0	61.72	1.87088e-05	2	1513.79	0.40129	60.3134	0
	High	ISMPEIDLNLK	1	1	1	Q09666		0	61.65	1.94573e-05	2	1272.69	-0.907338	58.4238	0
	High	GEGPEFDVNLSK	2	1	1	Q09666		0	61.52	1.47986e-05	2	1291.62	0.0646068	44.4595	0
	High	GGQIGLQAPGLSVSGPQGHLESGSGK	1	1	1	Q09666		0	61.5	1.96809e-05	3	2418.24	0.823188	44.926	0
	High	ISMPDLDLNLK	4	1	1	Q09666		0	61.42	2.23904e-05	2	1258.67	1.13907	58.8512	0
	High	ISMPDIDFNLK	1	1	1	Q09666		0	59.97	3.44874e-05	2	1292.66	6.79445	60.0024	0
	High	APDVEGQGLDWSLK	1	1	1	Q09666		0	59.21	2.8848e-05	2	1514.75	-1.40204	52.348	0
	High	VSMPDVDLNLK	1	1	1	Q09666		0	59.09	4.04458e-05	2	1230.64	1.70161	51.9082	0
	High	VDIDTPDIDIHGPEGK	3	1	1	Q09666		0	56.85	6.44399e-05	3	1720.84	-0.325002	46.1428	0
	High	VDVEGPDVNIEGPEGK	1	1	1	Q09666		0	55.97	7.09468e-05	2	1653.8	0.638404	44.6178	0
	High	VDIDVPDVNVQGPDWHLK	1	1	1	Q09666		0	55.7	8.38413e-05	3	2046.03	0.490814	56.6773	0
	High	VKGDLDIAGPNLEGDFK	1	1	1	Q09666		0	55.02	9.52194e-05	3	1787.92	0.138408	47.9838	1
	High	VSMPDVELNLK	1	1	1	Q09666		0	54.75	9.81449e-05	2	1244.65	-0.985676	52.1488	0
	High	GGVTGSPEASISGSK	3	1	1	Q09666		0	54.64	9.73987e-05	2	1333.66	1.00693	29.2754	0
	High	ADIDVSGPK	10	1	1	Q09666		0	53.82	8.44431e-05	2	901.463	0.384845	29.3905	0
	High	ISMPDVDLNLK	1	1	1	Q09666		0	53.78	0.000120613	2	1244.66	1.17199	54.9815	0
	High	FGTFGGLGSK	1	1	1	Q09666		0	52.67	9.30097e-05	2	970.5	0.444228	42.0572	0
	High	AEAPLPSPK	1	1	1	Q09666		0	52.28	8.04524e-05	2	909.506	1.76088	29.4887	0
	High	LPQFGISTPGSDLHVNAK	1	1	1	Q09666		0	51.75	0.0001594	3	1880.99	0.992123	47.9444	0
	High	MDIDAPDVEVQGPDWHLK	1	1	1	Q09666		0	51.75	0.000162742	3	2064.97	-0.232903	54.7627	0
	High	GPGVDLPSVNLSMPK	1	1	1	Q09666		0	51.69	0.00017246	2	1510.8	2.84339	56.2003	0
	High	FSMPGFK	3	1	1	Q09666		0	51.36	0.000107477	2	813.396	-0.614311	46.6223	0
	High	ELLLPNWQGSGSHGLTIAQR	1	1	1	Q09666		0	51.3	0.000164942	3	2177.15	0.870486	54.5933	0
	High	LKSEDGVEGDLGETQSR	2	1	1	Q09666		0	50.57	0.000235913	3	1819.87	0.399808	30.5573	1
	High	VDIDVPDVNLEAPEGK	1	1	1	Q09666		0	50.44	0.000283294	2	1709.86	0.987339	55.5213	0
	High	GPSLDIDTPDVNIEGPEGK	1	1	1	Q09666		0	50	0.000303	2	1952.95	2.32321	53.1643	0
	High	LQGSGVSLASK	1	1	1	Q09666		0	49.35	0.000251454	2	1046.59	1.91658	28.982	0
	High	SPSLDVTVPEAELNLETPEISVGGK	1	1	1	Q09666		0	49.27	0.000288662	2	2581.32	-1.01745	64.2053	0
	High	ISMPDVDLHLK	2	1	1	Q09666		0	48.83	0.00029653	3	1267.67	-0.801027	49.091	0
	High	ISMPDVNLNLK	2	1	1	Q09666		0	48.61	0.000393193	2	1243.67	1.47639	53.7788	0
	High	VDIDVPDVNIEGPDAK	1	1	1	Q09666		0	48.44	0.000451855	2	1695.84	-0.645345	54.5109	0
	High	VDIDVPDVNIEGPEGK	1	1	1	Q09666		0	48.44	0.000451855	2	1695.84	-0.645345	54.5109	0
	High	IPMPDFDLHLK	1	1	1	Q09666		0	48.28	0.000341022	3	1325.69	-0.503731	55.3824	0
	High	ISMPGFK	2	1	1	Q09666		0	47.41	0.00065177	2	779.412	-0.125007	42.3172	0
	High	GPQVSSALNLDTSK	1	1	1	Q09666		0	47.36	0.000552798	2	1416.73	1.28994	40.3804	0
	High	VEGDLKGPEVDIK	6	1	1	Q09666		0	46.24	0.000559746	3	1398.75	0.277146	36.7612	1
	High	GGVDVTLPR	2	1	1	Q09666		0	45.39	0.000507314	2	913.511	0.833697	39.2928	0
	High	AVEVQGPSLESGDHGK	2	1	1	Q09666		0	45.24	0.000795942	3	1609.77	-5.42805	30.5529	0
	High	GEGPEVDMNLPK	1	1	1	Q09666		0	45.1	0.000536166	2	1285.61	-0.996785	42.8356	0
	High	IKGDVDVSAPK	2	1	1	Q09666		0	45	0.00090283	2	1128.63	0.146135	25.4111	1
	High	ISIPDVGLHLK	1	1	1	Q09666		0	44.99	0.000234548	3	1191.71	-0.49698	50.5582	0
	High	ISMPEVDLNLK	2	1	1	Q09666		0	43.9	0.00126492	2	1258.67	1.13907	55.185	0
	High	VDINAPDVEVQGK	1	1	1	Q09666		0	43.85	0.0011992	2	1383.72	4.73643	41.2802	0
	High	LDFEGPDAK	1	1	1	Q09666		0	43.06	0.000830442	2	991.473	-0.153585	37.1727	0
	High	ISMPDFDLHLK	1	1	1	Q09666		0	43.04	0.00128121	3	1315.67	-1.60684	54.5643	0
	Medium	MPTFSTPGAK	4	1	1	Q09666		0	42.77	0.00155099	2	1036.51	1.1583	37.4967	0
	High	ANVDISAPK	1	1	1	Q09666		0	42.7	0.00107406	2	914.495	0.497767	29.5492	0
	High	mPEMNIK	2	1	1	Q09666	M1(Oxidation)	0	42.07	0.00143731	2	878.41	-1.08547	29.1528	0
	High	GKKPDIDITGPK	1	1	1	Q09666		0	42.01	0.000903341	3	1268.72	0.480761	25.4537	2
	Medium	VDVEVPDVSLEGPEGK	1	1	1	Q09666		0	41.93	0.0019589	2	1668.83	-4.51119	53.3659	0
	Medium	LEVPDMNIR	1	1	1	Q09666		0	41.73	0.00197736	2	1086.56	0.94993	47.7292	0
	Medium	FSMPSLK	1	1	1	Q09666		0	41.67	0.00157598	2	809.422	-0.573941	44.8866	0
	Medium	IDVDAPDIDIHGPDAK	1	1	1	Q09666		0	41.24	0.00225863	3	1690.83	3.09905	45.9122	0
	Medium	VEAPSLDVHMDSPDINIEGPDVK	1	1	1	Q09666		0	40.93	0.0023652	3	2477.21	8.07192	54.9195	0
	Medium	GDVDISLPK	1	1	1	Q09666		0	40.89	0.00177606	2	943.509	-0.682138	42.3439	0
	Medium	MYFPDVEFDIK	1	1	1	Q09666		0	40.89	0.00189826	2	1403.65	-4.11046	63.4095	0
	Medium	FSVPGFK	1	1	1	Q09666		0	40.88	0.00171074	2	781.424	-0.0490517	46.5501	0
	Medium	IKGDVDVTGPK	2	1	1	Q09666		0	40.51	0.00181842	2	1128.62	-2.01704	24.6888	1
	Medium	MPSMNIQTHK	1	1	1	Q09666		0	40.18	0.00195238	3	1186.57	0.199515	29.9901	0
	Medium	VTAPDVDLHLK	1	1	1	Q09666		0	38.28	0.00274155	2	1207.67	1.59004	40.7646	0
	Medium	GPQITGPSLEGDLGLK	1	1	1	Q09666		0	38.27	0.0032617	2	1581.85	2.52313	52.9647	0
	Medium	VESDLKGPEVDIEGPEGK	1	1	1	Q09666		0	38.24	0.00423661	3	1897.94	1.55348	40.8217	1
	Medium	ISMPDVDLHVK	1	1	1	Q09666		0	38.12	0.00333778	3	1253.66	-0.643984	45.637	0
	Medium	LEGELKGPELDVK	1	1	1	Q09666		0	38.03	0.00325027	3	1426.78	1.45584	39.2155	1
	Medium	ISMQDVDLSLGSPK	1	1	1	Q09666		0	38.03	0.00536728	2	1489.76	0.498462	53.2689	0
	Medium	SEDGVEGDLGETQSR	1	1	1	Q09666		0	37.34	0.00201107	2	1578.69	2.57228	33.0952	0
	Medium	GPGVDVNLK	3	1	1	Q09666		0	37.22	0.00291144	2	898.499	-0.131545	34.1864	0
	Medium	FSmPGFK	3	1	1	Q09666	M3(Oxidation)	0	36.81	0.00262646	2	829.392	0.303627	40.9255	0
	Medium	VSAPGVQGDVK	1	1	1	Q09666		0	36.48	0.00516158	2	1056.57	1.335	28.3366	0
	Medium	DIDISSPEFK	1	1	1	Q09666		0	36.43	0.00547161	2	1150.56	1.35176	48.1451	0
	Medium	VPDVDIK	1	1	1	Q09666		0.122	36.14	0.00318619	2	785.44	-0.279066	33.0969	0
	Medium	VQTPEVDVK	2	1	1	Q09666		0	35.43	0.0054133	2	1014.55	0.748689	32.053	0
	Medium	VKGDMDVSLPK	1	1	1	Q09666		0	35.4	0.00994991	3	1188.63	0.647205	33.8261	1
	Medium	VKGDFDVSVPK	1	1	1	Q09666		0	35.17	0.00743496	3	1190.64	1.234	35.1513	1
	Medium	VKGDVDVSLPK	3	1	1	Q09666		0	35.16	0.00467852	3	1156.66	-0.413562	32.7949	1
	Medium	ISMPDFDLNLK	1	1	1	Q09666		0.4167	35.03	0.0107562	2	1292.66	6.79445	60.0024	0
	Medium	GPEVDIR	1	1	1	Q09666		0	35	0.00548655	2	785.415	0.0362442	28.6187	0
	Medium	MPEMNIK	2	1	1	Q09666		0	34.9	0.00863995	2	862.416	-0.207686	34.7057	0
	Medium	APNISMPDVDLNLK	1	1	1	Q09666		0	33.87	0.0111781	2	1526.79	-1.20821	56.5495	0
	Medium	GDVDVSLPK	1	1	1	Q09666		0	33.75	0.00965685	1	929.494	0.333913	37.968	0
	Medium	LKGEIDASVPELEGDLR	1	1	1	Q09666		0	33.71	0.0100016	3	1840.96	-0.767006	48.6809	1
	Medium	IGFSGPK	1	1	1	Q09666		0	33.69	0.0120573	2	705.393	-0.589142	29.7584	0
	Medium	TDVDVSLPK	1	1	1	Q09666		0	33.64	0.0121969	2	973.521	1.15611	39.2673	0
	Medium	VDVDIPDVNIEGPDAK	1	1	1	Q09666		0.3125	33.38	0.0144877	2	1695.84	-0.645345	54.5109	0
	Medium	VDIDAPDVDVHGPDWHLK	1	1	1	Q09666		0	33.2	0.0132341	4	2027.98	0.284762	48.7527	0
	Medium	GPEVDVSGPK	2	1	1	Q09666		0	32.8	0.00755723	2	984.501	1.02355	28.7308	0
	Medium	GEVDVDVPK	1	1	1	Q09666		0	32.74	0.0120523	2	957.491	1.85469	33.9691	0
	Medium	MDAEVPDVNIEGPDAK	1	1	1	Q09666		0	32.55	0.0107567	2	1699.79	0.586362	48.3834	0
	Medium	VPDVELK	2	1	1	Q09666		0	32.1	0.00752246	2	799.456	0.305322	33.8919	0
	Medium	GEIDASVPELEGDLR	1	1	1	Q09666		0	31.85	0.0185489	2	1599.79	1.31537	53.1461	0
	Medium	MPFLSISSPK	1	1	1	Q09666		0	31.66	0.0205043	2	1106.59	0.971989	51.5625	0
	Medium	LKGDVDVSLPEVEGEMK	1	1	1	Q09666		0	31.13	0.0232813	3	1844.93	1.59022	47.5276	1
	Medium	GDVPSVGLEGPDVDLQGPEAK	1	1	1	Q09666		0	31.02	0.0246692	2	2079.03	4.01004	53.9114	0
	Medium	VKGDVDISLPK	2	1	1	Q09666		0	30.95	0.0172356	3	1170.67	-0.117145	36.3879	1
	Medium	GEGPDVDVTLPK	1	1	1	Q09666		0	30.42	0.0230586	2	1226.63	-0.888259	43.6177	0
	Medium	GEGPEVDVK	2	1	1	Q09666		0	30.36	0.012288	2	929.458	0.848077	26.5805	0
	Medium	TPEMIIQKPK	2	1	1	Q09666		0	30.36	0.0196516	3	1184.67	3.1079	30.7051	1
	Medium	GEYDVTMPK	1	1	1	Q09666		0	29.83	0.013571	2	1039.47	-1.67609	37.2007	0
	Medium	VKGDVDVSVPK	1	1	1	Q09666		0	29.53	0.0230659	3	1142.64	-0.396755	28.6798	1
	Medium	LEGELQAPDLELSLPAIHVEGLDIK	1	1	1	Q09666		0	29.47	0.0147438	3	2699.46	2.6981	69.4432	0
	Medium	MKGDVDVSLPK	1	1	1	Q09666		0.1714	28.84	0.0450629	3	1188.63	0.647205	33.8261	1
	Medium	GDISISGPK	1	1	1	Q09666		0	28.72	0.0454526	2	873.466	-1.99476	30.8486	0
	Medium	ADVDISGPK	2	1	1	Q09666		0.451	28.33	0.0298926	2	901.463	0.114018	29.5163	0
	Medium	GSLGATGEIK	1	1	1	Q09666		0	28.19	0.0417189	2	932.505	0.345539	27.2281	0
	Medium	VDINAPDVDVHGPDWHLK	1	1	1	Q09666		0	27.98	0.0442634	3	2027	-0.455713	47.79	0
	Medium	VEGDLKGPEIDVK	1	1	1	Q09666		0.3913	27.8	0.0390833	3	1398.75	0.277146	36.7612	1
	Medium	MDIDAPDVDVHGPDWHLK	1	1	1	Q09666		0	27.79	0.0328524	4	2059.95	-0.0325062	49.7276	0
	Medium	EVDVNLPK	1	1	1	Q09666		0	27.34	0.0266605	2	913.499	-0.425337	37.1188	0
	Medium	ISIPDVDLDLK	1	1	1	Q09666		0	27.08	0.0503423	2	1227.68	0.689314	58.9128	0
	Medium	MPDMHVNMPK	1	1	1	Q09666		0	26.89	0.0219993	3	1199.54	-0.440274	37.7501	0
	Medium	GDVVVSLPK	1	1	1	Q09666		0	26.6	0.0534908	2	913.538	2.83418	40.7654	0
	Medium	GEVDVSLANVEGDLKGPALDIK	1	1	1	Q09666		0	26.42	0.046519	3	2239.19	3.67287	58.4072	1
	Medium	IGIPGVK	1	1	1	Q09666		0	25.94	0.0118428	2	683.445	-0.842341	38.1337	0
	Medium	KPDIDITGPK	1	1	1	Q09666		0	25.69	0.0343962	2	1083.6	0.13894	30.2565	1
	Medium	TPSFGISAPQVSIPDVNVNLK	1	1	1	Q09666		0	25.38	0.0521522	2	2183.17	0.420104	63.4713	0
	Medium	ADLGVSGPK	1	1	1	Q09666		0	25.18	0.0476321	2	843.459	2.20478	27.5456	0
	Medium	LKTDVDVSLPK	1	1	1	Q09666		0	25.05	0.0570509	3	1214.7	0.292865	38.0241	1
	Medium	GPDWHLK	1	1	1	Q09666		0	25.03	0.0445952	2	852.437	1.24724	30.1009	0
	Medium	FTFSGR	1	1	1	Q09666		0	24.83	0.034365	2	714.357	0.170731	32.4842	0
	Medium	VPEVDVR	1	1	1	Q09666		0	23.08	0.0610129	2	813.448	1.39915	30.6296	0
Q96RQ3	Methylcrotonoyl-CoA carboxylase subunit alpha, mitochondrial OS=Homo sapiens GN=MCCC1 PE=1 SV=3 - [MCCA_HUMAN]	4154.58	49.1	1	27	27	136	nucleotide binding; catalytic activity; protein binding; metal ion binding	mitochondrion; membrane; organelle lumen; cytosol	metabolic process	Pf00289; Pf00364; Pf01071; Pf02222; Pf02655; Pf02785; Pf02786; Pf07478; Pf08443; Pf13533; Pf13535; Pf15632	56922	725	80.4219	7.78174
	A2	Sequence	# PSMs	# Proteins	# Protein Groups	Protein Group Accessions	Modifications	ΔCn	IonScore	Exp Value	Charge	MH+ [Da]	ΔM [ppm]	RT [min]	# Missed Cleavages
	High	LQVEHPVTEMITGTDLVEWQLR	8	1	1	Q96RQ3		0	91.24	1.70618e-08	3	2594.33	1.73401	63.4928	0
	High	AVNYVGAGTVEFIMDSK	4	1	1	Q96RQ3		0	88.88	3.42315e-08	2	1800.89	0.725235	59.9522	0
	High	LGVQTVAVYSEADR	1	1	1	Q96RQ3		0	86.72	7.02286e-08	2	1507.78	2.53151	44.9636	0
	High	LQVEHPVTEmITGTDLVEWQLR	5	1	1	Q96RQ3	M10(Oxidation)	0	86.49	5.73312e-08	3	2610.32	-1.68311	60.8728	0
	High	qGDEVSVHYDPMIAK	1	1	1	Q96RQ3	N-Term(Gln->pyro-Glu)	0	81.87	1.28401e-07	2	1671.77	1.59794	48.0386	0
	High	IPLSQEEITLQGHAFEAR	5	1	1	Q96RQ3		0	80.8	2.23744e-07	3	2039.05	-0.819515	48.9477	0
	High	AMTDTFTLQAHDQFSPFSSSSGR	6	1	1	Q96RQ3		0	80.15	1.49738e-07	3	2518.13	0.159321	54.5677	0
	High	LIILENTIYLFSK	8	1	1	Q96RQ3		0	79.64	5.92102e-08	2	1566.91	0.324938	71.2576	0
	High	SEQEFQEQLESAR	2	1	1	Q96RQ3		0	78.64	2.09946e-07	2	1580.72	1.02056	40.3022	0
	High	KSFNDDAmLIEK	6	1	1	Q96RQ3	M8(Oxidation)	0	75.49	7.18932e-07	2	1426.69	0.73061	33.7827	1
	High	NSMHVDMADEAYSIGPAPSQQSYLSmEK	5	1	1	Q96RQ3	M26(Oxidation)	0	75.02	2.73854e-07	3	3102.35	1.6287	49.6437	0
	High	IYAEDPSNNFmPVAGPLVHLSTPR	6	1	1	Q96RQ3	M11(Oxidation)	0	74.25	1.05047e-06	3	2641.31	0.0235815	56.2774	0
	High	EGSIEIDIPVPK	3	1	1	Q96RQ3		0	71.5	1.18227e-06	2	1296.71	0.381292	55.5314	0
	High	AmTDTFTLQAHDQFSPFSSSSGR	3	1	1	Q96RQ3	M2(Oxidation)	0	71.24	8.23027e-07	3	2534.12	-2.5558	50.4645	0
	High	QGDEVSVHYDPMIAK	3	1	1	Q96RQ3		0	70.76	1.7125e-06	2	1688.8	0.46222	40.0774	0
	High	NNVAIAVTYNHDGSYSMQIEDK	2	1	1	Q96RQ3		0	69.71	1.87619e-06	3	2469.13	-0.912714	48.0883	0
	High	HTPLVEFEEEESDKR	6	1	1	Q96RQ3		0	67.71	3.87156e-06	3	1844.87	0.0676607	36.8557	1
	High	QEGIIFIGPPPSAIR	3	1	1	Q96RQ3		0	64.35	4.3523e-06	2	1594.9	0.88579	59.0784	0
	High	SFNDDAMLIEK	2	1	1	Q96RQ3		0	62.03	1.2313e-05	2	1282.6	-0.963461	46.6206	0
	High	YLSSVSSQETQGGPLAPMTGTIEK	2	1	1	Q96RQ3		0	61.44	2.13903e-05	2	2481.22	2.64447	51.0346	0
	High	HVEVQVFGDHHGNAVYLFER	9	1	1	Q96RQ3		0	58.98	3.45273e-05	4	2353.15	1.05377	46.5089	0
	High	KLGVQTVAVYSEADR	2	1	1	Q96RQ3		0	58.67	3.45012e-05	2	1635.87	0.841301	38.2458	1
	High	IIEEAPAPGIK	3	1	1	Q96RQ3		0	57.39	2.17956e-05	2	1137.65	0.164925	36.68	0
	High	LVVWAADR	3	1	1	Q96RQ3		0	53.08	0.000153516	2	929.52	-0.337992	43.2273	0
	High	IYAEDPSNNFMPVAGPLVHLSTPR	1	1	1	Q96RQ3		0	51.53	0.00018069	3	2625.32	1.31838	59.8697	0
	High	KSFNDDAMLIEK	3	1	1	Q96RQ3		0	50.78	0.000224777	3	1410.69	-0.214385	38.1712	1
	High	qEGIIFIGPPPSAIR	2	1	1	Q96RQ3	N-Term(Gln->pyro-Glu)	0	50.72	0.000128355	2	1577.87	1.32003	72.6285	0
	High	SFNDDAmLIEK	3	1	1	Q96RQ3	M7(Oxidation)	0	47.9	0.000282195	2	1298.59	-0.137882	41.7996	0
	High	IGYPVmIK	2	1	1	Q96RQ3	M6(Oxidation)	0	42.18	0.00116528	2	936.523	0.499093	41.8705	0
	High	IAAGEKIPLSQEEITLQGHAFEAR	1	1	1	Q96RQ3		0	41.31	0.00142374	4	2608.36	-3.69859	47.653	1
	High	LNISYTR	3	1	1	Q96RQ3		0	40.5	0.00137698	2	866.473	-0.482977	33.7488	0
	Medium	AVNYVGAGTVEFImDSK	1	1	1	Q96RQ3	M14(Oxidation)	0	38.9	0.00361998	2	1816.89	8.89247	53.1022	0
	Medium	RLNISYTR	2	1	1	Q96RQ3		0	37.16	0.00258656	3	1022.57	-0.825295	28.1238	1
	Medium	YLSSVSSQETQGGPLAPmTGTIEK	3	1	1	Q96RQ3	M18(Oxidation)	0	36.32	0.00670869	3	2497.21	-0.180951	47.4074	0
	Medium	QGDEVSVHYDPmIAK	2	1	1	Q96RQ3	M12(Oxidation)	0	35.77	0.00437003	2	1704.79	-1.64325	36.4886	0
	Medium	IGYPVMIK	3	1	1	Q96RQ3		0	35.19	0.0069619	2	920.528	0.619645	44.7378	0
	Medium	QLLLSR	2	1	1	Q96RQ3		0	34.77	0.0065685	2	729.462	-0.0874335	34.328	0
	Medium	qGDEVSVHYDPmIAK	1	1	1	Q96RQ3	N-Term(Gln->pyro-Glu); M12(Oxidation)	0	32.04	0.0109093	2	1687.77	1.70259	43.5792	0
	Medium	NNVAIAVTYNHDGSYSmQIEDK	1	1	1	Q96RQ3	M17(Oxidation)	0	31.85	0.00960102	3	2485.12	-5.07441	40.8914	0
	Medium	qLLLSR	1	1	1	Q96RQ3	N-Term(Gln->pyro-Glu)	0	29.7	0.00969725	2	712.435	-0.605365	54.8221	0
	Medium	RIGYPVmIK	2	1	1	Q96RQ3	M7(Oxidation)	0	29.46	0.0177787	2	1092.62	0.330027	34.4075	1
	Medium	RIGYPVMIK	2	1	1	Q96RQ3		0	29.08	0.0145842	3	1076.63	-1.02752	37.3185	1
	Medium	NSmHVDMADEAYSIGPAPSQQSYLSmEK	2	1	1	Q96RQ3	M3(Oxidation); M26(Oxidation)	0	26.9	0.0144963	3	3118.35	0.589098	48.1966	0
	Medium	NSMHVDMADEAYSIGPAPSQQSYLSMEK	1	1	1	Q96RQ3		0	23.2	0.0507348	3	3086.36	2.32311	53.0105	0
P49327	Fatty acid synthase OS=Homo sapiens GN=FASN PE=1 SV=3 - [FAS_HUMAN]	4134.7	40.94	1	74	75	133	nucleotide binding; catalytic activity; protein binding; metal ion binding; RNA binding	cytoplasm; mitochondrion; Golgi; cytosol; membrane	cell differentiation; metabolic process; regulation of biological process; response to stimulus	Pf00106; Pf00107; Pf00108; Pf00109; Pf00698; Pf00975; Pf02801; Pf08242; Pf08659; Pf13602; Pf14765	2194	2511	273.254	6.44287
	A2	Sequence	# PSMs	# Proteins	# Protein Groups	Protein Group Accessions	Modifications	ΔCn	IonScore	Exp Value	Charge	MH+ [Da]	ΔM [ppm]	RT [min]	# Missed Cleavages
	High	SLYQSAGVAPESFEYIEAHGTGTK	2	1	1	P49327		0	102.54	1.54062e-09	3	2542.21	0.807883	51.0799	0
	High	mEEVVIAGMSGK	2	1	1	P49327	N-Term(Acetyl)	0	98.09	4.11383e-09	2	1292.62	1.81741	67.462	0
	High	ALGLGVEQLPVVFEDVVLHQATILPK	1	1	1	P49327		0	94.95	5.43812e-10	3	2785.59	1.12737	77.0823	0
	High	TLLEGSGLESIISIIHSSLAEPR	2	1	1	P49327		0	94.05	3.9355e-09	2	2422.33	2.82369	77.0728	0
	High	QGVQVQVSTSNISSLEGAR	2	1	1	P49327		0	90.54	2.46821e-08	3	1960.01	0.624489	46.8794	0
	High	LPEDPLLSGLLDSPALK	4	1	1	P49327		0	82.24	6.35843e-08	2	1778	1.29614	71.2392	0
	High	NVTFHGVLLDAFFNESSADWR	1	1	1	P49327		0	78.54	3.91185e-07	3	2425.16	1.49289	68.7118	0
	High	IPGLLSPHPLLQLSYTATDR	2	1	1	P49327		0	75.71	2.96731e-07	3	2192.21	0.515453	59.8419	0
	High	LLLEVTYEAIVDGGINPDSLR	3	1	1	P49327		0	75.32	4.67086e-07	2	2287.22	2.96858	76.8854	0
	High	GTHTGVWVGVSGSETSEALSR	2	1	1	P49327		0	74.05	1.13539e-06	3	2117.03	3.53232	41.8928	0
	High	GYDYGPHFQGILEASLEGDSGR	5	1	1	P49327		0	72.1	1.23627e-06	3	2368.09	1.16798	58.305	0
	High	VVVQVLAEEPEAVLK	3	1	1	P49327		0	71.81	5.07564e-07	2	1622.94	0.982527	56.4705	0
	High	GILADEDSSRPVWLK	2	1	1	P49327		0	71.78	1.72905e-06	2	1685.89	1.36891	48.5077	1
	High	HFLLEEDKPEEPTAHAFVSTLTR	3	1	1	P49327		0	71.72	1.8877e-06	4	2667.34	0.835039	48.6646	1
	High	WTSQDSLLGMEFSGR	3	1	1	P49327		0	71.68	1.20219e-06	2	1713.79	1.15566	58.6873	0
	High	RQGVQVQVSTSNISSLEGAR	1	1	1	P49327		0	70.71	2.19513e-06	3	2116.11	0.729845	40.8652	1
	High	VLFPATGYLSIVWK	2	1	1	P49327		0	70.45	9.01571e-07	2	1593.91	1.21719	71.7417	0
	High	SNmGHPEPASGLAALAK	4	1	1	P49327	M3(Oxidation)	0	70.29	2.50689e-06	3	1666.82	-0.0821169	35.9063	0
	High	GNAGQSNYGFANSAMER	1	1	1	P49327		0	68.12	1.40295e-06	2	1773.76	1.46361	38.1738	0
	High	VLEALLPLK	1	1	1	P49327		0	67.19	2.72081e-07	2	995.65	0.00971994	56.4585	0
	High	EDGLAQQQTQLNLR	2	1	1	P49327		0	65.98	6.99004e-06	2	1613.83	1.22577	41.0214	0
	High	SEGVVAVLLTK	1	1	1	P49327		0	65.58	2.96063e-06	2	1115.67	2.12419	52.072	0
	High	FPQLDSTSFANSR	3	1	1	P49327		0	63.09	1.13891e-05	2	1469.7	0.886825	48.3053	0
	High	LQLNGNLQLELAQVLAQERPK	1	1	1	P49327		0	62.88	2.67919e-06	3	2375.33	-2.78393	63.776	1
	High	GGNVGINSFGFGGSNVHIILRPNTQPPPAPAPHATLPR	1	1	1	P49327		0	62.3	5.47625e-06	5	3858.03	0.0567815	51.0918	1
	High	AQVADVVVSR	1	1	1	P49327		0	59.05	2.88105e-05	2	1043.58	-0.392231	33.8065	0
	High	MVVPGLDGAQIPR	1	1	1	P49327		0	58.27	2.80745e-05	2	1352.74	0.775143	52.5858	0
	High	SNMGHPEPASGLAALAK	4	1	1	P49327		0	58.15	4.59326e-05	3	1650.83	0.423143	38.6265	0
	High	QVQPEGPYR	1	1	1	P49327		0	58.02	4.39365e-05	2	1073.54	0.0483306	26.2557	0
	High	RVYATILNAGTNTDGFK	3	1	1	P49327		0	57.55	4.55302e-05	3	1840.95	-1.83812	43.6571	1
	High	TGTVSLEVR	1	1	1	P49327		0	56.15	6.83091e-05	2	961.53	-1.11416	33.8269	0
	High	DLVEAVAHILGIR	1	1	1	P49327		0	55.25	1.92557e-05	3	1405.82	2.24019	77.0987	0
	High	VLQGDLVMNVYR	1	1	1	P49327		0	54.97	8.50181e-05	2	1406.75	-0.325739	50.978	0
	High	LQVVDQPLPVR	1	1	1	P49327		0	54.49	2.88061e-05	2	1263.74	0.660063	45.6019	0
	High	AGLYGLPR	2	1	1	P49327		0	54.31	9.54503e-05	2	846.482	-0.923618	40.7168	0
	High	DGAWGAFR	1	1	1	P49327		0	53.71	7.51181e-05	2	879.411	0.396983	45.0619	0
	High	LSFFFDFR	1	1	1	P49327		0	53.49	0.000137896	2	1078.54	0.906221	68.2998	0
	High	GGPEVQQVPAGER	1	1	1	P49327		0	51.69	0.000167377	2	1323.66	-2.04593	28.8646	0
	High	VVEVLAGHGHLYSR	2	1	1	P49327		0	49.68	0.000254046	4	1536.83	-0.347388	33.3296	0
	High	FDASFFGVHPK	1	1	1	P49327		0	48.68	0.00039436	2	1251.61	-1.14723	48.2067	0
	High	qELSFAAR	1	1	1	P49327	N-Term(Gln->pyro-Glu)	0	47.49	0.000455398	2	904.452	-0.645153	50.5195	0
	High	VYQWDDPDPR	1	1	1	P49327		0	47.19	0.000204354	2	1290.58	1.42458	41.1054	0
	High	EVWALVQAGIR	2	1	1	P49327		0	45.79	0.000552311	2	1241.7	-0.516075	57.4716	0
	High	LHLSGIDANPNALFPPVEFPAPR	1	1	1	P49327		0	45.66	0.000467228	3	2472.31	3.56741	64.0174	0
	High	VLQGDLVmNVYR	1	1	1	P49327	M8(Oxidation)	0	45.65	0.000824978	2	1422.74	-1.81016	45.6919	0
	High	EQGVTFPSGDIQEQLIR	2	1	1	P49327		0	45.25	0.000892629	3	1916.97	1.57386	56.0644	0
	High	DPSQQELPR	1	1	1	P49327		0	44.79	0.000700297	2	1069.53	-1.29477	29.1805	0
	High	GMGLSLMR	1	1	1	P49327		0	43.45	0.00134653	2	864.442	-0.953209	44.8107	0
	High	FLEIGK	1	2	2	P49327;Q9Y2X7		0	42.9	0.000692363	2	706.413	-0.262868	38.4741	0
	High	LNSVQSSERPLFLVHPIEGSTTVFHSLASR	3	1	1	P49327		0	42.61	0.000729208	5	3308.74	0.770061	53.9354	1
	High	RQQEQQVPILEK	2	1	1	P49327		0	41.77	0.00108772	3	1495.82	-0.362715	31.7999	1
	Medium	WLSTSIPEAQWHSSLAR	1	1	1	P49327		0	41.7	0.00203163	3	1969	3.19211	50.3329	0
	Medium	QELSFAAR	1	1	1	P49327		0	41.38	0.00224884	2	921.478	-1.42666	35.0004	0
	High	VAAAVDLIIK	1	1	1	P49327		0	41.35	0.000516641	2	1012.64	2.42378	49.8617	0
	Medium	PLFLVHPIEGSTTVFHSLASR	1	1	1	P49327		0	39.79	0.00143263	4	2308.26	4.48323	56.1397	0
	Medium	WTSQDSLLGmEFSGR	1	1	1	P49327	M10(Oxidation)	0	38.94	0.0020423	2	1729.78	-0.431813	55.153	0
	Medium	RPTPQDSPIFLPVDDTSFR	2	1	1	P49327		0	38.56	0.00381028	3	2188.11	0.732744	55.3443	1
	Medium	ELNLVLSVR	3	1	1	P49327		0	37.84	0.00179237	2	1042.63	0.434347	52.2175	0
	Medium	SLLVNPEGPTLMR	1	1	1	P49327		0	37.83	0.00357651	2	1426.77	1.40057	51.9602	0
	Medium	GILADEDSSR	1	1	1	P49327		0	36.88	0.00420488	2	1062.51	-0.0942918	30.2303	0
	Medium	VTVAGGVHISGLHTESAPR	1	1	1	P49327		0	36.88	0.00490228	3	1888.01	1.62377	35.4297	0
	Medium	VMGLVPAK	1	1	1	P49327		0	35.39	0.0112737	2	814.485	-0.523373	35.9174	0
	High	GTPLISPLIK	2	1	1	P49327		0	34.54	0.000773433	2	1038.66	1.17336	50.0221	0
	Medium	QEPLLIGSTK	2	1	1	P49327		0	34.34	0.00979223	2	1085.62	1.24929	39.4872	0
	Medium	DTSFEQHVLWHTGGK	1	1	1	P49327		0	34.26	0.00920559	3	1741.83	0.243862	40.4918	0
	Medium	VFTTVGSAEK	1	1	1	P49327		0	34.11	0.0090439	2	1038.55	2.49447	29.4297	0
	Medium	VSVHVIEGDHR	2	1	1	P49327		0	33.65	0.0133555	2	1247.65	0.436422	24.5868	0
	Medium	YSGTLNLDR	1	1	1	P49327		0	33.12	0.0101406	2	1038.52	-3.00732	35.0096	0
	Medium	AFEVSENGNLVVSGK	1	1	1	P49327		0	33.07	0.0160528	2	1549.79	2.01618	44.913	0
	Medium	qEPLLIGSTK	1	1	1	P49327	N-Term(Gln->pyro-Glu)	0	33.05	0.00812538	2	1068.6	1.89628	55.3833	0
	Medium	LYTLQDK	1	1	1	P49327		0	32.19	0.00914982	2	880.477	-0.434901	31.6108	0
	Medium	EGGFLLLHTLLR	3	1	1	P49327		0	31.92	0.00571992	2	1368.8	-0.184946	60.7596	0
	Medium	LFDHPESPTPNPTEPLFLAQAEVYK	1	1	1	P49327		0	31.89	0.0176346	3	2840.42	2.11585	61.2174	0
	Medium	SDEAVKPFGLK	2	1	1	P49327		0	31.54	0.0199564	2	1190.64	1.04025	35.3746	1
	Medium	DTVTISGPQAPVFEFVEQLRK	1	1	1	P49327		0	30.16	0.0199995	3	2361.24	-2.26285	68.4351	1
	Medium	DIMLATGK	1	1	1	P49327		0	30.13	0.0208174	2	848.454	-0.903148	37.7296	0
	Medium	VTAIHIDPATHR	1	1	1	P49327		0	29.27	0.032297	3	1330.72	-0.849588	27.9802	0
	Medium	DTVTISGPQAPVFEFVEQLR	1	1	1	P49327		0	28.95	0.0367406	3	2233.15	1.65209	76.6755	0
	Medium	QAHTMDPQLR	2	1	1	P49327		0	28.67	0.0355199	3	1196.58	-0.0603845	24.0725	0
	Medium	HGLYLPTR	1	1	1	P49327		0	27.81	0.026244	2	956.531	-0.270642	32.0759	0
	Medium	qVQPEGPYR	1	1	1	P49327	N-Term(Gln->pyro-Glu)	0	27.79	0.0335178	2	1056.51	0.914442	38.7861	0
	Medium	SLLVNPEGPTLmR	1	1	1	P49327	M12(Oxidation)	0	26.09	0.0597869	2	1442.77	1.18674	48.1623	0
P05165	Propionyl-CoA carboxylase alpha chain, mitochondrial OS=Homo sapiens GN=PCCA PE=1 SV=4 - [PCCA_HUMAN]	3258.71	48.35	1	32	32	101	nucleotide binding; catalytic activity; protein binding; metal ion binding	extracellular; mitochondrion; organelle lumen; cytosol	metabolic process	Pf00289; Pf00364; Pf01071; Pf02222; Pf02258; Pf02785; Pf02786; Pf07478; Pf08442; Pf08443; Pf13437; Pf13533; Pf13535; Pf13549; Pf15632	5095	728	80.0081	7.51807
	A2	Sequence	# PSMs	# Proteins	# Protein Groups	Protein Group Accessions	Modifications	ΔCn	IonScore	Exp Value	Charge	MH+ [Da]	ΔM [ppm]	RT [min]	# Missed Cleavages
	High	LSSQEAASSFGDDR	2	1	1	P05165		0	113.81	5.55241e-11	2	1469.65	1.54743	33.5837	0
	High	LNVTSTWNLASPLLSVSVDGTQR	2	1	1	P05165		0	98.63	2.65266e-09	3	2458.3	3.45275	70.0899	0
	High	EAGGNMSIQFLGTVYK	7	1	1	P05165		0	90.6	2.56499e-08	2	1714.85	1.42959	58.1601	0
	High	SYLNMDAIMEAIK	5	1	1	P05165		0	86.41	5.58829e-08	2	1498.73	1.12937	67.0509	0
	High	VHTVVASNNGSVFSVEVDGSK	2	1	1	P05165		0	83.71	1.21721e-07	3	2132.06	-0.0893992	43.0244	0
	High	VVEEAPSIFLDAETR	5	1	1	P05165		0	82.04	2.05994e-07	2	1675.86	1.51537	55.6408	0
	High	mADALDNYVIR	4	1	1	P05165	M1(Oxidation)	0	79.46	2.64415e-07	2	1296.63	0.0674903	47.2881	0
	High	KAEVNTIPGFDGVVK	5	1	1	P05165		0	75.82	5.328e-07	2	1573.86	2.51169	43.8161	1
	High	HIEIQVLGDK	2	1	1	P05165		0	72.77	7.74172e-07	2	1151.64	0.267629	39.0619	0
	High	YSSAGTVEFLVDSK	3	1	1	P05165		0	68.22	4.39176e-06	2	1502.74	3.23662	51.2552	0
	High	AmGEQAVALAR	6	1	1	P05165	M2(Oxidation)	0	67.86	5.05776e-06	2	1132.58	-1.35327	32.4304	0
	High	mPVIKPDIANWELSVK	3	1	1	P05165	M1(Oxidation)	0	65.57	5.85171e-06	3	1856	-0.484598	54.2	1
	High	FLSDVYPDGFK	4	1	1	P05165		0	64.95	7.69334e-06	2	1287.63	1.72714	52.3867	0
	High	IAWDDEETR	3	1	1	P05165		0	64.31	3.81801e-06	2	1134.51	0.234485	36.9276	0
	High	KNFYFLEMNTR	3	1	1	P05165		0	62.59	1.49544e-05	2	1462.71	-0.0218919	47.435	1
	High	TVAIHSDVDASSVHVK	2	1	1	P05165		0	61.47	2.1243e-05	3	1664.86	-0.0166113	30.688	0
	High	VYAEDPYK	8	1	1	P05165		0	60.36	1.05391e-05	2	984.468	0.579777	29.3477	0
	High	HGNALWLNER	5	1	1	P05165		0	57.68	4.0946e-05	2	1209.61	0.884265	35.2312	0
	High	VDSGIQPGSDISIYYDPMISK	2	1	1	P05165		0	57.5	5.54823e-05	2	2285.11	3.82533	60.9786	0
	High	MADALDNYVIR	1	1	1	P05165		0	52.73	0.000149867	2	1280.63	0.768336	49.6168	0
	High	SFGLPSIGR	1	1	1	P05165		0	52.68	0.000144589	2	933.515	-0.0492197	49.3519	0
	High	VTEDTSSVLR	3	1	1	P05165		0	52.61	0.000172433	2	1106.57	2.03441	31.0732	0
	High	EAGGNmSIQFLGTVYK	1	1	1	P05165	M6(Oxidation)	0	51.73	0.000177257	2	1730.85	2.52056	55.1592	0
	High	AEVNTIPGFDGVVK	1	1	1	P05165		0	51.33	0.000216813	2	1445.77	1.80498	51.1331	0
	High	AQAVHPGYGFLSENK	3	1	1	P05165		0	47.24	0.00049843	3	1617.8	0.52497	37.7271	0
	Medium	AMGEQAVALAR	1	1	1	P05165		0	43.56	0.00146925	2	1116.58	-2.31901	36.4473	0
	Medium	VNILTR	1	1	1	P05165		0	41.98	0.00209494	2	715.445	-0.90731	31.3218	0
	Medium	AQAVHPGYGFLSENKEFAR	1	1	1	P05165		0	41.9	0.0019531	4	2121.05	1.20337	40.5279	1
	Medium	LSQYQEPLHLPGVR	3	1	1	P05165		0	41.21	0.00164611	2	1636.88	2.18804	45.1273	0
	Medium	SYLNmDAIMEAIK	2	1	1	P05165	M5(Oxidation)	0	40.65	0.0019889	2	1514.73	1.4927	62.1807	0
	Medium	SYLNMDAImEAIKK	1	1	1	P05165	M9(Oxidation)	0	40.34	0.00244583	3	1642.82	1.25709	51.6644	1
	Medium	EIGYPVMIK	2	1	1	P05165		0	34.46	0.0101699	2	1049.57	0.77849	47.4701	0
	Medium	GVTHNIALLR	2	1	1	P05165		0	34.09	0.00261261	2	1093.65	4.28843	34.5891	0
	Medium	IAWDDEETRDGFR	1	1	1	P05165		0	33.99	0.00518732	3	1609.72	-1.32399	41.3819	1
	Medium	NFYFLEmNTR	2	1	1	P05165	M7(Oxidation)	0	33.89	0.0057573	2	1350.61	-3.9417	54.3003	0
	Medium	FmLEK	1	1	1	P05165	M2(Oxidation)	0	33.64	0.00756899	2	683.343	-0.814085	29.0744	0
	Medium	NFYFLEMNTR	1	1	1	P05165		0	31.33	0.0126628	2	1334.62	0.0669446	57.9203	0
P04264	Keratin, type II cytoskeletal 1 OS=Homo sapiens GN=KRT1 PE=1 SV=6 - [K2C1_HUMAN]	2755.49	43.32	1	24	28	91	catalytic activity; motor activity; receptor activity; structural molecule activity; protein binding; transporter activity	nucleus; cytoskeleton; membrane	defense response; metabolic process; regulation of biological process; response to stimulus; transport	Pf00038; Pf01576; Pf05103; Pf05957; Pf12128; Pf13166; Pf13514	3848	644	65.999	8.11865
	A2	Sequence	# PSMs	# Proteins	# Protein Groups	Protein Group Accessions	Modifications	ΔCn	IonScore	Exp Value	Charge	MH+ [Da]	ΔM [ppm]	RT [min]	# Missed Cleavages
	High	QISNLQQSISDAEQR	6	1	1	P04264		0	113.33	1.24955e-10	2	1716.85	0.747467	42.0105	0
	High	LNDLEDALQQAK	2	1	1	P04264		0	94.03	1.1011e-08	2	1357.7	0.627218	46.8991	0
	High	SLNNQFASFIDK	1	1	1	P04264		0	93.68	1.07566e-08	2	1383.69	-0.26906	52.3472	0
	High	GGGGGGYGSGGSSYGSGGGSYGSGGGGGGGR	2	1	1	P04264		0	92.73	8.80003e-10	2	2383.95	1.22078	27.7682	0
	High	SLDLDSIIAEVK	7	1	1	P04264		0	88.81	3.47219e-08	2	1302.72	1.17532	65.6952	0
	High	FLEQQNQVLQTK	4	2	2	P35908;P04264		0	88.36	4.42021e-08	2	1475.79	0.582138	39.1462	0
	High	TNAENEFVTIK	1	1	1	P04264		0	81.28	2.439e-07	2	1265.64	0.187629	40.0569	0
	High	THNLEPYFESFINNLR	6	1	1	P04264		0	79.74	3.24879e-07	3	1993.98	0.677137	63.1454	0
	High	SGGGFSSGSAGIINYQR	1	1	1	P04264		0	72.26	1.53625e-06	2	1657.79	-0.322901	42.6613	0
	High	LALDLEIATYR	2	2	2	P05787;P04264		0	71.08	1.57526e-06	2	1277.71	0.842028	58.1558	0
	High	YEELQITAGR	2	1	1	P04264		0	70.32	2.66149e-06	2	1179.6	1.17238	40.0244	0
	High	WELLQQVDTSTR	8	1	1	P04264		0	70.23	2.6698e-06	2	1475.75	-0.491111	52.4955	0
	High	qISNLQQSISDAEQR	1	1	1	P04264	N-Term(Gln->pyro-Glu)	0	65.73	7.09683e-06	2	1699.83	4.38076	56.8759	0
	High	IEISELNR	2	2	2	P35908;P04264		0	60.65	2.24719e-05	2	973.531	0.0907717	38.504	0
	High	KQISNLQQSISDAEQR	1	1	1	P04264		0	59.55	3.48281e-05	3	1844.95	1.48264	35.232	1
	High	AEAESLYQSK	2	1	1	P04264		0	52.8	0.00010155	2	1125.54	1.84606	27.5338	0
	High	NmQDmVEDYR	5	1	1	P04264	M2(Oxidation); M5(Oxidation)	0	48.55	2.37383e-05	2	1332.52	0.669439	27.7399	0
	High	TNAENEFVTIKK	2	1	1	P04264		0	47.56	0.000456886	2	1393.73	0.6964	32.1204	1
	High	DYQELMNTK	1	1	1	P04264		0	45.22	0.000462936	2	1141.52	0.120496	40.4281	0
	High	TLLEGEESR	1	1	1	P04264		0	44.78	0.000984672	2	1033.51	-1.45845	30.5756	0
	High	SISISVAR	2	1	1	P04264		0	44.62	0.000616082	2	832.489	0.762948	35.2394	0
	High	NmQDMVEDYR	10	1	1	P04264	M2(Oxidation)	0	43.67	0.000100941	2	1316.53	1.35849	33.4777	0
	Medium	AQYEDIAQK	1	1	1	P04264		0	40.67	0.00223687	2	1065.52	1.04465	27.3439	0
	Medium	NKYEDEINKR	7	5	5	P05787;P13647;P02538;P48668;P04264		0	40.6	0.00252144	3	1308.65	-0.56028	21.7149	2
	Medium	LRSEIDNVK	3	1	1	P04264		0	34.39	0.00946179	2	1073.6	0.811752	22.9973	1
	Medium	SLVNLGGSK	1	1	1	P04264		0	34.13	0.0108183	2	874.5	0.644018	34.3347	0
	Medium	DVDGAYMTK	3	1	1	P04264		0	33.26	0.00410695	2	999.446	0.383152	31.1154	0
	Medium	NKLNDLEDALQQAK	1	1	1	P04264		0	32.3	0.0179303	2	1599.83	0.556948	46.9223	1
	Medium	SKAEAESLYQSK	3	1	1	P04264		0	31.85	0.0164589	3	1340.67	-0.680397	23.0609	1
	Medium	NMQDMVEDYR	1	1	1	P04264		0	31.51	0.00303717	2	1300.53	0.187251	43.0859	0
	Medium	DYQELmNTK	1	1	1	P04264	M6(Oxidation)	0	31.01	0.00804389	2	1157.51	-1.39384	33.6014	0
	Medium	SLNNQFASFIDKVR	1	1	1	P04264		0	30.32	0.0250356	3	1638.86	-1.04515	53.1651	1
Q14789	Golgin subfamily B member 1 OS=Homo sapiens GN=GOLGB1 PE=1 SV=2 - [GOGB1_HUMAN]	2592.18	27.59	1	68	69	85	catalytic activity; motor activity; protein binding; transporter activity; RNA binding	membrane; Golgi	cell organization and biogenesis; transport	Pf01496; Pf01576; Pf04111; Pf07888; Pf09726	2804	3259	375.79	4.99561
	A2	Sequence	# PSMs	# Proteins	# Protein Groups	Protein Group Accessions	Modifications	ΔCn	IonScore	Exp Value	Charge	MH+ [Da]	ΔM [ppm]	RT [min]	# Missed Cleavages
	High	NADNNSSAFTALSEER	1	1	1	Q14789		0	129.26	1.7668e-12	2	1725.77	3.88013	42.1783	0
	High	AQVVDLLQQELTAAEQR	4	1	1	Q14789		0	90.6	1.86386e-08	3	1912.02	0.926583	65.0342	0
	High	DQLIQEAAAENNK	1	1	1	Q14789		0	86.4	5.63553e-08	2	1443.71	1.32775	36.4278	0
	High	LITSNTDASDGDSVALVK	1	1	1	Q14789		0	86.23	7.45666e-08	2	1805.91	-0.829951	43.3112	0
	High	TNQIDLLQAEISENQAIIQK	2	1	1	Q14789		0	80.48	1.65195e-07	3	2269.21	0.813112	61.7843	0
	High	VAAENALSVAEEQIR	3	1	1	Q14789		0	79.4	3.26076e-07	2	1599.84	4.13687	50.0806	0
	High	VLLDDTQSEAAR	3	1	1	Q14789		0	77.58	4.96686e-07	2	1317.66	-0.242194	34.9691	0
	High	DEQLLHLSSQLEDSYNQVQSFSK	1	1	1	Q14789		0	74.8	8.14583e-07	3	2695.27	-5.98586	61.26	0
	High	FSYEQLETDLQASR	1	1	1	Q14789		0	74.59	7.59367e-07	2	1686.8	0.671095	55.7262	0
	High	TSEEISLNDAGVELK	1	1	1	Q14789		0	73.22	1.36259e-06	2	1604.8	-0.00753968	48.6088	0
	High	LSALFSSSQK	1	1	1	Q14789		0	70.97	1.33172e-06	2	1067.57	0.778314	38.0761	0
	High	DSLSEEVQDLK	1	1	1	Q14789		0	66.37	5.62846e-06	2	1262.61	-0.273978	47.3104	0
	High	LPLQQHETASQTSFPDVYNEGTQAVTEENIASLQK	2	1	1	Q14789		0	65.59	5.56256e-06	3	3873.88	1.58369	55.3253	0
	High	LESSQLQIAGLEHLR	1	1	1	Q14789		0	64.27	6.73399e-06	3	1693.92	-0.167983	48.0216	0
	High	LAAEEQFQALVK	1	1	1	Q14789		0	64.22	9.55568e-06	2	1346.73	0.0769875	49.9382	0
	High	IQTEIIEQEDLIK	2	1	1	Q14789		0	62.12	1.37176e-05	2	1571.86	2.69102	50.4894	0
	High	NQILSQQLQQMEAEHNTLR	2	1	1	Q14789		0	61.08	2.17963e-05	3	2281.14	0.949568	47.1021	0
	High	QLEMNLAEAER	1	1	1	Q14789		0	59.61	2.43405e-05	2	1303.63	0.748967	42.6264	0
	High	SAAQPSTSPAEVQSLK	1	1	1	Q14789		0	58.92	3.77646e-05	2	1600.82	2.38596	33.7699	0
	High	DHANEELDELKR	1	1	1	Q14789		0	58.5	3.70085e-05	3	1468.7	-0.477495	28.8714	1
	High	ILELEEENDR	1	1	1	Q14789		0	58.21	3.56379e-05	2	1259.61	0.618378	39.2416	0
	High	SSSAEESGQDVLENTFSQK	1	1	1	Q14789		0	57.07	2.34622e-05	2	2042.92	0.469845	47.1612	0
	High	ELSVLLLEMK	1	1	1	Q14789		0	56.91	3.15742e-05	2	1174.68	0.915852	62.5664	0
	High	GALLLSSIELEELKAENEK	1	1	1	Q14789		0	55.62	4.5236e-05	3	2086.13	1.22954	55.8255	1
	High	DVETLQQTIEEK	1	1	1	Q14789		0	54.7	0.000101314	2	1432.72	-0.880615	45.4595	0
	High	IVGDYQQLEER	1	1	1	Q14789		0	54.16	0.000127966	2	1349.67	1.61464	39.0128	0
	High	EEAIQVAIAELR	1	1	1	Q14789		0	51.87	0.000131001	2	1341.74	0.925433	57.6743	0
	High	ENLAQAVEHR	1	1	1	Q14789		0	51.06	0.000165304	3	1166.59	1.07334	29.235	0
	High	SQILELELNFHK	1	1	1	Q14789		0	48.78	0.000322477	3	1470.79	-0.160315	51.8156	0
	High	MDQLLLEK	1	1	1	Q14789		0	48.67	0.000383044	2	989.534	0.335355	42.2474	0
	High	SSTEEEMEIEK	1	1	1	Q14789		0	48.63	0.000104187	2	1311.56	-1.53642	31.0907	0
	High	GLTAQIQSFGR	1	1	1	Q14789		0	46.75	0.000708019	2	1177.63	0.347136	44.4064	0
	High	ALEFVQTESQK	2	1	1	Q14789		0	45.13	0.000834774	2	1279.65	0.929183	38.6445	0
	High	KLEEHEESLVGR	1	1	1	Q14789		0	44.83	0.000825418	3	1425.73	0.327539	25.1201	1
	High	LSSQITLLEAQNR	2	1	1	Q14789		0	44.75	0.000721851	2	1472.81	4.48855	46.3655	0
	High	TNQLMETLK	1	1	1	Q14789		0	43.34	0.0014251	2	1077.56	-2.22913	38.5573	0
	High	LQEQFDEQSKENENIGDQLR	1	1	1	Q14789		0	43.04	0.00124148	3	2420.14	3.42995	39.3107	1
	High	QLLEVQLQQNK	1	1	1	Q14789		0	42.8	0.000879052	2	1340.75	-0.0521148	43.1717	0
	High	QVTALQEEGTLGLYHAQLK	1	1	1	Q14789		0	42.73	0.000952003	3	2099.12	5.56936	47.5387	0
	Medium	TGEADREVSEISIVDIANK	1	1	1	Q14789		0	42.23	0.00187004	3	2046.04	0.0332678	49.3769	1
	Medium	RLDYESQTAHDNLLTEQIHSLSIEAK	1	1	1	Q14789		0	41.29	0.00159006	4	3011.51	0.651015	49.5472	1
	Medium	AQTEVQLQQK	1	1	1	Q14789		0	40.31	0.00282591	2	1172.63	1.02345	25.0288	0
	Medium	EQVEEDNEVSSGLK	1	1	1	Q14789		0	39.09	0.00206545	2	1562.72	-1.045	32.3196	0
	Medium	EELQHEFDLLK	1	1	1	Q14789		0	38.92	0.003302	3	1400.71	0.0295058	48.3998	0
	Medium	LALLQEER	1	1	1	Q14789		0	38.79	0.00219335	2	971.553	0.982771	39.7087	0
	High	LLMVTK	1	1	1	Q14789		0	37.59	0.000661887	2	704.438	0.427965	34.2104	0
	Medium	LHEDELLQLVTQADVETEMQQK	1	1	1	Q14789		0	36.11	0.00690636	3	2597.27	-4.26885	63.1792	0
	Medium	QLQIQVR	1	1	1	Q14789		0	35.1	0.00281217	2	884.53	-1.13201	34.0627	0
	Medium	IQHVVEAVR	2	1	1	Q14789		0	34.81	0.00310547	3	1050.61	0.00152516	24.2996	0
	High	IISLLSGKEEAIQVAIAELR	1	1	1	Q14789		0	34.81	0.000891998	3	2153.26	1.73474	65.6482	1
	Medium	EISNLNQLIEEFKK	1	1	1	Q14789		0	34.69	0.00816799	3	1704.92	1.19951	58.8529	1
	Medium	QGLEIESLK	1	1	1	Q14789		0	34.55	0.0126095	2	1016.56	1.26298	42.4516	0
	Medium	MELEVAER	1	1	1	Q14789		0	33.01	0.0115508	2	976.476	-0.392505	36.2354	0
	Medium	LALEGLTEDKEK	1	1	1	Q14789		0	33	0.015612	3	1345.72	-0.838596	37.2744	1
	Medium	RLEHSEWDSSR	2	1	1	Q14789		0	32.83	0.00784398	3	1401.65	0.991966	21.5848	1
	Medium	VSISQLTR	1	1	1	Q14789		0	32.73	0.01064	2	903.525	-1.4594	37.118	0
	Medium	LLQDKNEQAVQSAQTIQQLEDQLQQK	1	1	1	Q14789		0	32.57	0.0100156	3	3024.57	1.92907	54.8891	1
	Medium	FSLGVEIK	1	1	1	Q14789		0	30.91	0.00879893	2	892.514	-0.0557481	48.5935	0
	Medium	ILALEK	1	2	2	Q15393;Q14789		0	30.69	0.0106638	2	686.444	-0.876844	32.93	0
	Medium	EIEAEKVELELK	1	1	1	Q14789		0	30.3	0.0257112	3	1429.78	-0.166369	42.5062	1
	Medium	NTLLSQISTK	1	1	1	Q14789		0	28.46	0.0213841	2	1104.63	1.39206	41.4179	0
	Medium	qKPEEIGEESR	1	1	1	Q14789	N-Term(Gln->pyro-Glu)	0	27.87	0.0308647	2	1284.61	-0.162998	28.5324	1
	Medium	LKETAEEEKDDLEER	1	1	1	Q14789		0	27.87	0.0416428	3	1833.87	0.615842	25.5901	2
	Medium	QNYDEmSPAGQISK	1	1	1	Q14789	M6(Oxidation)	0	25.74	0.0352025	2	1583.71	4.50523	30.5428	0
	Medium	ESEVLEGAER	1	1	1	Q14789		0	25.69	0.0527408	2	1118.53	-1.26759	29.0099	0
	Medium	SSWEIHER	1	1	1	Q14789		0	24.96	0.0382985	3	1043.49	-1.00263	26.9514	0
	Medium	SSTEEEmEIEK	1	1	1	Q14789	M7(Oxidation)	0	24.2	0.0190095	2	1327.55	-1.73341	23.4895	0
	Medium	KLQAALISR	1	1	1	Q14789		0	24.12	0.0199438	2	999.632	1.31997	29.5122	1
	Medium	KLQAALINR	1	1	1	Q14789		0	23.23	0.0247174	2	1026.64	-0.592563	28.7512	1
	Medium	HKELSVLLLEMK	1	1	1	Q14789		0	23.04	0.0464314	3	1439.83	-1.26171	47.7094	1
Q9C0B5	Palmitoyltransferase ZDHHC5 OS=Homo sapiens GN=ZDHHC5 PE=1 SV=2 - [ZDHC5_HUMAN]	2508.38	28.53	1	15	15	94	metal ion binding; catalytic activity	membrane	metabolic process	Pf01529	25921	715	77.4961	9.01221
	A2	Sequence	# PSMs	# Proteins	# Protein Groups	Protein Group Accessions	Modifications	ΔCn	IonScore	Exp Value	Charge	MH+ [Da]	ΔM [ppm]	RT [min]	# Missed Cleavages
	High	SAQGTGFELGQLQSIR	6	1	1	Q9C0B5		0	110.07	3.27184e-10	2	1691.87	0.974679	52.251	0
	High	SLGSASPGPGQPPLSSPTR	2	1	1	Q9C0B5		0	95.95	7.80079e-09	2	1792.92	0.873689	38.1704	0
	High	IMDNGIQGELR	1	1	1	Q9C0B5		0	79.76	3.03835e-07	2	1245.63	-0.108716	40.3679	0
	High	ImDNGIQGELR	4	1	1	Q9C0B5	M2(Oxidation)	0	72.86	1.41824e-06	2	1261.62	0.052922	36.9143	0
	High	GSLEITESQSADAEPPPPPKPDLSR	3	1	1	Q9C0B5		0	68.12	4.52489e-06	3	2618.3	1.85628	44.5316	1
	High	YRPGYSSSSTSAAmPHSSSAK	12	1	1	Q9C0B5	M14(Oxidation)	0	66.64	3.15401e-06	4	2174.98	0.901334	21.053	1
	High	YRPGYSSSSTSAAMPHSSSAK	7	1	1	Q9C0B5		0	62.74	9.57795e-06	3	2158.98	-0.0840598	24.5665	1
	High	EEEPGLGDSGIQSTPGSGHAPR	4	1	1	Q9C0B5		0	57.02	3.84309e-05	3	2178.01	0.981841	34.7531	0
	High	HIVASLQER	16	1	1	Q9C0B5		0	54.71	5.03717e-05	2	1052.58	0.118913	26.3143	0
	High	AEEDEDKEDDFRAPLYK	3	1	1	Q9C0B5		0	47.91	0.00023624	2	2069.93	1.44334	36.3946	2
	High	FGKPDGLR	2	1	1	Q9C0B5		0	45.22	0.000792101	2	889.488	-1.05179	24.7706	1
	High	AEEDEDKEDDFR	7	1	1	Q9C0B5		0	42.28	0.000141975	3	1497.6	0.827862	24.0124	1
	Medium	SKGSLEITESQSADAEPPPPPKPDLSR	1	1	1	Q9C0B5		0	40.37	0.00246113	4	2833.42	0.767785	38.8007	2
	Medium	SFHFDPLSSGSR	6	1	1	Q9C0B5		0	40.24	0.00201549	2	1336.63	-0.998571	43.4174	0
	Medium	SEPSLEPESFR	6	1	1	Q9C0B5		0	39.93	0.00198168	2	1277.6	0.474896	41.95	0
	Medium	DSPPTPTmYK	7	1	1	Q9C0B5	M8(Oxidation)	0	37.14	0.00300421	2	1152.52	-1.46441	30.8681	0
	Medium	DSPPTPTMYK	2	1	1	Q9C0B5		0	34.16	0.00765496	2	1136.53	-0.266634	35.9149	0
	Medium	TIVIRPPFLRPEVSDGQITVK	5	1	1	Q9C0B5		0	27.74	0.00387015	3	2365.36	1.21843	52.445	2
P08107	Heat shock 70 kDa protein 1A/1B OS=Homo sapiens GN=HSPA1A PE=1 SV=5 - [HSP71_HUMAN]	2409.6	33.54	1	15	17	82	nucleotide binding; receptor activity; protein binding; RNA binding; catalytic activity	nucleus; cytoplasm; mitochondrion; endoplasmic reticulum; cytosol	cell organization and biogenesis; metabolic process; response to stimulus; regulation of biological process	Pf00012; Pf06723	3304	641	70.009	5.65576
	A2	Sequence	# PSMs	# Proteins	# Protein Groups	Protein Group Accessions	Modifications	ΔCn	IonScore	Exp Value	Charge	MH+ [Da]	ΔM [ppm]	RT [min]	# Missed Cleavages
	High	SINPDEAVAYGAAVQAAILMGDK	5	1	1	P08107		0	106.47	6.39077e-10	2	2304.16	1.67319	71.7618	0
	High	SINPDEAVAYGAAVQAAILmGDK	6	1	1	P08107	M20(Oxidation)	0	102.62	1.57541e-09	3	2320.15	2.00606	69.7024	0
	High	QTQIFTTYSDNQPGVLIQVYEGER	3	1	1	P08107		0	75.61	7.11705e-07	2	2786.36	0.55355	62.1661	0
	High	NALESYAFNmK	7	1	1	P08107	M10(Oxidation)	0	73.38	7.64565e-07	2	1303.6	0.683242	45.0611	0
	High	IINEPTAAAIAYGLDR	3	1	1	P08107		0	70.1	2.41378e-06	3	1687.9	-0.0598348	55.1306	0
	High	AFYPEEISSMVLTK	6	1	1	P08107		0	62.78	1.73722e-05	2	1614.81	-1.31241	60.6778	0
	High	AQIHDLVLVGGSTR	5	1	1	P08107		0	60.96	1.34682e-05	2	1465.81	1.05539	40.7449	0
	High	TTPSYVAFTDTER	5	2	2	P08107;P11142		0	58.72	2.96751e-05	2	1487.7	0.512647	44.1754	0
	High	LLQDFFNGR	1	1	1	P08107		0	56.11	6.20838e-05	2	1109.57	0.576067	53.3435	0
	High	FGDPVVQSDmK	3	1	1	P08107	M10(Oxidation)	0	54.33	6.27262e-05	2	1238.57	-1.90904	35.5419	0
	High	HWPFQVINDGDKPK	5	1	1	P08107		0	53.09	0.000158318	3	1680.85	1.99541	41.8311	1
	High	qTQIFTTYSDNQPGVLIQVYEGER	4	1	1	P08107	N-Term(Gln->pyro-Glu)	0	52.76	0.000130297	3	2769.34	1.12466	74.4676	0
	High	AFYPEEISSmVLTK	5	1	1	P08107	M10(Oxidation)	0	49.7	0.000312884	2	1630.81	1.07003	56.9267	0
	High	LVNHFVEEFK	1	1	1	P08107		0	49.52	0.000357396	2	1261.66	0.224477	40.27	0
	High	NQVALNPQNTVFDAK	1	1	1	P08107		0	47.84	0.000476046	2	1658.85	1.50053	45.2806	0
	High	NALESYAFNMK	3	1	1	P08107		0	47.42	0.000305211	2	1287.6	-0.034122	48.4658	0
	High	KFGDPVVQSDMK	5	1	1	P08107		0	47.23	0.000537426	2	1350.67	-5.33414	33.2917	1
	High	VEIIANDQGNR	3	3	3	P08107;P11142;P11021		0	45.52	0.000855657	2	1228.63	0.495193	30.8316	0
	High	DAGVIAGLNVLR	2	1	1	P08107		0	44.17	0.000442163	2	1197.7	1.76994	58.3554	0
	High	ATAGDTHLGGEDFDNR	4	1	1	P08107		0	43.15	0.000464805	3	1675.73	0.398113	31.1526	0
	High	KFGDPVVQSDmK	2	1	1	P08107	M11(Oxidation)	0	42.77	0.00123656	3	1366.67	0.29259	28.2483	1
	Medium	FGDPVVQSDMK	2	1	1	P08107		0	32.13	0.0129206	2	1222.58	-1.00108	38.9739	0
	Medium	LVNHFVEEFKR	1	1	1	P08107		0	29.42	0.0344006	3	1417.76	0.114935	35.8996	1
P14618	Pyruvate kinase PKM OS=Homo sapiens GN=PKM PE=1 SV=4 - [KPYM_HUMAN]	2373.31	47.65	1	24	24	69	nucleotide binding; metal ion binding; catalytic activity; protein binding; RNA binding	nucleus; cytoplasm; mitochondrion; cytosol; membrane	response to stimulus; metabolic process; cell death	Pf00224; Pf02887	5315	531	57.9	7.84033
	A2	Sequence	# PSMs	# Proteins	# Protein Groups	Protein Group Accessions	Modifications	ΔCn	IonScore	Exp Value	Charge	MH+ [Da]	ΔM [ppm]	RT [min]	# Missed Cleavages
	High	DPVQEAWAEDVDLR	5	1	1	P14618		0	113.67	9.23503e-11	2	1642.77	0.500827	57.5044	0
	High	LAPITSDPTEATAVGAVEASFK	1	1	1	P14618		0	107.05	5.40444e-10	2	2175.13	4.10524	60.5385	0
	High	FGVEQDVDmVFASFIR	7	1	1	P14618	M9(Oxidation)	0	87.39	4.67829e-08	2	1875.89	-0.176765	75.4078	0
	High	KGVNLPGAAVDLPAVSEK	5	1	1	P14618		0	84.12	4.68582e-08	3	1764.99	0.989528	46.9553	1
	High	GADFLVTEVENGGSLGSK	1	1	1	P14618		0	77.33	5.43685e-07	2	1779.88	1.50483	55.7177	0
	High	RFDEILEASDGIMVAR	6	1	1	P14618		0	76.62	6.20647e-07	3	1821.92	0.472149	55.8876	1
	High	RFDEILEASDGImVAR	7	1	1	P14618	M13(Oxidation)	0	70.5	2.4554e-06	3	1837.91	0.611258	52.664	1
	High	IYVDDGLISLQVK	2	1	1	P14618		0	68.22	2.49343e-06	2	1462.81	-0.165636	58.7602	0
	High	GVNLPGAAVDLPAVSEK	2	1	1	P14618		0	65.12	5.55235e-06	2	1636.9	5.5119	53.8602	0
	High	TATESFASDPILYR	1	1	1	P14618		0	63.7	1.15603e-05	2	1570.78	1.01446	49.6445	0
	High	LDIDSPPITAR	2	1	1	P14618		0	62.86	1.0818e-05	2	1197.65	0.565765	45.084	0
	High	PGSGFTNTMR	2	1	1	P14618		0	59.92	1.70614e-05	2	1067.49	-0.0836419	28.8859	0
	High	FGVEQDVDMVFASFIR	1	1	1	P14618		0	58.26	3.97083e-05	3	1859.91	3.08585	77.0996	0
	High	GSGTAEVELK	4	1	1	P14618		0	56.13	8.21542e-05	2	990.51	-0.770565	27.115	0
	High	EAEAAIYHLQLFEELR	2	1	1	P14618		0	55.57	8.52796e-05	2	1931.98	-2.26305	60.2917	0
	High	VNFAMNVGK	3	1	1	P14618		0	53.28	0.000105021	2	979.502	-0.668059	39.5517	0
	High	FDEILEASDGIMVAR	1	1	1	P14618		0	53.26	0.000125569	2	1665.82	2.93353	58.8788	0
	High	TATESFASDPILYRPVAVALDTK	1	1	1	P14618		0	49.36	0.000214374	3	2465.3	1.75383	58.4801	1
	High	ITLDNAYmEK	5	1	1	P14618	M8(Oxidation)	0	47.45	0.000345383	2	1213.58	-0.414218	37.8378	0
	High	PVAVALDTK	1	1	1	P14618		0	45.77	0.000427733	2	913.535	-0.907287	33.5471	0
	High	KGVNLPGAAVDLPAVSEKDIQDLK	1	1	1	P14618		0	45.15	0.000250504	4	2477.36	0.830958	52.1745	2
	Medium	LNFSHGTHEYHAETIK	2	1	1	P14618		0	40.47	0.00254421	4	1883.9	0.0933855	27.5936	0
	Medium	KGDVVIVLTGWRPGSGFTNTMR	1	1	1	P14618		0	37.13	0.0035727	3	2391.26	0.866469	54.2105	2
	High	APIIAVTR	1	1	1	P14618		0	36.13	0.00112139	2	840.53	-0.159904	35.6884	0
	Medium	KGDVVIVLTGWRPGSGFTNTmR	1	1	1	P14618	M21(Oxidation)	0	35.77	0.00537646	4	2407.26	0.634861	51.5712	2
	Medium	ITLDNAYMEK	1	1	1	P14618		0	34.96	0.00614371	2	1197.58	-0.792442	41.4229	0
	Medium	GDVVIVLTGWRPGSGFTNTMR	1	1	1	P14618		0	34.1	0.0106598	3	2263.16	-0.59506	59.836	1
	High	VVPVP	1	1	1	P14618		0	25.86	0.00369571	1	510.329	0.303915	39.5119	0
	Medium	aPIIAVTR	1	1	1	P14618	N-Term(Acetyl)	0.6562	22.28	0.028395	2	882.541	-0.0206812	50.6575	0
P08238	Heat shock protein HSP 90-beta OS=Homo sapiens GN=HSP90AB1 PE=1 SV=4 - [HS90B_HUMAN]	2318.74	40.33	1	14	32	79	nucleotide binding; RNA binding; protein binding; enzyme regulator activity	cytoplasm; mitochondrion; cytosol; cell surface; membrane	metabolic process; response to stimulus; cellular component movement; regulation of biological process; defense response; cell organization and biogenesis	Pf00183; Pf02518; Pf13589	3326	724	83.2121	5.03369
	A2	Sequence	# PSMs	# Proteins	# Protein Groups	Protein Group Accessions	Modifications	ΔCn	IonScore	Exp Value	Charge	MH+ [Da]	ΔM [ppm]	RT [min]	# Missed Cleavages
	High	SLTNDWEDHLAVK	2	2	2	P07900;P08238		0	93.32	1.28269e-08	2	1527.75	1.97184	45.2008	0
	High	TLTLVDTGIGMTK	3	2	2	P07900;P08238		0	87.31	3.79921e-08	2	1349.74	1.35169	51.0731	0
	High	NPDDITQEEYGEFYK	3	1	1	P08238		0	84.84	3.47781e-08	2	1847.8	2.36384	48.7032	0
	High	GVVDSEDLPLNISR	4	3	3	Q12931;P07900;P08238		0	81.43	2.01446e-07	2	1513.79	0.370714	52.7362	0
	High	ELISNASDALDK	2	2	2	P14625;P08238		0	81.32	2.1473e-07	2	1275.64	0.188638	40.4816	0
	High	YHTSQSGDEMTSLSEYVSR	3	1	1	P08238		0	79.42	1.0343e-07	3	2176.95	0.0341383	44.1513	0
	High	TLTLVDTGIGmTK	8	2	2	P08238;P07900	M11(Oxidation)	0	77.57	4.04215e-07	2	1365.73	1.21576	48.6716	0
	High	IDIIPNPQER	2	1	1	P08238		0	77.21	4.20138e-07	2	1194.65	0.801859	45.1592	0
	High	EDQTEYLEER	1	2	2	P07900;P08238		0	70.91	6.85262e-07	2	1311.57	-0.905873	34.3701	0
	High	YESLTDPSK	4	2	2	P07900;P08238		0	64.96	6.86181e-06	2	1039.5	1.22146	29.2517	0
	High	HNDDEQYAWESSAGGSFTVR	3	2	2	P07900;P08238		0	60.43	5.16268e-06	3	2255.96	-0.22302	48.6124	0
	High	HFSVEGQLEFR	7	2	2	P07900;P08238		0	55.37	9.65588e-05	2	1348.66	-0.184724	43.5461	0
	High	EQVANSAFVER	1	1	1	P08238		0	53.69	0.000134469	2	1249.62	0.320106	33.3693	0
	High	HSQFIGYPITLYLEK	2	1	1	P08238		0	53.57	0.000103292	3	1808.96	1.33455	58.0344	0
	High	KHLEINPDHPIVETLR	3	1	1	P08238		0	47.55	0.000234683	4	1911.05	0.227845	37.2031	1
	High	YHTSQSGDEmTSLSEYVSR	2	1	1	P08238	M10(Oxidation)	0	44.42	0.00025118	3	2192.94	-0.0130743	40.5159	0
	High	FYEAFSK	4	1	1	P08238		0	41.16	0.00124792	2	891.424	-0.332344	37.0626	0
	High	IEDVGSDEEDDSGKDK	1	1	1	P08238		0	40.77	0.000406202	3	1737.73	0.21662	22.4242	1
	Medium	RAPFDLFENK	2	1	1	P08238		0	39.88	0.00305321	3	1236.64	-0.987629	47.4982	1
	Medium	SIYYITGESK	3	1	1	P08238		0	39.59	0.00356078	2	1160.58	0.648591	39.309	0
	Medium	ELISNASDALDKIR	1	2	2	P14625;P08238		0	37.87	0.00467869	3	1544.83	2.07697	46.1875	1
	Medium	VILHLKEDQTEYLEER	1	2	2	P07900;P08238		0	37.73	0.00457899	3	2015.04	0.119395	40.6963	1
	Medium	LSELLR	2	2	2	P07900;P08238		0	36.77	0.00409185	2	730.444	-3.11079	35.1123	0
	Medium	YIDQEELNK	2	2	2	P07900;P08238		0	35.5	0.00698959	2	1151.56	0.404589	30.5645	0
	Medium	IRYESLTDPSK	1	2	2	P07900;P08238		0	33.56	0.0114765	3	1308.68	-0.539636	32.0285	1
	Medium	HLEINPDHPIVETLR	1	1	1	P08238		0	33.32	0.0112439	3	1782.95	0.49099	42.6069	0
	Medium	ADLINNLGTIAK	1	2	2	P07900;P08238		0	32.23	0.0135241	2	1242.71	0.0632204	50.2307	0
	Medium	EGLELPEDEEEKKK	1	2	2	P07900;P08238		0	31.65	0.0209961	3	1672.83	0.577545	30.0146	2
	Medium	EGLELPEDEEEKK	1	2	2	P07900;P08238		0	31.43	0.0147847	2	1544.74	2.60927	35.0872	1
	High	VILHLK	2	2	2	P07900;P08238		0	30.02	0.00141807	2	722.492	-0.583227	28.3138	0
	Medium	EGLELPEDEEEK	1	2	2	P07900;P08238		0	29.85	0.012991	2	1416.64	-0.774385	41.4803	0
	Medium	APFDLFENK	1	1	1	P08238		0	29.18	0.0294103	2	1080.54	-0.0305025	53.9864	0
	Medium	DNSTmGYmMAK	2	1	1	P08238	M5(Oxidation); M8(Oxidation)	0	28.28	0.00211689	2	1280.5	1.34382	27.829	0
	Medium	RAPFDLFENKK	1	1	1	P08238		0	27.43	0.0466251	3	1364.73	0.805067	39.5576	2
	Medium	DNSTmGYMMAK	1	1	1	P08238	M5(Oxidation)	0	16.23	0.0488375	2	1264.5	0.0424837	34.0195	0
P35579	Myosin-9 OS=Homo sapiens GN=MYH9 PE=1 SV=4 - [MYH9_HUMAN]	2229.95	31.73	1	47	53	69	catalytic activity; motor activity; nucleotide binding; protein binding; transporter activity; RNA binding	nucleus; cytoplasm; cytosol; cytoskeleton; membrane	cell organization and biogenesis; metabolic process; cellular component movement; regulation of biological process; response to stimulus; transport; cell differentiation	Pf00063; Pf01442; Pf01496; Pf01576; Pf01765; Pf02736; Pf03962; Pf04111; Pf04156; Pf05911; Pf06637; Pf07888; Pf09731; Pf11068; Pf11559; Pf12128; Pf13094	4627	1960	226.392	5.60498
	A2	Sequence	# PSMs	# Proteins	# Protein Groups	Protein Group Accessions	Modifications	ΔCn	IonScore	Exp Value	Charge	MH+ [Da]	ΔM [ppm]	RT [min]	# Missed Cleavages
	High	LQVELDNVTGLLSQSDSK	2	1	1	P35579		0	127.66	4.70481e-12	2	1946.01	2.49718	61.1008	0
	High	IAEFTTNLTEEEEK	1	1	1	P35579		0	112.08	1.61055e-10	2	1653.79	0.951515	44.8057	0
	High	LEGDSTDLSDQIAELQAQIAELK	1	1	1	P35579		0	105.13	8.90016e-10	2	2487.25	2.92462	76.4497	0
	High	ELEDATETADAMNR	1	1	1	P35579		0	85.18	2.35127e-08	2	1565.68	0.761134	36.904	0
	High	DFSALESQLQDTQELLQEENR	2	1	1	P35579		0	80.89	1.93085e-07	3	2493.18	1.11573	71.2426	0
	High	KFDQLLAEEK	2	2	2	P35580;P35579		0	72.64	1.59539e-06	2	1220.65	0.263891	36.1758	1
	High	NLPIYSEEIVEMYK	3	1	1	P35579		0	70.78	2.38147e-06	2	1727.85	-2.46379	60.575	0
	High	VISGVLQLGNIVFK	1	1	1	P35579		0	70.27	3.89985e-07	2	1486.9	0.305671	66.1357	0
	High	NFINNPLAQADWAAK	2	1	1	P35579		0	68.15	4.78465e-06	2	1672.85	1.10927	57.6464	0
	High	KANLQIDQINTDLNLER	2	1	1	P35579		0	67.85	3.48625e-06	3	1998.07	3.00677	48.3079	1
	High	NMDPLNDNIATLLHQSSDK	2	1	1	P35579		0	64.31	9.19288e-06	3	2126.02	0.427525	56.8282	0
	High	DELADEIANSSGK	1	1	1	P35579		0	61.07	1.28187e-05	2	1348.62	1.52167	41.9141	0
	High	EMEAELEDER	1	1	1	P35579		0	60.69	4.52143e-06	2	1250.52	0.451382	33.898	0
	High	EQADFAIEALAK	1	1	1	P35579		0	60.15	2.61317e-05	2	1305.67	-0.339199	52.1943	0
	High	SMEAEMIQLQEELAAAER	2	1	1	P35579		0	59.96	2.16485e-05	3	2048.96	-0.0188354	68.2385	0
	High	LEVNLQAMK	1	1	1	P35579		0	57.95	5.60334e-05	2	1045.57	0.925602	43.5922	0
	High	IAQLEEQLDNETK	1	1	1	P35579		0	56.23	7.18269e-05	2	1530.77	2.81375	40.4698	0
	High	NLPIYSEEIVEmYK	1	1	1	P35579	M12(Oxidation)	0	56.18	6.56699e-05	2	1743.86	3.97478	55.6832	0
	High	DVLLQVDDER	1	1	1	P35579		0	54.42	8.90875e-05	2	1201.6	-3.12154	45.9831	0
	High	VEAQLQELQVK	1	1	1	P35579		0	54.23	7.92902e-05	2	1284.72	-0.557175	41.3572	0
	High	ASITALEAK	2	1	1	P35579		0	54.08	0.000103964	2	903.514	-0.187495	33.048	0
	High	ALELDSNLYR	2	1	1	P35579		0	53.67	0.000117049	2	1193.61	-1.41907	46.3235	0
	High	IAQLEEELEEEQGNTELINDR	1	1	1	P35579		0	53.21	0.000120099	2	2472.18	2.71672	55.1022	0
	High	DLEAHIDSANK	1	1	1	P35579		0	52.58	0.000116488	2	1212.59	1.45686	28.6078	0
	High	AGVLAHLEEER	1	2	2	P35580;P35579		0	50.64	0.000276585	2	1223.64	0.735711	35.7777	0
	High	TELEDTLDSTAAQQELR	1	1	1	P35579		0	50.56	0.000225469	2	1919.92	1.47164	48.675	0
	High	RGDLPFVVPR	1	1	1	P35579		0	50.39	0.000157227	3	1155.66	-0.164559	43.6854	1
	High	HSQAVEELAEQLEQTK	1	1	1	P35579		0	49.13	0.0003867	3	1839.91	0.988691	47.8911	0
	High	LDPHLVLDQLR	2	2	2	P35580;P35579		0	47.64	0.000241923	2	1318.75	1.87332	52.2476	0
	High	QAQQERDELADEIANSSGK	1	1	1	P35579		0	47.41	0.000393967	3	2088.98	-0.753948	36.5875	1
	High	QLLQANPILEAFGNAK	1	1	1	P35579		0	47.16	0.000323079	2	1726.95	0.0977665	64.1014	0
	High	VSHLLGINVTDFTR	1	1	1	P35579		0	46.85	0.00046058	3	1571.85	0.32196	52.2775	0
	High	KLVWVPSDK	1	1	1	P35579		0	45.75	0.000657199	2	1071.62	0.832167	36.7923	1
	High	NTNPNFVR	1	2	2	P35580;P35579		0	45.64	0.000951049	2	961.486	1.07048	26.2378	0
	High	EQLEEEEEAK	1	1	1	P35579		0	45.2	0.000309545	2	1233.55	1.65149	23.9753	0
	High	QLEEAEEEAQR	1	1	1	P35579		0	43.61	0.000572698	2	1331.6	-3.36319	26.2675	0
	High	TFHIFYYLLSGAGEHLK	1	1	1	P35579		0	42.9	0.00132062	4	1996.03	1.08791	62.5062	0
	Medium	FVSELWK	1	1	1	P35579		0	41.67	0.00151131	2	908.489	1.0597	46.7166	0
	Medium	VIQYLAYVASSHK	2	1	1	P35579		0	38.94	0.00284646	3	1478.8	0.050922	44.9899	0
	Medium	NKHEAMITDLEER	2	1	1	P35579		0	37.71	0.00443917	3	1585.77	4.53471	31.0673	1
	Medium	KEEELQAALAR	1	1	1	P35579		0	37.4	0.00560468	2	1257.68	-1.03119	31.6141	1
	Medium	NmDPLNDNIATLLHQSSDK	1	1	1	P35579	M2(Oxidation)	0	37.09	0.00462201	3	2142.01	-1.76082	54.5762	0
	Medium	ADEWLmK	1	2	2	P35580;P35579	M6(Oxidation)	0	36.83	0.00418095	2	908.417	-1.70813	33.925	0
	Medium	HEAMITDLEER	1	1	1	P35579		0	35.71	0.00444425	2	1343.63	2.06194	36.37	0
	Medium	EMEAELEDERK	1	1	1	P35579		0	34.87	0.00436621	3	1378.61	-1.76917	27.7732	1
	Medium	YLYVDK	1	1	1	P35579		0	34.04	0.00854	2	800.419	-0.0255604	31.6217	0
	Medium	DVLLQVDDERR	1	1	1	P35579		0	33.77	0.0132644	3	1357.71	-0.22137	38.8596	1
	Medium	ALEQQVEEMK	1	1	1	P35579		0	33.07	0.0142527	2	1204.59	0.249931	35.2587	0
	Medium	YEILTPNSIPK	1	1	1	P35579		0	32.35	0.0142906	2	1274.7	1.74178	47.6298	0
	Medium	DLEGLSQR	1	1	1	P35579		0	31.74	0.0184218	2	917.468	-0.526468	33.9404	0
	Medium	THEAQIQEMR	1	1	1	P35579		0	30.91	0.0155705	3	1242.59	1.30322	22.4774	0
	Medium	IIGLDQVAGMSETALPGAFK	1	1	1	P35579		0	30.31	0.0198792	2	2018.07	4.46646	66.9456	0
	Medium	KLEMDLK	1	1	1	P35579		0	27.97	0.0471582	2	876.486	0.600687	29.3737	1
	Medium	LmATLR	1	2	2	P35580;P35579	M2(Oxidation)	0	27.44	0.0427315	2	720.406	-1.32934	26.3031	0
	Medium	VKPLLQVSR	1	1	1	P35579		0	26.97	0.00411864	3	1039.66	-0.259549	31.1799	1
P07900	Heat shock protein HSP 90-alpha OS=Homo sapiens GN=HSP90AA1 PE=1 SV=5 - [HS90A_HUMAN]	2164.06	39.89	1	16	32	78	nucleotide binding; RNA binding; protein binding; catalytic activity; enzyme regulator activity	extracellular; nucleus; cytoplasm; mitochondrion; cytosol; membrane; cell surface; organelle lumen	cellular component movement; metabolic process; transport; response to stimulus; cell organization and biogenesis; regulation of biological process; cell death; defense response	Pf00183; Pf02518; Pf13589	3320	732	84.6067	5.021
	A2	Sequence	# PSMs	# Proteins	# Protein Groups	Protein Group Accessions	Modifications	ΔCn	IonScore	Exp Value	Charge	MH+ [Da]	ΔM [ppm]	RT [min]	# Missed Cleavages
	High	SLTNDWEDHLAVK	2	2	2	P07900;P08238		0	93.32	1.28269e-08	2	1527.75	1.97184	45.2008	0
	High	TLTIVDTGIGMTK	3	2	2	P07900;P08238		0	87.31	3.79921e-08	2	1349.74	1.35169	51.0731	0
	High	YYTSASGDEMVSLK	1	1	1	P07900		0	81.97	1.01335e-07	2	1550.71	1.28659	42.4875	0
	High	ELISNSSDALDK	1	1	1	P07900		0	81.53	2.04594e-07	2	1291.64	1.19728	36.6217	0
	High	GVVDSEDLPLNISR	4	3	3	Q12931;P07900;P08238		0	81.43	2.01446e-07	2	1513.79	0.370714	52.7362	0
	High	TLTIVDTGIGmTK	8	2	2	P08238;P07900	M11(Oxidation)	0	77.57	4.04215e-07	2	1365.73	1.21576	48.6716	0
	High	EDQTEYLEER	1	2	2	P07900;P08238		0	70.91	6.85262e-07	2	1311.57	-0.905873	34.3701	0
	High	YESLTDPSK	4	2	2	P07900;P08238		0	64.96	6.86181e-06	2	1039.5	1.22146	29.2517	0
	High	HNDDEQYAWESSAGGSFTVR	3	2	2	P07900;P08238		0	60.43	5.16268e-06	3	2255.96	-0.22302	48.6124	0
	High	HIYYITGETK	8	1	1	P07900		0	56.1	5.67038e-05	2	1224.63	0.873265	31.76	0
	High	HFSVEGQLEFR	7	2	2	P07900;P08238		0	55.37	9.65588e-05	2	1348.66	-0.184724	43.5461	0
	High	NPDDITNEEYGEFYK	1	1	1	P07900		0	52.65	3.42248e-05	2	1833.78	-1.66508	47.9863	0
	High	HLEINPDHSIIETLR	1	1	1	P07900		0	52.51	0.000141945	3	1786.95	1.45974	45.3476	0
	High	YYTSASGDEmVSLK	1	1	1	P07900	M10(Oxidation)	0	51.16	8.99576e-05	2	1566.7	-1.71412	36.5064	0
	High	RAPFDLFENR	2	1	1	P07900		0	50.99	0.000244421	2	1264.64	1.15581	48.5524	1
	High	APFDLFENR	1	1	1	P07900		0	47.3	0.000438522	2	1108.54	0.368807	54.928	0
	High	DNSTmGYMAAK	4	1	1	P07900	M5(Oxidation)	0	46.47	8.00255e-05	2	1204.5	1.43191	27.8817	0
	High	ALLFVPR	1	1	1	P07900		0	46.01	0.000260635	2	815.514	-0.286809	48.9871	0
	Medium	KHLEINPDHSIIETLR	4	1	1	P07900		0	40.36	0.00157857	4	1915.04	0.335559	40.0757	1
	Medium	FYEQFSK	3	1	1	P07900		0	39.57	0.00167268	2	948.446	0.163806	34.6129	0
	Medium	ELISNSSDALDKIR	1	1	1	P07900		0	38.46	0.0039917	3	1560.83	1.64097	41.7123	1
	Medium	VILHLKEDQTEYLEER	1	2	2	P07900;P08238		0	37.73	0.00457899	3	2015.04	0.119395	40.6963	1
	Medium	KHSQFIGYPITLFVEK	1	1	1	P07900		0	36.88	0.00278958	4	1907.04	1.22246	54.0123	1
	Medium	LSELLR	2	2	2	P07900;P08238		0	36.77	0.00409185	2	730.444	-3.11079	35.1123	0
	Medium	YIDQEELNK	2	2	2	P07900;P08238		0	35.5	0.00698959	2	1151.56	0.404589	30.5645	0
	Medium	IRYESLTDPSK	1	2	2	P07900;P08238		0	33.56	0.0114765	3	1308.68	-0.539636	32.0285	1
	Medium	KLSELLR	2	1	1	P07900		0	33.1	0.0044325	2	858.541	0.268931	31.0832	1
	Medium	ADLINNLGTIAK	1	2	2	P07900;P08238		0	32.23	0.0135241	2	1242.71	0.0632204	50.2307	0
	Medium	EGLELPEDEEEKKK	1	2	2	P07900;P08238		0	31.65	0.0209961	3	1672.83	0.577545	30.0146	2
	Medium	EGLELPEDEEEKK	1	2	2	P07900;P08238		0	31.43	0.0147847	2	1544.74	2.60927	35.0872	1
	Medium	HSQFIGYPITLFVEK	1	1	1	P07900		0	30.16	0.019373	2	1778.95	3.04068	60.0979	0
	High	VILHLK	2	2	2	P07900;P08238		0	30.02	0.00141807	2	722.492	-0.583227	28.3138	0
	Medium	EGLELPEDEEEK	1	2	2	P07900;P08238		0	29.85	0.012991	2	1416.64	-0.774385	41.4803	0
	Medium	LGLGIDEDDPTADDTSAAVTEEMPPLEGDDDTSR	1	1	1	P07900		0	20.06	0.0567111	3	3547.54	-0.580932	64.3779	0
P46939	Utrophin OS=Homo sapiens GN=UTRN PE=1 SV=2 - [UTRO_HUMAN]	2157.6	21.26	1	59	59	78	protein binding; metal ion binding	nucleus; cytoplasm; cytoskeleton; membrane	regulation of biological process; cell differentiation; cell organization and biogenesis	Pf00307; Pf00397; Pf00435; Pf00569; Pf09068; Pf09069; Pf11971	7402	3433	394.22	5.32568
	A2	Sequence	# PSMs	# Proteins	# Protein Groups	Protein Group Accessions	Modifications	ΔCn	IonScore	Exp Value	Charge	MH+ [Da]	ΔM [ppm]	RT [min]	# Missed Cleavages
	High	LVSELDDANLQVENVR	1	1	1	P46939		0	114.67	1.00823e-10	2	1813.93	1.34782	49.5232	0
	High	DLQGAMDDLDADMK	2	1	1	P46939		0	92.77	3.03856e-09	2	1537.65	-0.439077	57.4059	0
	High	DVMSDLQQTNSEK	1	1	1	P46939		0	84.87	4.75722e-08	2	1494.68	0.89072	41.59	0
	High	SNIVTVGDVEEINK	2	1	1	P46939		0	78.38	4.69032e-07	2	1516.79	3.16948	45.5024	0
	High	ETDQMLQVLQESLGELDK	2	1	1	P46939		0	78.35	4.45964e-07	2	2076.02	1.18461	75.6304	0
	High	QNALEAEWR	1	1	1	P46939		0	75.91	5.93678e-07	2	1116.54	-0.583195	39.9263	0
	High	STTELGENLQELR	2	1	1	P46939		0	75.85	8.34651e-07	2	1489.76	4.98079	44.6546	0
	High	VFLADQPIEAPEEPR	1	1	1	P46939		0	75.71	8.00233e-07	2	1710.88	3.48285	50.1245	0
	High	ADELNQTGQILVEQMGK	1	1	1	P46939		0	74.1	1.03097e-06	2	1873.94	1.45521	53.8967	0
	High	GGSQMDVLQR	1	1	1	P46939		0	72.06	1.72377e-06	2	1090.53	-1.99454	33.8193	0
	High	SLQSDLEAEQVK	2	1	1	P46939		0	71.72	2.08959e-06	2	1346.68	0.722095	40.462	0
	High	VLYNDLGAQVTEGK	2	1	1	P46939		0	67.48	5.49345e-06	2	1506.78	2.4593	44.2067	0
	High	TVNDLSSQLSPLDLHPSLK	2	1	1	P46939		0	64.32	7.06372e-06	3	2064.1	3.52939	54.0709	0
	High	IGLMSLSK	1	1	1	P46939		0	58.85	2.2219e-05	2	848.493	2.18645	44.1788	0
	High	QLGEVAAFGGSNIEPSVR	2	1	1	P46939		0	53.98	0.000131582	2	1830.94	1.90317	50.5411	0
	High	SSLLPTDYLVEINK	1	1	1	P46939		0	53.33	9.12773e-05	2	1591.86	2.0795	61.3977	0
	High	LGDYQTQLEK	1	1	1	P46939		0	51.3	0.000212385	2	1194.6	0.113867	34.0998	0
	High	INSDSEELTQR	1	1	1	P46939		0	50.74	0.000174149	2	1291.61	-0.493411	27.6773	0
	High	TAIQTTEIK	2	1	1	P46939		0	50.59	0.000182888	2	1004.57	7.05998	28.4949	0
	High	LLDPEDVAVQLPDKK	1	1	1	P46939		0	49.6	0.000161182	3	1679.92	0.267207	48.8616	1
	High	SPEELESAVEEMK	1	1	1	P46939		0	48.58	0.000221881	2	1477.67	-4.4435	48.386	0
	High	WESLNAVTSNWQK	1	1	1	P46939		0	46.64	0.000664401	2	1562.77	5.8404	51.0215	0
	High	AQVSLNVLNDLAK	1	1	1	P46939		0	46.04	0.000506482	2	1384.78	-0.215844	56.08	0
	High	WDSLVQR	1	1	1	P46939		0	45.6	0.000688557	2	903.467	-1.7808	36.852	0
	High	AQTYLGIEK	3	1	1	P46939		0	45.11	0.000556515	2	1022.55	-0.216189	35.6671	0
	High	STEVLPEKTDAVNEALESLESVLR	2	1	1	P46939		0	44.27	0.000770668	3	2629.37	4.72528	72.2325	1
	High	YQAVQEAVEDR	1	1	1	P46939		0	44.25	0.000920802	2	1307.63	5.73805	32.4516	0
	High	ILLSWVR	1	1	1	P46939		0	43.89	0.000487942	2	886.551	0.286232	53.07	0
	High	EYSVLNAVDQAR	1	1	1	P46939		0	43.29	0.00145098	2	1364.68	-1.11281	47.2202	0
	High	ALGNSEEATmLQHR	1	1	1	P46939	M10(Oxidation)	0	43.01	0.00111258	3	1572.74	0.238015	27.2714	0
	High	QLGLLLHDAIQIPR	1	1	1	P46939		0	42.07	0.000282495	3	1586.94	1.01069	56.0402	0
	Medium	DVDPDVIQTHLDK	1	1	1	P46939		0	40.31	0.00285385	3	1494.74	-0.345337	41.933	0
	High	qLGLLLHDAIQIPR	1	1	1	P46939	N-Term(Gln->pyro-Glu)	0	39.99	0.000781798	2	1569.92	2.70115	72.0494	0
	Medium	IIADLEEEQR	1	1	1	P46939		0	39.97	0.00275396	2	1215.62	-0.495238	37.4874	0
	Medium	NQWDGTQHGVELR	1	1	1	P46939		0	39.94	0.00236241	3	1539.73	-0.190222	33.9795	0
	High	LYILQQAR	3	1	1	P46939		0	39.8	0.00130368	2	1004.59	0.142831	41.2852	0
	Medium	QEFDDVQGK	2	1	1	P46939		0	39.24	0.00160818	2	1065.49	0.350752	27.1815	0
	High	LQLLLLHTR	1	1	1	P46939		0	39.13	0.00017406	3	1106.7	-0.28469	47.9914	0
	Medium	QPDVILEASGPEAIQIR	1	1	1	P46939		0	39.03	0.002413	3	1835.99	1.19073	55.3346	0
	Medium	AFEADSTVIEK	1	1	1	P46939		0	38	0.00415242	2	1209.6	-0.337688	37.2702	0
	Medium	ADLNTITESSAALQNLIEGSEPILEER	1	1	1	P46939		0	36.1	0.00596494	3	2913.47	0.633601	76.9344	0
	Medium	GFDSFLGR	2	1	1	P46939		0	35.87	0.00451643	2	898.441	-0.851138	49.213	0
	Medium	ELSVSVR	1	1	1	P46939		0	35.5	0.00653865	2	789.446	-1.01969	31.5418	0
	Medium	LHDVLMELQK	1	1	1	P46939		0	34.24	0.00764709	3	1225.66	-1.24286	41.8258	0
	Medium	GMDEQLTSLK	1	1	1	P46939		0	34.13	0.0114171	2	1121.55	-1.02818	39.6725	0
	Medium	YEDLSHLAESK	2	1	1	P46939		0	32.41	0.0118268	2	1291.61	-1.80236	35.6128	0
	Medium	EKWESLNAVTSNWQK	1	1	1	P46939		0	32.32	0.0189616	3	1819.9	0.549106	46.6503	1
	Medium	WIQEAETTVNVLVDASHR	1	1	1	P46939		0	32.23	0.0172941	3	2068.03	-9.47862	57.7808	0
	Medium	NVSQHLEDLER	1	1	1	P46939		0	31.84	0.0154821	2	1339.66	-1.85191	32.8908	0
	Medium	GQPGHAYLETLK	1	1	1	P46939		0	31.63	0.0151842	3	1313.69	0.67964	32.4928	0
	Medium	MQILEDHNK	1	1	1	P46939		0	29.3	0.0263765	3	1127.55	-1.51171	26.0008	0
	Medium	QIHVDIEAK	1	1	1	P46939		0	29.15	0.0181212	3	1052.57	0.33764	30.84	0
	Medium	DLTQEMEVHAEK	1	1	1	P46939		0	28.95	0.0222226	3	1429.66	-0.957681	37.5179	0
	Medium	QQAAQGDDAGLQR	1	1	1	P46939		0	28.66	0.0286584	2	1357.65	0.362681	22.0144	0
	Medium	SQPLTSPESR	1	1	1	P46939		0	28.62	0.0330457	2	1101.55	-4.32813	24.2752	0
	Medium	YGEHEASPDNGQNEFSDIIK	1	1	1	P46939		0	28.5	0.0166679	3	2250	0.176876	44.2775	0
	Medium	DTLTQLNAK	1	1	1	P46939		0	27.83	0.048456	2	1003.55	6.47317	33.5684	0
	Medium	LEVETVIK	1	1	1	P46939		0	27.3	0.0336107	2	930.55	-0.814549	40.7423	0
	Medium	ELGQTLIDGGILDDIISEK	1	1	1	P46939		0	27.01	0.047179	2	2029.07	1.83668	73.8232	0
	Medium	AELHVLDVK	1	1	1	P46939		0	26.23	0.0310893	2	1023.58	1.24174	35.943	0
	Medium	LHDVLmELQK	1	1	1	P46939	M6(Oxidation)	0	26.13	0.0531443	3	1241.65	-0.941118	38.4308	0
O14654	Insulin receptor substrate 4 OS=Homo sapiens GN=IRS4 PE=1 SV=1 - [IRS4_HUMAN]	2028.32	30.87	1	28	28	67	signal transducer activity; protein binding	cytosol; membrane	regulation of biological process; response to stimulus	Pf00169; Pf02174	8471	1257	133.685	8.44092
	A2	Sequence	# PSMs	# Proteins	# Protein Groups	Protein Group Accessions	Modifications	ΔCn	IonScore	Exp Value	Charge	MH+ [Da]	ΔM [ppm]	RT [min]	# Missed Cleavages
	High	AAAAAAAAAASGAAIPPLIPPR	6	1	1	O14654		0	110.96	7.2151e-11	3	1899.08	0.0424654	55.7055	0
	High	LNTEVASVVVQLLSIR	2	1	1	O14654		0	107.88	7.49476e-11	3	1741.03	2.83585	77.0936	0
	High	LSSEVSGSGSGNFGEEGNPQGK	2	1	1	O14654		0	96.11	3.68584e-09	2	2123.96	4.07029	33.5962	0
	High	EADSSSDYVNMDFTK	1	1	1	O14654		0	87.99	7.06903e-09	2	1708.7	0.922809	47.5147	0
	High	WFQPVANAADAEAVR	1	1	1	O14654		0	82.1	1.83437e-07	2	1644.82	1.44935	49.1504	0
	High	ESNTPAPSTQGLPDSWGIIAEPR	3	1	1	O14654		0	81.53	2.23577e-07	2	2423.19	2.42802	59.4119	0
	High	AIGDGEDEMLFTR	4	1	1	O14654		0	72.67	7.78686e-07	2	1453.65	-5.69096	51.1529	0
	High	AIGDGEDEmLFTR	2	1	1	O14654	M9(Oxidation)	0	68.92	1.82091e-06	2	1469.66	0.0736313	45.5179	0
	High	EADSSSDYVNmDFTK	3	1	1	O14654	M11(Oxidation)	0	67.04	5.53551e-07	2	1724.7	0.394482	39.0732	0
	High	GDNQAGGAAAAAAAPEPPPR	3	1	1	O14654		0	62.46	1.47562e-05	2	1788.87	3.89132	31.8698	0
	High	SWSSYFSLPNPFR	2	1	1	O14654		0	53.42	0.00011261	2	1587.76	2.60108	69.0662	0
	High	HLGLVPLEPGGWLR	2	1	1	O14654		0	51.72	8.78235e-05	3	1543.88	0.937475	58.6348	0
	High	FVTPSEPVAHSR	3	1	1	O14654		0	49.84	0.000273908	2	1326.68	1.17355	29.8063	0
	High	DVWQVIVKPR	2	1	1	O14654		0	48.71	0.000161503	2	1239.72	-2.46852	49.3133	1
	High	AAVSAFPTDSLER	1	1	1	O14654		0	45.94	0.000851915	2	1363.69	1.2965	44.6513	0
	High	DGQGTAGGHGSGGGQRPGGGHGSGGGQGPGDGHGSGGGK	4	1	1	O14654		0	45.72	0.000178165	5	3210.39	2.59349	12.8076	1
	High	LLQEEEQER	1	1	1	O14654		0	45.12	0.000696736	2	1173.58	0.911652	25.8266	0
	High	ANPLSLDSAR	2	1	1	O14654		0	44.07	0.000957809	2	1043.55	-0.0288137	37.2116	0
	Medium	QQQMPPPPPPPPPPPPAGGTGGK	3	1	1	O14654		0	42.44	0.00161356	3	2227.14	4.13702	40.5672	0
	High	GYmMMFPR	4	1	1	O14654	M3(Oxidation)	0	36.25	0.00116197	2	1048.44	0.0930417	45.9043	0
	Medium	QQQmPPPPPPPPPPPPAGGTGGK	1	1	1	O14654	M4(Oxidation)	0	36.19	0.00697265	3	2243.13	1.93925	36.1896	0
	Medium	DVWQVIVK	1	1	1	O14654		0	35.21	0.00769823	2	986.567	-0.0498395	55.9813	0
	Medium	YFVLK	1	1	1	O14654		0	35.02	0.00310053	2	669.397	-0.304977	38.1951	0
	High	LSFITK	1	1	1	O14654		0	34.34	0.000773071	2	708.429	-0.627917	37.4295	0
	Medium	SQSFFAAAR	5	1	1	O14654		0	33.56	0.00726916	2	984.489	-0.317711	37.6125	0
	Medium	RYFVLK	1	1	1	O14654		0	33.1	0.00428556	2	825.497	-1.04214	32.4808	1
	Medium	LEYYENAR	1	1	1	O14654		0	31.88	0.00823766	2	1057.49	-0.346919	30.3295	0
	Medium	SSPLGQNDNSEYVPMLPGK	1	1	1	O14654		0	30.4	0.0195626	2	2032.96	0.121979	51.4938	0
	Medium	DAEIPEGAAR	1	1	1	O14654		0	29.34	0.0188006	2	1028.5	1.77907	29.8639	0
	Medium	VSPPPAPSPPK	1	1	1	O14654		0	28.34	0.0382508	2	1073.6	0.582781	31.0823	0
	Medium	GAQDVAGGSNPGAHNPSANLAR	1	1	1	O14654		0	27.81	0.0437123	3	2060.99	-0.034163	28.868	0
	Medium	GYMmmFPR	1	1	1	O14654	M4(Oxidation); M5(Oxidation)	0	21.36	0.0252243	2	1064.44	1.31372	38.9772	0
P60709	Actin, cytoplasmic 1 OS=Homo sapiens GN=ACTB PE=1 SV=1 - [ACTB_HUMAN]	1915.33	51.73	2	17	17	72	nucleotide binding; DNA binding; structural molecule activity; protein binding	cytoplasm; cytosol; cytoskeleton; membrane	cell organization and biogenesis; metabolic process; cellular component movement; regulation of biological process; response to stimulus; coagulation; defense response	Pf00022	60	375	41.7097	5.47803
	A2	Sequence	# PSMs	# Proteins	# Protein Groups	Protein Group Accessions	Modifications	ΔCn	IonScore	Exp Value	Charge	MH+ [Da]	ΔM [ppm]	RT [min]	# Missed Cleavages
	High	DLYANTVLSGGTTMYPGIADR	2	2	1	P60709		0	127.29	5.42183e-12	2	2215.07	1.79268	62.1427	0
	High	DLYANTVLSGGTTmYPGIADR	2	2	1	P60709	M14(Oxidation)	0	108.9	3.33657e-10	2	2231.07	1.76102	57.8129	0
	High	QEYDESGPSIVHR	3	2	1	P60709		0	79.65	2.33044e-07	2	1516.7	1.26995	30.7959	0
	High	HQGVMVGMGQK	5	2	1	P60709		0	77.29	3.62078e-07	2	1171.57	0.0710934	25.1292	0
	High	KDLYANTVLSGGTTmYPGIADR	1	2	1	P60709	M15(Oxidation)	0	75.86	7.3545e-07	3	2359.17	3.1088	47.9032	1
	High	SYELPDGQVITIGNER	4	2	1	P60709		0	72.69	1.76283e-06	2	1790.89	-0.600015	55.8973	0
	High	TTGIVMDSGDGVTHTVPIYEGYALPHAILR	3	2	1	P60709		0	64.92	6.81256e-06	4	3183.62	1.67432	57.6837	0
	High	KDLYANTVLSGGTTMYPGIADR	1	2	1	P60709		0	63.67	1.19196e-05	3	2343.16	-0.108085	51.5212	1
	High	qEYDESGPSIVHR	1	2	1	P60709	N-Term(Gln->pyro-Glu)	0	62.54	9.41644e-06	2	1499.69	6.53362	39.0749	0
	High	TTGIVmDSGDGVTHTVPIYEGYALPHAILR	3	2	1	P60709	M6(Oxidation)	0	60.05	2.2193e-05	4	3199.61	1.42392	56.1778	0
	High	DSYVGDEAQSK	2	2	1	P60709		0	55.25	2.62714e-05	2	1198.52	-0.115955	25.0812	0
	High	DLTDYLmK	7	2	1	P60709	M7(Oxidation)	0	52.8	7.2161e-05	2	1014.48	0.464032	49.5215	0
	High	EITALAPSTMK	2	2	1	P60709		0	51.84	0.000222249	2	1161.62	0.108962	40.7041	0
	High	AGFAGDDAPR	4	2	1	P60709		0	51.06	0.000143368	2	976.448	0.124524	27.2466	0
	High	EITALAPSTmK	5	2	1	P60709	M10(Oxidation)	0	46.9	0.000691128	2	1177.61	0.486492	34.6561	0
	High	HQGVmVGMGQK	10	2	1	P60709	M5(Oxidation)	0	44.55	0.000655906	3	1187.57	-0.259187	21.8922	0
	High	VAPEEHPVLLTEAPLNPK	4	2	1	P60709		0	43.88	0.000599567	3	1954.07	0.305174	45.596	0
	High	IWHHTFYNELR	4	2	1	P60709		0	42.49	0.00140064	3	1515.75	0.0325881	37.4252	0
	High	GYSFTTTAER	3	2	1	P60709		0	42.29	0.000914812	2	1132.53	0.810867	34.061	0
	High	DLTDYLMK	1	2	1	P60709		0	40.2	0.00156141	1	998.487	0.771459	56.7032	0
	Medium	AVFPSIVGR	1	2	1	P60709		0	36.87	0.00307356	2	945.552	-0.191491	47.4529	0
	Medium	IIAPPER	2	2	1	P60709		0	28.92	0.00955336	2	795.473	0.814263	29.0894	0
	Medium	GILTLK	1	2	1	P60709		0	26.84	0.014491	1	644.435	1.85043	38.544	0
	Medium	RGILTLK	1	2	1	P60709		0	23.47	0.0213645	2	800.535	-0.642942	30.6001	1
Q00839	Heterogeneous nuclear ribonucleoprotein U OS=Homo sapiens GN=HNRNPU PE=1 SV=6 - [HNRPU_HUMAN]	1910.2	27.39	1	22	22	67	nucleotide binding; DNA binding; RNA binding; protein binding	nucleus; spliceosomal complex; cytoplasm; cell surface; membrane	metabolic process; cell differentiation; regulation of biological process	Pf00622; Pf13671	3192	825	90.528	5.99854
	A2	Sequence	# PSMs	# Proteins	# Protein Groups	Protein Group Accessions	Modifications	ΔCn	IonScore	Exp Value	Charge	MH+ [Da]	ΔM [ppm]	RT [min]	# Missed Cleavages
	High	SSGPTSLFAVTVAPPGAR	4	1	1	Q00839		0	120.2	2.52118e-11	2	1714.91	1.52386	56.7047	0
	High	NFILDQTNVSAAAQR	5	1	1	Q00839		0	117.78	5.57694e-11	2	1647.85	1.13363	47.6668	0
	High	LSASSLTmESFAFLWAGGR	3	1	1	Q00839	M8(Oxidation)	0	105.04	9.50952e-10	2	2047.01	4.99096	71.5667	0
	High	LSASSLTMESFAFLWAGGR	4	1	1	Q00839		0	92.47	1.78648e-08	2	2031.01	4.14938	76.4923	0
	High	NGQDLGVAFK	3	1	1	Q00839		0	75.25	8.5979e-07	2	1048.54	0.0406535	38.9559	0
	High	LQAALDDEEAGGRPAMEPGNGSLDLGGDSAGR	2	1	1	Q00839		0	74.67	6.53384e-07	3	3126.45	3.15138	47.489	1
	High	LLEQYKEESK	6	1	1	Q00839		0	73.26	1.14711e-06	2	1266.66	0.184117	26.2106	1
	High	YNILGTNTIMDK	3	1	1	Q00839		0	67.52	4.92975e-06	2	1382.7	0.479481	50.3666	0
	High	YNILGTNTImDK	6	1	1	Q00839	M10(Oxidation)	0	66.38	6.14485e-06	2	1398.7	1.31675	46.9462	0
	High	GYFEYIEENK	2	1	1	Q00839		0	48.65	0.000197182	2	1291.59	0.860475	47.7455	0
	High	EKPYFPIPEEYTFIQNVPLEDR	1	1	1	Q00839		0	48.55	0.000368641	3	2724.35	-1.17832	65.1699	1
	High	RNFILDQTNVSAAAQR	1	1	1	Q00839		0	48.54	0.000396783	3	1803.95	-0.215326	41.0067	1
	High	NQSQGYNQWQQGQFWGQK	1	1	1	Q00839		0	44.58	0.000559081	2	2212	1.70157	48.8118	0
	High	GYFEYIEENKYSR	1	1	1	Q00839		0	44.32	0.000711919	3	1697.78	0.755812	44.7295	1
	High	MmVAGFK	7	1	1	Q00839	M2(Oxidation)	0	42.8	0.00040935	2	799.385	1.35625	35.4247	0
	High	FIEIAAR	2	1	1	Q00839		0	41.7	0.00110202	2	819.472	-0.177837	38.7974	0
	Medium	DIDIHEVR	2	1	1	Q00839		0	41.34	0.00154982	2	996.51	-1.36699	32.1993	0
	Medium	VSELKEELK	1	1	1	Q00839		0	36.76	0.00586199	2	1074.6	0.570095	26.0287	1
	Medium	MMVAGFK	2	1	1	Q00839		0	36.27	0.00311583	2	783.389	-0.588202	37.6067	0
	Medium	LNTLLQR	2	1	1	Q00839		0	35.89	0.00588689	2	857.524	4.2834	34.2934	0
	Medium	LQAALDDEEAGGR	1	1	1	Q00839		0	35	0.00714675	2	1344.64	1.45579	32.7858	0
	Medium	LLEQYKEESKK	1	1	1	Q00839		0	32.83	0.010476	2	1394.75	1.21796	22.1297	2
	Medium	LLEQYK	2	1	1	Q00839		0	31.73	0.0123879	1	793.444	-1.48263	29.1848	0
	Medium	mmVAGFK	2	1	1	Q00839	M1(Oxidation); M2(Oxidation)	0	31.7	0.00692985	2	815.379	0.23023	26.4922	0
	Medium	DLPEHAVLK	2	1	1	Q00839		0	30.97	0.014397	2	1021.57	-0.0457612	32.5718	0
	Medium	sSSPVNVK	1	1	1	Q00839	N-Term(Acetyl)	0	30.85	0.0214605	2	859.452	0.0787315	31.224	0
P04406	Glyceraldehyde-3-phosphate dehydrogenase OS=Homo sapiens GN=GAPDH PE=1 SV=3 - [G3P_HUMAN]	1892.69	49.85	1	11	11	68	catalytic activity; protein binding; nucleotide binding	nucleus; cytoplasm; cytosol; cytoskeleton; membrane	cell organization and biogenesis; metabolic process; regulation of biological process; cell death; response to stimulus	Pf00044; Pf02800	2597	335	36.0304	8.45557
	A2	Sequence	# PSMs	# Proteins	# Protein Groups	Protein Group Accessions	Modifications	ΔCn	IonScore	Exp Value	Charge	MH+ [Da]	ΔM [ppm]	RT [min]	# Missed Cleavages
	High	WGDAGAEYVVESTGVFTTMEK	16	1	1	P04406		0	127.11	3.68646e-12	2	2277.04	1.51521	64.4522	0
	High	VIHDNFGIVEGLMTTVHAITATQK	3	1	1	P04406		0	87.56	2.96406e-08	3	2595.36	0.175885	67.2458	0
	High	VIISAPSADAPMFVMGVNHEK	2	1	1	P04406		0	83.08	1.37525e-07	3	2213.11	1.11169	54.7602	0
	High	LISWYDNEFGYSNR	3	1	1	P04406		0	70.47	1.36858e-06	2	1763.8	-1.66415	57.1796	0
	High	GILGYTEHQVVSSDFNSDTHSSTFDAGAGIALNDHFVK	3	1	1	P04406		0	70.47	1.4314e-06	4	4036.9	1.14581	54.9237	0
	High	VIHDNFGIVEGLmTTVHAITATQK	3	1	1	P04406	M13(Oxidation)	0	67.73	3.32251e-06	4	2611.35	-0.033391	60.1126	0
	High	GALQNIIPASTGAAK	4	1	1	P04406		0	62.58	9.68896e-06	2	1411.79	-0.15765	45.7116	0
	High	VVDLMAHmASK	9	1	1	P04406	M8(Oxidation)	0	58.54	3.68091e-05	3	1217.6	-1.09175	32.8775	0
	High	WGDAGAEYVVESTGVFTTmEK	6	1	1	P04406	M19(Oxidation)	0	52.73	8.58669e-05	2	2293.03	0.634586	62.2832	0
	High	VVDLMAHMASK	2	1	1	P04406		0	50.38	0.000265246	3	1201.61	-0.411038	38.2494	0
	High	VIISAPSADAPMFVmGVNHEK	9	1	1	P04406	M15(Oxidation)	0	49.58	0.000322751	3	2229.11	0.811083	49.7878	0
	Medium	LTGmAFR	4	1	1	P04406	M4(Oxidation)	0	40.19	0.00186174	2	811.413	-0.229069	29.7481	0
	Medium	LVINGNPITIFQER	1	1	1	P04406		0	39.56	0.00186466	2	1613.9	1.59288	61.2511	0
	Medium	RVIISAPSADAPMFVMGVNHEK	2	1	1	P04406		0	32.05	0.0175893	4	2369.21	0.317877	49.3141	1
	Medium	VVDLMAHmASKE	1	1	1	P04406	M8(Oxidation)	0	32.01	0.0140065	3	1346.64	-0.192078	30.4543	1
P35908	Keratin, type II cytoskeletal 2 epidermal OS=Homo sapiens GN=KRT2 PE=1 SV=2 - [K22E_HUMAN]	1870.38	61.03	1	25	30	55	structural molecule activity; protein binding	nucleus; cytoplasm; Golgi; membrane; cytoskeleton	cell proliferation; cellular component movement	Pf00038; Pf08614; Pf12128; Pf13166	3849	639	65.3932	8.00146
	A2	Sequence	# PSMs	# Proteins	# Protein Groups	Protein Group Accessions	Modifications	ΔCn	IonScore	Exp Value	Charge	MH+ [Da]	ΔM [ppm]	RT [min]	# Missed Cleavages
	High	GGGFGGGSSFGGGSGFSGGGFGGGGFGGGR	2	1	1	P35908		0	115.23	1.58956e-11	2	2399.01	-3.04427	54.6261	0
	High	VLYDAEISQIHQSVTDTNVILSMDNSR	1	1	1	P35908		0	98.69	3.50187e-09	3	3048.49	-2.58717	60.3437	0
	High	FLEQQNQVLQTK	4	2	2	P35908;P04264		0	88.36	4.42021e-08	2	1475.79	0.582138	39.1462	0
	High	MSGDLSSNVTVSVTSSTISSNVASK	1	1	1	P35908		0	86.58	6.45072e-08	3	2458.2	1.93985	50.2005	0
	High	GFSSGSAVVSGGSR	1	1	1	P35908		0	84.82	7.89415e-08	2	1254.61	1.05123	30.0706	0
	High	LNDLEEALQQAK	4	1	1	P35908		0	83.98	1.18584e-07	2	1371.71	-0.821276	48.3955	0
	High	TAAENDFVTLK	4	1	1	P35908		0	83.64	1.29105e-07	2	1208.62	0.378314	41.3697	0
	High	NLDLDSIIAEVK	1	4	4	P13647;P02538;P48668;P35908		0	78.04	4.09865e-07	2	1329.73	1.12456	66.2143	0
	High	NVQDAIADAEQR	3	1	1	P35908		0	75.91	5.92396e-07	2	1329.64	1.50696	38.8867	0
	High	YEELQVTVGR	2	1	1	P35908		0	70.36	2.75675e-06	2	1193.62	1.54674	40.8414	0
	High	YLDGLTAER	3	1	1	P35908		0	65.28	7.93092e-06	2	1037.53	0.873142	39.5834	0
	High	IEISELNR	2	2	2	P35908;P04264		0	60.65	2.24719e-05	2	973.531	0.0907717	38.504	0
	High	VDLLNQEIEFLK	1	1	1	P35908		0	58.12	3.56133e-05	2	1460.8	1.09786	63.974	0
	High	SISISVAGGGGGFGAAGGFGGR	2	1	1	P35908		0	56.09	7.09816e-05	2	1838.9	-5.19683	53.8152	0
	High	TSQNSELNNMQDLVEDYKK	1	1	1	P35908		0	51.75	0.000145365	3	2256.05	3.1133	47.9427	1
	High	SKEEAEALYHSK	1	1	1	P35908		0	46.12	0.000675609	3	1391.68	0.130218	20.7802	1
	High	WELLQQmNVGTRPINLEPIFQGYIDSLKR	1	1	1	P35908	M7(Oxidation)	0	45.82	0.000395346	4	3474.82	-0.258312	68.3007	2
	High	FASFIDK	2	5	5	P05787;P13647;P02538;P48668;P35908		0	45.61	0.000556449	2	827.429	-0.841828	40.1549	0
	High	LALDVEIATYR	2	4	4	P13647;P02538;P48668;P35908		0	45.33	0.000634538	2	1263.69	-0.288024	54.3254	0
	High	DVDNAYmIK	2	1	1	P35908	M7(Oxidation)	0	44.61	0.000437613	2	1084.5	-2.03889	34.9954	0
	High	SLVGLGGTK	2	1	1	P35908		0	41.38	0.0010007	1	831.496	2.46922	33.982	0
	Medium	VDPEIQNVK	1	1	1	P35908		0	40.79	0.00141726	2	1041.56	0.343358	30.2473	0
	High	DYQELmNVK	1	1	1	P35908	M6(Oxidation)	0	40.16	0.00144092	2	1155.53	-0.646405	35.3138	0
	Medium	HGGGGGGFGGGGFGSR	4	1	1	P35908		0	36.28	0.00231972	3	1320.58	-0.155256	26.4137	0
	Medium	PINLEPIFQGYIDSLKR	1	1	1	P35908		0	34.96	0.00446815	3	2003.1	1.39274	67.4629	1
	Medium	TSQNSELNNMQDLVEDYK	1	1	1	P35908		0	34.58	0.00484189	2	2127.95	1.4997	54.3779	0
	Medium	DYQELMNVK	1	1	1	P35908		0	33.66	0.00934243	2	1139.54	0.452562	45.242	0
	Medium	TAAENDFVTLKK	1	1	1	P35908		0	31.39	0.0165189	3	1336.71	-0.16974	33.0354	1
	Medium	KDVDNAYMIK	1	1	1	P35908		0	28.07	0.0375852	2	1196.6	2.26835	29.761	1
	Medium	GGSGGGGSISGGGYGSGGGSGGR	1	1	1	P35908		0	22.9	0.0448754	2	1741.75	0.999247	23.5949	0
	Medium	GSSSGGGYSSGSSSYGSGGR	1	1	1	P35908		0	18.42	0.0338118	2	1740.71	0.76146	22.1688	0
P60842	Eukaryotic initiation factor 4A-I OS=Homo sapiens GN=EIF4A1 PE=1 SV=1 - [IF4A1_HUMAN]	1822.62	47.29	1	10	18	61	nucleotide binding; RNA binding; catalytic activity; protein binding	nucleus; cytoplasm; cytosol; membrane	metabolic process; regulation of biological process; response to stimulus	Pf00270; Pf00271; Pf04851	1973	406	46.1246	5.47803
	A2	Sequence	# PSMs	# Proteins	# Protein Groups	Protein Group Accessions	Modifications	ΔCn	IonScore	Exp Value	Charge	MH+ [Da]	ΔM [ppm]	RT [min]	# Missed Cleavages
	High	LNSNTQVVLLSATmPSDVLEVTK	3	1	1	P60842	M14(Oxidation)	0	116.51	4.67933e-11	2	2475.3	-1.62791	60.7406	0
	High	GIDVQQVSLVINYDLPTNR	1	2	2	P60842;Q14240		0	91.91	1.31733e-08	2	2144.14	3.81437	64.2369	0
	High	mFVLDEADEMLSR	6	2	2	P60842;Q14240	M1(Oxidation)	0	84.9	4.9348e-08	2	1571.71	0.899629	58.7117	0
	High	LQMEAPHIIVGTPGR	5	1	1	P60842		0	82.93	1.2555e-07	2	1618.88	2.33715	45.5408	0
	High	GYDVIAQAQSGTGK	3	2	2	P60842;Q14240		0	70.25	2.7425e-06	2	1394.69	0.0848992	37.3561	0
	High	KEELTLEGIR	2	1	1	P60842		0	64.13	8.36485e-06	2	1187.67	2.0912	37.4721	1
	High	mFVLDEADEmLSR	2	2	2	P60842;Q14240	M1(Oxidation); M10(Oxidation)	0	62.38	7.77539e-06	2	1587.71	3.32445	49.432	0
	High	MFVLDEADEMLSR	3	2	2	P60842;Q14240		0	60.35	1.62834e-05	2	1555.72	1.17124	64.1941	0
	High	LQmEAPHIIVGTPGR	2	1	1	P60842	M3(Oxidation)	0	57.2	5.09711e-05	3	1634.87	0.525738	38.0573	0
	High	EELTLEGIR	1	1	1	P60842		0	53.49	0.000128941	2	1059.57	0.0391982	46.1072	0
	High	LNSNTQVVLLSATMPSDVLEVTK	2	1	1	P60842		0	53.15	7.28679e-05	3	2459.32	5.76884	65.8355	0
	High	ATQALVLAPTR	2	1	1	P60842		0	52.53	5.91978e-05	2	1140.67	-0.392749	39.6624	0
	High	GIYAYGFEKPSAIQQR	2	3	3	P38919;P60842;Q14240		0	50.29	0.000256769	3	1827.94	0.136638	42.5863	1
	High	KGVAINmVTEEDKR	5	1	1	P60842	M7(Oxidation)	0	49.63	0.000366969	3	1605.83	0.0734878	24.399	2
	High	KGVAINMVTEEDKR	1	1	1	P60842		0	46.4	0.000682679	3	1589.83	0.484525	29.7979	2
	High	VLITTDLLAR	3	2	2	P60842;Q14240		0	44.6	0.000284324	2	1114.68	0.274435	54.2199	0
	High	KVDWLTEK	4	3	3	P38919;P60842;Q14240		0	44.52	0.000840576	2	1018.56	0.828118	33.5245	1
	Medium	DQIYDIFQK	1	1	1	P60842		0	40.44	0.00224105	2	1169.58	0.553089	55.6382	0
	High	LNSNTQVVLLSATMPSDVLEVTKK	1	1	1	P60842		0	40.3	0.000909923	3	2587.41	2.06308	59.5829	1
	Medium	VFDmLNR	3	2	2	P60842;Q14240	M4(Oxidation)	0	39.97	0.00178227	2	910.445	0.212861	37.8974	0
	Medium	qFYINVER	1	2	2	P60842;Q14240	N-Term(Gln->pyro-Glu)	0	38.87	0.00315215	2	1051.52	1.08974	59.9348	0
	Medium	LNSNTQVVLLSATmPSDVLEVTKK	1	1	1	P60842	M14(Oxidation)	0	31.89	0.0092865	3	2603.39	-1.50582	54.9882	1
	Medium	VFDMLNR	1	2	2	P60842;Q14240		0	29.98	0.0220513	2	894.45	-0.282329	44.06	0
	Medium	DFTVSAMHGDMDQK	3	1	1	P60842		0	29.62	0.00627578	3	1581.67	0.0640152	40.1252	0
	Medium	QFYINVER	1	2	2	P60842;Q14240		0	28.83	0.0316167	2	1068.55	-0.125929	43.4948	0
	Medium	GVAINMVTEEDKR	1	1	1	P60842		0	27.96	0.0503061	3	1461.74	-0.245968	35.3626	1
	Medium	DFTVSAMHGDmDQK	1	1	1	P60842	M11(Oxidation)	0	20.72	0.0360072	2	1597.66	-1.40618	35.1352	0
P11142	Heat shock cognate 71 kDa protein OS=Homo sapiens GN=HSPA8 PE=1 SV=1 - [HSP7C_HUMAN]	1769.85	47.06	1	23	25	62	nucleotide binding; protein binding; catalytic activity; RNA binding	nucleus; spliceosomal complex; cytoplasm; cytosol; membrane; cell surface	metabolic process; cell organization and biogenesis; regulation of biological process; transport; response to stimulus; cell communication; cellular component movement	Pf00012; Pf02463; Pf06723	3312	646	70.8542	5.51611
	A2	Sequence	# PSMs	# Proteins	# Protein Groups	Protein Group Accessions	Modifications	ΔCn	IonScore	Exp Value	Charge	MH+ [Da]	ΔM [ppm]	RT [min]	# Missed Cleavages
	High	SINPDEAVAYGAAVQAAILSGDK	6	1	1	P11142		0	97.92	5.11752e-09	2	2260.14	-3.08027	68.4832	0
	High	QTQTFTTYSDNQPGVLIQVYEGER	2	1	1	P11142		0	84.51	8.76143e-08	2	2774.34	4.25663	58.6278	0
	High	FEELNADLFR	3	1	1	P11142		0	82.43	1.41441e-07	2	1253.62	0.190893	55.2994	0
	High	SQIHDIVLVGGSTR	3	1	1	P11142		0	67.89	3.20233e-06	2	1481.81	-0.793287	38.9576	0
	High	SFYPEEVSSmVLTK	1	1	1	P11142	M10(Oxidation)	0	62.32	1.43897e-05	2	1632.78	1.43522	50.3511	0
	High	ARFEELNADLFR	2	1	1	P11142		0	61.71	1.85495e-05	2	1480.76	1.03033	49.4219	1
	High	TTPSYVAFTDTER	5	2	2	P08107;P11142		0	58.72	2.96751e-05	2	1487.7	0.512647	44.1754	0
	High	RFDDAVVQSDMK	2	1	1	P11142		0	57.84	3.4614e-05	2	1410.67	-0.267265	34.4409	1
	High	TLSSSTQASIEIDSLYEGIDFYTSITR	1	1	1	P11142		0	54.1	0.000106793	3	2997.47	3.36513	77.033	0
	High	STAGDTHLGGEDFDNR	4	1	1	P11142		0	51.74	4.35425e-05	3	1691.73	0.444662	31.0746	0
	High	SFYPEEVSSMVLTK	3	1	1	P11142		0	49.04	0.000306856	2	1616.79	0.569349	57.1337	0
	High	FDDAVVQSDmK	1	1	1	P11142	M10(Oxidation)	0	46.98	0.000256572	2	1270.56	-0.966255	32.5608	0
	High	RFDDAVVQSDmK	2	1	1	P11142	M11(Oxidation)	0	46.09	0.000511756	3	1426.66	-1.52238	29.1712	1
	High	VEIIANDQGNR	3	3	3	P08107;P11142;P11021		0	45.52	0.000855657	2	1228.63	0.495193	30.8316	0
	High	LSKEDIER	2	1	1	P11142		0	43.41	0.00140687	2	989.526	-0.69832	21.9605	1
	High	NQTAEKEEFEHQQK	1	1	1	P11142		0	41.52	0.00135653	3	1745.81	0.321988	17.6008	1
	High	EIAEAYLGK	2	1	1	P11142		0	41.22	0.00143468	2	993.525	0.135732	38.2391	0
	Medium	TVTNAVVTVPAYFNDSQR	4	1	1	P11142		0	41.14	0.00231508	2	1982	-1.35546	53.6467	0
	Medium	HWPFMVVNDAGRPK	1	1	1	P11142		0	37.79	0.00484885	3	1653.83	-0.287967	43.7248	1
	Medium	MVNHFIAEFK	2	1	1	P11142		0	36.94	0.00611963	3	1235.62	-0.412683	41.4785	0
	Medium	NSLESYAFNmK	2	1	1	P11142	M10(Oxidation)	0.1628	36.26	0.00388011	2	1319.6	7.30733	44.1745	0
	Medium	GTLDPVEK	2	1	1	P11142		0	34.58	0.0073325	2	858.457	-0.281631	28.1587	0
	Medium	DAGTIAGLNVLR	1	1	1	P11142		0	34.1	0.00748912	2	1199.68	2.16407	54.8453	0
	Medium	HWPFmVVNDAGRPK	2	1	1	P11142	M5(Oxidation)	0	33.45	0.0136009	3	1669.83	-1.00482	39.2792	1
	Medium	NQVAmNPTNTVFDAK	2	1	1	P11142	M5(Oxidation)	0	31.88	0.0158267	2	1665.79	1.99804	40.0986	0
	Medium	IINEPTAAAIAYGLDKK	1	1	1	P11142		0	29.97	0.0146509	3	1787.99	0.618493	47.5748	1
	Medium	MKEIAEAYLGK	1	1	1	P11142		0	27.15	0.0460678	3	1252.66	-0.148675	36.5255	1
	Medium	HWPFMVVNDAGR	1	1	1	P11142		0	26.54	0.0486894	3	1428.68	-0.864282	49.9621	0
P07437	Tubulin beta chain OS=Homo sapiens GN=TUBB PE=1 SV=2 - [TBB5_HUMAN]	1768.05	44.14	1	4	15	55	nucleotide binding; catalytic activity; structural molecule activity; protein binding	nucleus; cytoplasm; cytosol; cytoskeleton; membrane	metabolic process; cellular component movement; cell organization and biogenesis; cell differentiation; transport; defense response; response to stimulus; cell division	Pf00091; Pf03953; Pf10644	203068	444	49.639	4.89404
	A2	Sequence	# PSMs	# Proteins	# Protein Groups	Protein Group Accessions	Modifications	ΔCn	IonScore	Exp Value	Charge	MH+ [Da]	ΔM [ppm]	RT [min]	# Missed Cleavages
	High	GHYTEGAELVDSVLDVVR	2	3	3	P68371;P07437;Q9BVA1		0	107.28	5.41562e-10	3	1958.98	0.916511	62.2168	0
	High	MAVTFIGNSTAIQELFK	3	1	1	P07437		0	95.87	6.15995e-09	2	1869.98	-0.803899	69.0488	0
	High	ISVYYNEATGGK	1	1	1	P07437		0	70.56	1.92066e-06	2	1301.64	3.01126	36.3104	0
	High	ISEQFTAMFR	2	3	3	P68371;P07437;Q9BVA1		0	70.21	1.92465e-06	2	1229.6	-1.54372	52.1103	0
	High	mAVTFIGNSTAIQELFK	2	1	1	P07437	M1(Oxidation)	0	68.04	4.17717e-06	2	1885.98	4.03506	65.8163	0
	High	NSSYFVEWIPNNVK	2	4	4	P68371;P07437;Q9BVA1;Q9BUF5		0	66.41	6.84537e-06	2	1696.84	2.33397	59.0984	0
	High	FPGQLNADLR	5	4	4	P68371;P07437;Q9BVA1;Q9BUF5		0	63.91	1.47132e-05	2	1130.6	-0.285689	43.9101	0
	High	ImNTFSVVPSPK	3	2	2	P68371;P07437	M2(Oxidation)	0	63.26	1.50588e-05	2	1335.69	-6.09685	45.224	0
	High	EVDEQmLNVQNK	1	3	3	P68371;P07437;Q9BVA1	M6(Oxidation)	0	62.93	9.93195e-06	2	1462.68	0.129584	30.695	0
	High	EVDEQMLNVQNK	2	3	3	P68371;P07437;Q9BVA1		0	61.23	1.80805e-05	2	1446.69	1.08819	38.4529	0
	High	ALTVPELTQQVFDAK	3	1	1	P07437		0	60.9	1.93047e-05	2	1659.9	2.95366	60.3151	0
	High	LHFFmPGFAPLTSR	4	4	4	P68371;P07437;Q9BVA1;Q9BUF5	M5(Oxidation)	0	60.76	2.65689e-05	3	1636.83	0.753851	54.7868	0
	High	LHFFMPGFAPLTSR	4	4	4	P68371;P07437;Q9BVA1;Q9BUF5		0	58.24	4.66402e-05	3	1620.84	-0.0789278	60.717	0
	High	AILVDLEPGTMDSVR	7	2	2	P07437;Q9BVA1		0	58	4.80223e-05	2	1615.84	1.1492	56.8422	0
	High	ISEQFTAmFR	2	3	3	P68371;P07437;Q9BVA1	M8(Oxidation)	0	57.09	3.58621e-05	2	1245.59	-2.14559	47.5465	0
	High	LAVNMVPFPR	1	4	4	P68371;P07437;Q9BVA1;Q9BUF5		0	51.54	0.000165193	2	1143.63	0.484415	53.8525	0
	High	YLTVAAVFR	2	2	2	P68371;P07437		0	49.03	0.000173161	2	1039.59	0.138735	53.0226	0
	Medium	AILVDLEPGTmDSVR	4	2	2	P07437;Q9BVA1	M11(Oxidation)	0	42	0.00187394	2	1631.84	2.53353	53.3832	0
	Medium	FWEVISDEHGIDPTGTYHGDSDLQLDR	2	1	1	P07437		0	36.62	0.00346256	4	3102.41	0.453526	55.6476	0
	Medium	KLAVNmVPFPR	1	4	4	P68371;P07437;Q9BVA1;Q9BUF5	M6(Oxidation)	0	35.96	0.00486745	3	1287.72	-0.9394	40.2067	1
	Medium	LAVNmVPFPR	2	4	4	P68371;P07437;Q9BVA1;Q9BUF5	M5(Oxidation)	0	34.63	0.0102616	2	1159.63	2.44162	49.1572	0
P13645	Keratin, type I cytoskeletal 10 OS=Homo sapiens GN=KRT10 PE=1 SV=6 - [K1C10_HUMAN]	1696.06	44.18	1	22	27	57	structural molecule activity	nucleus; cytoplasm; membrane	cell differentiation; response to stimulus	Pf00038; Pf04111	3858	584	58.7917	5.21143
	A2	Sequence	# PSMs	# Proteins	# Protein Groups	Protein Group Accessions	Modifications	ΔCn	IonScore	Exp Value	Charge	MH+ [Da]	ΔM [ppm]	RT [min]	# Missed Cleavages
	High	TIDDLKNQILNLTTDNANILLQIDNAR	1	1	1	P13645		0	118.85	1.29014e-11	3	3052.64	2.68718	75.7232	1
	High	GSLGGGFSSGGFSGGSFSR	2	1	1	P13645		0	99.35	1.8409e-09	2	1707.77	0.519734	47.8961	0
	High	ELTTEIDNNIEQISSYK	2	1	1	P13645		0	97.19	5.20435e-09	2	1996.98	3.22652	55.8842	0
	High	NVQALEIELQSQLALK	5	1	1	P13645		0	93.37	5.385e-09	2	1797.01	0.908153	63.4799	0
	High	QSLEASLAETEGR	1	1	1	P13645		0	90.48	2.31004e-08	2	1390.68	0.719837	41.0188	0
	High	SKELTTEIDNNIEQISSYK	1	1	1	P13645		0	83.56	1.41638e-07	3	2212.1	0.0987383	50.1971	1
	High	VTmQNLNDR	3	3	3	P08779;P13645;P02533	M3(Oxidation)	0	70.55	2.15416e-06	2	1106.53	0.763377	23.5415	0
	High	QSVEADINGLR	3	2	2	P13645;P13646		0	70.21	2.97749e-06	2	1201.62	0.0281277	40.0415	0
	High	LKYENEVALR	1	1	1	P13645		0	67.46	4.58554e-06	3	1234.68	-0.527995	32.9947	1
	High	SLLEGEGSSGGGGR	1	1	1	P13645		0	65.3	6.2123e-06	2	1262.6	1.26024	29.2534	0
	High	ADLEmQIESLTEELAYLKK	1	1	1	P13645	M5(Oxidation)	0	61.19	2.14412e-05	3	2240.14	1.09279	71.9938	1
	High	RVLDELTLTK	2	1	1	P13645		0	61.13	9.86756e-06	2	1187.7	0.032996	40.8727	1
	High	YENEVALR	2	1	1	P13645		0	52.57	0.000138614	2	993.504	3.52822	31.212	0
	High	NQILNLTTDNANILLQIDNAR	2	1	1	P13645		0	50.88	0.00016005	3	2367.26	-3.10742	66.6429	0
	High	ADLEMQIESLTEELAYLK	1	1	1	P13645		0	50.83	0.000239551	3	2096.05	1.50791	77.122	0
	High	SQYEQLAEQNR	2	1	1	P13645		0	50.44	0.000203773	2	1365.64	-0.834853	30.4254	0
	High	RNVQALEIELQSQLALK	1	1	1	P13645		0	45.12	0.000186104	3	1953.11	0.898995	54.4987	1
	High	VLDELTLTK	2	1	1	P13645		0	44.01	0.000544152	2	1031.6	0.555693	45.3825	0
	High	LASYLDK	5	6	6	P08779;Q04695;P13645;P02533;P35527;P08727		0	42.84	0.000668195	2	809.44	-0.321487	30.2236	0
	Medium	LAADDFR	4	7	7	P08779;Q04695;P05783;P13645;P02533;P13646;P08727		0	41.86	0.00159975	2	807.4	0.21741	32.6888	0
	Medium	SQYEQLAEQNRK	2	1	1	P13645		0	41.84	0.00178388	2	1493.73	-0.844511	25.0668	1
	Medium	SEITELR	1	1	1	P13645		0	40.48	0.00246673	2	847.45	-2.01469	30.6383	0
	High	DAEAWFNEK	2	1	1	P13645		0	39.15	0.0013378	2	1109.49	0.590194	46.4746	0
	Medium	IRLENEIQTYR	3	1	1	P13645		0	38	0.00429506	3	1434.77	-0.11238	37.7008	1
	Medium	NVSTGDVNVEmNAAPGVDLTQLLNNmR	1	1	1	P13645	M11(Oxidation); M26(Oxidation)	0	32.76	0.0134535	3	2904.39	3.31114	61.84	0
	Medium	NHEEEMKDLR	2	1	1	P13645		0	32.16	0.00875714	3	1300.59	-0.207251	20.0073	1
	Medium	QSVEADINGLRR	2	2	2	P13645;P13646		0	27.79	0.0469914	3	1357.72	-1.88433	34.9366	1
	Medium	qSLEASLAETEGR	1	1	1	P13645	N-Term(Gln->pyro-Glu)	0	26.85	0.046058	2	1373.65	-1.00506	52.9559	0
	Medium	NHEEEmKDLR	1	1	1	P13645	M6(Oxidation)	0	25.15	0.0331459	3	1316.59	-0.352495	12.7995	1
O43491	Band 4.1-like protein 2 OS=Homo sapiens GN=EPB41L2 PE=1 SV=1 - [E41L2_HUMAN]	1694.93	46.87	1	32	35	56	protein binding; structural molecule activity	nucleus; cytoplasm; cytoskeleton; membrane	cell organization and biogenesis	Pf00373; Pf04382; Pf05902; Pf08736; Pf09379; Pf09380	2037	1005	112.519	5.43994
	A2	Sequence	# PSMs	# Proteins	# Protein Groups	Protein Group Accessions	Modifications	ΔCn	IonScore	Exp Value	Charge	MH+ [Da]	ΔM [ppm]	RT [min]	# Missed Cleavages
	High	EEAVPEASPVTQAGASVITVETVIQENVGAQK	6	1	1	O43491		0	123.73	7.62557e-12	3	3251.67	0.625419	71.4033	0
	High	DYFGLLFQESPEQK	1	1	1	O43491		0	80.32	2.29919e-07	2	1700.82	0.649877	66.8843	0
	High	SLDGAPIGVMDQSLMK	1	1	1	O43491		0	80.26	3.09411e-07	2	1661.83	1.66948	56.8742	0
	High	DFPGAAGEISAYGPGLVSIAVVQDGDGR	1	1	1	O43491		0	74.65	9.54608e-07	3	2718.34	0.864262	72.3541	0
	High	TEMVTISDASQR	1	1	1	O43491		0	74.12	8.82947e-07	2	1337.64	2.02485	36.1425	0
	High	IVITGDGDIDHDQALAQAIR	1	1	1	O43491		0	72.83	1.52971e-06	3	2121.1	0.671142	49.2113	0
	High	GLSPAQADSQFLENAK	3	1	1	O43491		0	71.73	1.89007e-06	2	1675.83	0.0666239	45.7554	0
	High	EISPGSGPGEIR	3	1	1	O43491		0	60.02	2.41386e-05	2	1198.61	-0.561386	32.4354	0
	High	LVSPEQPPK	1	1	1	O43491		0	58.9	1.62964e-05	2	994.557	0.111672	27.6578	0
	High	HQASISELKR	4	1	1	O43491		0	57.86	3.12632e-05	3	1168.64	-0.467138	20.258	1
	High	QDMGEEAEEEPQK	1	1	1	O43491		0	56.19	9.37701e-06	2	1519.62	1.58711	26.2387	0
	High	ITPLSLQTQGSSHETLNIVEEK	1	1	1	O43491		0	54.21	7.56733e-05	3	2424.26	1.15879	48.1519	0
	High	VKETQEDKLEGGAAK	2	1	1	O43491		0	52.76	0.000152543	3	1602.83	0.480607	18.1123	2
	High	VRPAELEQFESTIGFK	1	1	1	O43491		0	51.93	0.000165753	3	1850.97	1.89877	54.4108	1
	High	EEQEYEEEVEEEPRPAAK	1	1	1	O43491		0	51.65	7.86498e-05	3	2190.97	1.1189	33.7599	1
	High	tTEVGSVSEVK	1	1	1	O43491	N-Term(Acetyl)	0	48.52	0.000414081	2	1177.59	-0.477661	40.8242	0
	High	tTEVGSVSEVKK	1	1	1	O43491	N-Term(Acetyl)	0	48.33	0.000410565	2	1305.69	1.06559	32.5913	1
	High	NWLDPAK	3	2	2	O43491;Q9Y2J2		0	47.67	0.000330888	2	843.436	-0.446775	40.3762	0
	High	APHLQLIEGK	3	1	1	O43491		0	47.6	0.000283262	2	1105.63	-1.94129	34.8932	0
	High	GQVLFDK	2	2	2	O43491;Q9Y2J2		0	47.02	0.000415094	1	806.441	0.849361	32.7285	0
	High	EVAENQQNQSSDPEEEKGSQPPPAAESQSSLR	1	1	1	O43491		0	44.8	0.000470206	4	3453.57	1.42606	30.3252	1
	High	EQHPDMSVTR	1	1	1	O43491		0	44.18	0.000464062	3	1199.55	-0.664687	23.2044	0
	Medium	HSNLMLEELDKAQEDILK	1	1	1	O43491		0	42.03	0.00179525	3	2126.08	0.759513	55.5322	1
	Medium	VEMQPTELVSK	1	1	1	O43491		0	41.13	0.00265576	2	1260.65	3.45174	40.5509	0
	High	SYTLVVAK	2	1	1	O43491		0	40.29	0.000781064	2	880.514	-0.103111	36.3376	0
	Medium	QASTLIDRPAPHFER	1	1	1	O43491		0	38.93	0.00318566	3	1737.9	0.245874	33.558	1
	Medium	SNFYIK	1	1	1	O43491		0	38.7	0.00184808	1	771.403	-1.28778	32.3026	0
	Medium	VITEEMNGK	1	1	1	O43491		0	32.98	0.0129148	2	1020.5	0.615782	26.2512	0
	Medium	NLPWLFTFNVK	1	1	1	O43491		0	31.94	0.0132425	2	1378.75	0.292703	71.5764	0
	Medium	VEGDNIYVR	1	1	1	O43491		0	31.41	0.024538	2	1064.53	-5.60413	32.62	0
	Medium	FLTLGSK	3	2	2	O43491;Q9Y2J2		0	30.68	0.00530141	2	765.45	-0.642098	38.4861	0
	Medium	EPTQAVVEEQVLDKEEPLPEEQR	1	1	1	O43491		0	28.96	0.0327808	3	2692.34	1.70087	47.5525	1
	Medium	NFmESTPEPRPNEWEK	1	1	1	O43491	M3(Oxidation)	0	28.01	0.0209515	3	2006.89	1.56364	36.8599	1
	Medium	GSQPPPAAESQSSLR	1	1	1	O43491		0	27.59	0.0459837	2	1511.74	-0.00704773	26.5031	0
	Medium	FIPPWLK	1	1	1	O43491		0	26.35	0.0395116	2	900.536	1.48663	54.8428	0
P55196	Afadin OS=Homo sapiens GN=MLLT4 PE=1 SV=3 - [AFAD_HUMAN]	1688.03	29	1	40	40	61	protein binding	nucleus; cytoplasm; cytosol; membrane	regulation of biological process; response to stimulus; cell communication; cell organization and biogenesis	Pf00498; Pf00595; Pf00788; Pf01843	4301	1824	206.676	6.46826
	A2	Sequence	# PSMs	# Proteins	# Protein Groups	Protein Group Accessions	Modifications	ΔCn	IonScore	Exp Value	Charge	MH+ [Da]	ΔM [ppm]	RT [min]	# Missed Cleavages
	High	LAAGDQLLSVDGR	1	1	1	P55196		0	100.71	2.23334e-09	2	1314.71	2.92417	45.8137	0
	High	SMDAETYVEGQR	1	1	1	P55196		0	96.12	1.91809e-09	2	1385.6	-3.32178	37.4046	0
	High	LFSQGQDVSNK	1	1	1	P55196		0	84.56	1.16007e-07	2	1222.61	0.364591	28.6453	0
	High	SmDAETYVEGQR	1	1	1	P55196	M2(Oxidation)	0	79.01	6.34295e-08	2	1401.6	0.0828645	31.3244	0
	High	EIQELQSKPDR	2	1	1	P55196		0	64.03	1.12482e-05	2	1342.7	1.57034	24.5258	1
	High	TILLSTTDPADFAVAEALEK	3	1	1	P55196		0	63.78	1.13912e-05	2	2105.11	2.90635	67.5131	0
	High	IVQATTLLTMDK	4	1	1	P55196		0	63.56	8.30446e-06	2	1333.74	-0.0612924	49.9415	0
	High	KLTELENELNTK	2	1	1	P55196		0	62.45	1.72362e-05	2	1431.77	2.44259	36.6047	1
	High	EELSSGDSLSPDPWK	1	1	1	P55196		0	62.23	1.08312e-05	2	1646.76	1.22424	48.8505	0
	High	ADGSGYGSTLPPEK	1	1	1	P55196		0	61.6	1.76763e-05	2	1378.65	1.53851	32.5694	0
	High	RLDIDEKPLVVQLNWNK	2	1	1	P55196		0	60.13	8.92869e-06	3	2080.15	-0.903751	51.4921	2
	High	QQLGHIEAWAEK	2	1	1	P55196		0	59.26	3.26086e-05	2	1409.72	0.490741	37.5062	0
	High	VSSTATTQDVIETLAEK	1	1	1	P55196		0	58.56	4.32575e-05	2	1792.92	0.264958	52.2784	0
	High	HKPGIVQETTFDLGGDIHSGTALPTSK	3	1	1	P55196		0	58.11	3.6159e-05	4	2806.44	0.620779	44.8394	1
	High	DLQYITVSKEELSSGDSLSPDPWK	1	1	1	P55196		0	57.57	4.63709e-05	3	2694.31	-0.355755	59.1765	1
	High	SQDADSPGSSGAPENLTFK	1	1	1	P55196		0	54.78	4.98989e-05	2	1907.87	1.68069	41.0487	0
	High	TPAAIPATPVAVSQPIR	3	1	1	P55196		0	53.62	3.43263e-05	3	1688.97	-0.370707	47.9889	0
	High	IVQATTLLTmDK	2	1	1	P55196	M10(Oxidation)	0	53.18	9.54466e-05	2	1349.74	0.450993	45.9377	0
	High	IYADSLKPNIPYK	1	1	1	P55196		0	52.99	9.94638e-05	3	1521.83	0.0464213	42.1733	1
	High	TSSVVTLEVAK	2	1	1	P55196		0	49.77	0.000174501	2	1133.64	1.72433	39.6378	0
	High	TQDASGPELILPASIEFR	1	1	1	P55196		0	49.33	0.000340125	2	1944	-1.44912	64.2429	0
	High	ENTELAQPLR	1	1	1	P55196		0	46.38	0.00051092	2	1170.61	0.203795	34.452	0
	High	YVLSNQYRPDISPTER	1	1	1	P55196		0	45.15	0.000899674	3	1937.97	0.646143	40.9854	1
	High	YSLYEVHVSGER	2	1	1	P55196		0	44.46	0.00096686	3	1438.7	1.60433	38.7226	0
	High	ESSEDSFLSAIINYTNSSTVHFK	1	1	1	P55196		0	43.01	0.00117758	3	2576.22	0.924669	70.4626	0
	High	QQQMHIVDMLSK	1	1	1	P55196		0	42.4	0.00134941	3	1457.72	-0.794602	42.9514	0
	Medium	SSPNVANQPPSPGGK	1	1	1	P55196		0	40.97	0.00235151	2	1436.72	7.07775	25.4708	0
	Medium	KLMLEWQFQK	2	1	1	P55196		0	39.34	0.00309658	2	1350.72	0.363903	48.5737	1
	Medium	LADIIHHWNANR	1	1	1	P55196		0	38.73	0.00409941	3	1459.75	-2.98036	36.3205	0
	Medium	KEPEIITVTLK	1	1	1	P55196		0	37.46	0.00160629	2	1270.76	0.596076	42.3138	1
	Medium	FVDPSQDHALAK	1	1	1	P55196		0	34.91	0.0078291	2	1327.67	0.888403	30.8789	0
	Medium	qQQMHIVDMLSK	1	1	1	P55196	N-Term(Gln->pyro-Glu)	0	33.89	0.0101263	2	1440.69	-2.04533	53.6302	0
	Medium	VQFGASHVFK	1	1	1	P55196		0	33.31	0.0153998	3	1119.59	-0.811634	34.1234	0
	Medium	QKDEDDEEEEDDDVDTMLIMQR	1	1	1	P55196		0	31.19	0.00174875	3	2698.1	0.842289	51.115	1
	Medium	DYEPPSPSPAPGAPPPPPQR	1	1	1	P55196		0	31.13	0.0219707	2	2054	1.41126	41.3416	0
	Medium	QQQLEEMR	1	1	1	P55196		0	28.46	0.0374222	2	1061.51	6.75732	26.3397	0
	Medium	DLQYITVSK	1	1	1	P55196		0	27.93	0.0273004	2	1066.58	0.111786	43.7692	0
	Medium	LDLFEISQPTEDLEFHGVMR	1	1	1	P55196		0	27.85	0.0435577	3	2376.16	1.38986	64.7639	0
	Medium	FYFQDK	1	1	1	P55196		0	27.28	0.0361042	2	847.398	-0.955464	36.9397	0
	Medium	EYFTFPASK	1	1	1	P55196		0	26.84	0.0409888	2	1089.52	-1.09949	47.4434	0
	Medium	LGIYVK	2	1	1	P55196		0	25.62	0.00891012	2	692.435	0.571283	35.3534	0
	Medium	LAAEVYK	1	1	1	P55196		0	25.01	0.0613648	2	793.443	-2.97375	27.5833	0
	Medium	GILVFQLK	1	1	1	P55196		0	24.91	0.00871693	2	917.581	-1.41382	55.6227	0
P0CG48	Polyubiquitin-C OS=Homo sapiens GN=UBC PE=1 SV=3 - [UBC_HUMAN]	1656.18	80.15	4	10	10	75	protein binding; RNA binding; catalytic activity	nucleus; cytoplasm; cytosol; membrane	regulation of biological process; metabolic process; response to stimulus; cell death; cell organization and biogenesis; cellular homeostasis; transport; defense response	Pf00240; Pf11976; Pf13019; Pf13881; Pf14560	7316	685	76.9915	7.66455
	A2	Sequence	# PSMs	# Proteins	# Protein Groups	Protein Group Accessions	Modifications	ΔCn	IonScore	Exp Value	Charge	MH+ [Da]	ΔM [ppm]	RT [min]	# Missed Cleavages
	High	IQDKEGIPPDQQR	20	4	1	P0CG48		0	84.09	1.10354e-07	3	1523.78	0.676585	23.6525	1
	High	TITLEVEPSDTIENVK	6	4	1	P0CG48		0	82.39	1.67551e-07	2	1787.93	1.45304	51.8081	0
	High	TITLEVEPSDTIENVKAK	5	4	1	P0CG48		0	68.8	2.9463e-06	3	1987.06	-0.30158	45.6148	1
	High	TLSDYNIQKESTLHLVLR	4	4	1	P0CG48		0	64.69	5.65476e-06	3	2130.16	1.21204	47.1356	1
	High	TLSDYNIQK	5	4	1	P0CG48		0	52.13	0.00012645	2	1081.55	0.0892542	33.0725	0
	High	MQIFVK	5	4	1	P0CG48		0	48.95	0.000136902	1	765.433	0.397394	38.726	0
	Medium	EGIPPDQQR	9	4	1	P0CG48		0	39.46	0.00257621	2	1039.52	0.371463	23.0134	0
	Medium	mQIFVK	15	4	1	P0CG48	M1(Oxidation)	0	37.54	0.00353276	2	781.427	-0.618922	35.9844	0
	Medium	QLEDGRTLSDYNIQKESTLHLVLR	2	4	1	P0CG48		0	36.88	0.00330237	5	2828.49	-0.136791	47.7053	2
	Medium	ESTLHLVLR	3	4	1	P0CG48		0	35.67	0.00311672	3	1067.62	-0.989761	39.837	0
	Medium	AKIQDKEGIPPDQQR	1	4	1	P0CG48		0	30.57	0.0220566	4	1722.91	0.106578	22.5619	2
O75369	Filamin-B OS=Homo sapiens GN=FLNB PE=1 SV=2 - [FLNB_HUMAN]	1588.07	17.45	1	29	36	59	protein binding; RNA binding	cytoplasm; cytosol; cytoskeleton; membrane	cell organization and biogenesis; regulation of biological process; response to stimulus; development; cell differentiation	Pf00307; Pf00630	2317	2602	277.99	5.73193
	A2	Sequence	# PSMs	# Proteins	# Protein Groups	Protein Group Accessions	Modifications	ΔCn	IonScore	Exp Value	Charge	MH+ [Da]	ΔM [ppm]	RT [min]	# Missed Cleavages
	High	QMQLENVSVALEFLDR	1	2	2	P21333;O75369		0	105.66	8.47529e-10	2	1891.96	1.40796	70.0521	0
	High	EAGAGGLSIAVEGPSK	1	1	1	O75369		0	100.94	2.24701e-09	2	1442.75	0.551688	43.034	0
	High	SPFEVQVGPEAGMQK	1	1	1	O75369		0	88.56	3.27392e-08	2	1603.78	0.564444	46.8974	0
	High	QmQLENVSVALEFLDR	2	2	2	P21333;O75369	M2(Oxidation)	0	79.97	3.27253e-07	2	1907.96	1.94998	65.4489	0
	High	IGNLQTDLSDGLR	1	1	1	O75369		0	76.21	7.17995e-07	2	1401.73	0.451596	48.1063	0
	High	GAGIGGLGITVEGPSESK	1	1	1	O75369		0	69.88	2.82704e-06	2	1628.85	1.17165	49.9209	0
	High	DAGEGLLAVQITDQEGKPK	1	1	1	O75369		0	66.53	5.65832e-06	3	1969.03	1.27371	48.2359	1
	High	APLNVQFNSPLPGDAVK	1	1	1	O75369		0	64.9	6.90872e-06	2	1766.95	2.00337	54.1717	0
	High	LIALLEVLSQK	8	2	2	P21333;O75369		0	64.18	1.05035e-06	2	1226.77	0.586341	67.3665	0
	High	VEVGKDQEFTVDTR	1	1	1	O75369		0	62.55	1.69273e-05	3	1622.8	-0.165331	35.1182	1
	High	AGPGTLSVTIEGPSK	1	1	1	O75369		0	62.38	1.58687e-05	2	1413.76	-1.89311	43.3292	0
	High	DAGYGGISLAVEGPSK	1	1	1	O75369		0	58.97	4.25931e-05	2	1520.76	-0.393737	51.1959	0
	High	DLAEDAPWK	6	2	2	P21333;O75369		0	57.95	1.95596e-05	2	1044.5	0.67258	46.6832	0
	High	VLQSFTVDSSK	3	1	1	O75369		0	56.37	5.96294e-05	2	1210.63	1.57527	38.2979	0
	High	LDVTILSPSR	1	1	1	O75369		0	55.84	6.28083e-05	2	1100.63	1.08887	49.511	0
	High	AIVDGNLK	2	2	2	P21333;O75369		0	54.62	9.68128e-05	1	829.479	1.32804	30.5437	0
	High	VVASGPGLEHGK	1	1	1	O75369		0	51.54	0.000165193	3	1150.62	-0.482755	21.3808	0
	High	GEAGVPAEFSIWTR	1	1	1	O75369		0	51.3	0.000251304	2	1519.75	-2.23283	58.2885	0
	High	IQQNTFTR	3	2	2	P21333;O75369		0	48.75	0.000322712	2	1007.53	0.30465	25.326	0
	High	VNQPASFAIR	1	1	1	O75369		0	44.35	0.00108348	2	1102.6	0.967465	37.9844	0
	High	GLHVVEVTYDDVPIPNSPFK	1	1	1	O75369		0	43.38	0.00113652	3	2226.15	4.22132	57.5742	0
	High	FNDEHIPESPYLVPVIAPSDDAR	1	1	1	O75369		0	43.38	0.00130871	3	2581.26	2.32961	57.8597	0
	High	GDYVLAVK	1	1	1	O75369		0	41.2	0.00116821	2	864.483	0.153056	37.8862	0
	Medium	LLGWIQNK	3	2	2	P21333;O75369		0	41.12	0.00191625	2	971.567	-0.327445	46.9197	0
	Medium	AHGPGLEGGLVGKPAEFTIDTK	1	1	1	O75369		0	40.64	0.0018252	4	2194.16	3.29611	44.4365	1
	High	AGLAPLEVR	1	1	1	O75369		0	39.17	0.00134982	2	925.544	-3.34579	41.4707	0
	Medium	LVSPGSANETSSILVESVTR	2	1	1	O75369		0	36.93	0.00468395	2	2046.08	5.97945	53.109	0
	Medium	DLAEDAPWKK	2	2	2	P21333;O75369		0	36.64	0.00577693	2	1172.6	0.599706	38.1609	1
	Medium	DGTYAVTYIPDK	1	1	1	O75369		0	35.9	0.00550065	2	1342.65	-1.21759	46.2351	0
	Medium	PAEFTIDTK	1	1	1	O75369		0	35.2	0.00883336	2	1021.52	3.193	37.9391	0
	Medium	VKVEPAVDTSR	1	1	1	O75369		0	35.18	0.00737236	3	1200.66	-1.15417	24.9442	1
	Medium	TGEEVGFVVDAK	1	1	1	O75369		0	33.48	0.0136194	2	1250.63	0.592898	43.2006	0
	Medium	VTEAEIVPMGK	1	1	1	O75369		0	32.63	0.0149811	2	1173.62	-0.732769	40.7295	0
	Medium	IAGPGLGSGVR	1	1	1	O75369		0	31.29	0.00761595	2	983.564	0.702692	32.9972	0
	Medium	PLTQVGGDHIK	1	1	1	O75369		0	27.9	0.0325984	3	1164.64	-0.568435	26.1237	0
	Medium	VPVKDVVDPSK	1	1	1	O75369		0	27.55	0.0232046	3	1182.67	0.271103	28.5509	1
	Medium	VTVLFAGQHISK	1	1	1	O75369		0	27.2	0.0303921	3	1299.74	0.357373	38.6639	0
P35580	Myosin-10 OS=Homo sapiens GN=MYH10 PE=1 SV=3 - [MYH10_HUMAN]	1563.4	26.67	1	36	42	54	catalytic activity; motor activity; nucleotide binding; protein binding; transporter activity	nucleus; cytoplasm; mitochondrion; cytosol; membrane; cytoskeleton	cell organization and biogenesis; cellular component movement; metabolic process; transport; regulation of biological process; response to stimulus; cell proliferation	Pf00063; Pf00769; Pf01496; Pf01576; Pf02736; Pf04111; Pf05622; Pf05911; Pf06637; Pf07888; Pf09726; Pf12128; Pf13094; Pf13514	4628	1976	228.858	5.5415
	A2	Sequence	# PSMs	# Proteins	# Protein Groups	Protein Group Accessions	Modifications	ΔCn	IonScore	Exp Value	Charge	MH+ [Da]	ΔM [ppm]	RT [min]	# Missed Cleavages
	High	IGQLEEQLEQEAK	1	1	1	P35580		0	99.46	2.95556e-09	2	1514.78	4.47958	44.1771	0
	High	SLEAEILQLQEELASSER	4	1	1	P35580		0	90.86	2.29288e-08	2	2045.04	0.199229	73.2432	0
	High	DAASLESQLQDTQELLQEETR	1	1	1	P35580		0	85.21	7.47225e-08	3	2404.15	1.05537	66.6848	0
	High	ELDDATEANEGLSR	1	1	1	P35580		0	83.46	6.67209e-08	2	1519.69	1.06403	34.8696	0
	High	TELEDTLDTTAAQQELR	1	1	1	P35580		0	81.49	1.96908e-07	2	1933.94	0.69061	49.4064	0
	High	NMDPLNDNVATLLHQSSDR	2	1	1	P35580		0	76.61	5.94794e-07	3	2140.02	3.01009	53.9079	0
	High	KFDQLLAEEK	2	2	2	P35580;P35579		0	72.64	1.59539e-06	2	1220.65	0.263891	36.1758	1
	High	IAQLEEELEEEQSNMELLNDR	1	1	1	P35580		0	68.94	2.54011e-06	3	2532.17	-0.905332	61.9938	0
	High	QVLALQSQLADTK	1	1	1	P35580		0	63.8	7.48281e-06	2	1414.8	5.8709	44.6022	0
	High	LQQELDDLTVDLDHQR	1	1	1	P35580		0	63.15	1.44041e-05	3	1937.96	-0.28205	49.5102	0
	High	NLPIYSENIIEMYR	1	1	1	P35580		0	56.41	7.11964e-05	2	1754.88	2.00593	61.6388	0
	High	TTLQVDTLNAELAAER	1	1	1	P35580		0	56.03	6.44853e-05	2	1744.91	2.30235	51.3223	0
	High	KEEELQGALAR	2	1	1	P35580		0	55.86	7.30261e-05	2	1243.66	-0.237477	28.2187	1
	High	VEGELEEMER	1	1	1	P35580		0	55.76	3.43771e-05	2	1220.55	1.11081	35.8081	0
	High	MQAHIQDLEEQLDEEEGAR	3	1	1	P35580		0	52.56	9.20679e-05	3	2241.01	-0.402293	47.7137	0
	High	AGVLAHLEEER	1	2	2	P35580;P35579		0	50.64	0.000276585	2	1223.64	0.735711	35.7777	0
	High	KQELEEILHDLESR	2	1	1	P35580		0	49.81	0.000318117	4	1738.9	-0.40157	54.8625	1
	High	ELQAQIAELQEDFESEK	1	1	1	P35580		0	47.85	0.000438858	3	2006.95	-1.96872	61.3994	0
	High	LDPHLVLDQLR	2	2	2	P35580;P35579		0	47.64	0.000241923	2	1318.75	1.87332	52.2476	0
	High	NTNPNFVR	1	2	2	P35580;P35579		0	45.64	0.000951049	2	961.486	1.07048	26.2378	0
	High	ATISALEAK	2	1	1	P35580		0	44.16	0.00102066	2	903.517	2.17686	31.8893	0
	High	HGFEAASIKEER	1	1	1	P35580		0	43.69	0.00114587	3	1373.68	-1.17015	24.5308	1
	High	NHEAQIQDMR	1	1	1	P35580		0	41.24	0.00107106	3	1241.57	-1.24052	22.8399	0
	Medium	KLDGETTDLQDQIAELQAQIDELK	1	1	1	P35580		0	41.09	0.00196454	3	2714.38	1.21858	69.9577	1
	Medium	LEVNMQAMK	1	1	1	P35580		0	40.75	0.00260832	2	1063.53	2.73787	39.1226	0
	Medium	LQELEGAVK	1	1	1	P35580		0	40.6	0.00206854	2	986.552	0.498055	32.2782	0
	Medium	ALEEALEAK	1	1	1	P35580		0	40.12	0.00313225	2	973.52	-0.546934	34.2974	0
	Medium	MEEEILLLEDQNSK	1	1	1	P35580		0	39.64	0.00295508	2	1690.82	-1.5156	54.032	0
	Medium	SDLLLEGFNNYR	1	1	1	P35580		0	39.35	0.00339724	2	1440.71	1.70728	56.8586	0
	Medium	ELEAELEDER	2	1	1	P35580		0	38.81	0.00191365	2	1232.56	-0.227922	37.7747	0
	Medium	DHNIPGELER	1	1	1	P35580		0	38.64	0.00407583	3	1179.58	0.198256	31.3082	0
	Medium	ALEEALEAKEEFER	1	1	1	P35580		0	37.12	0.00597793	3	1663.82	-0.974416	42.8365	1
	Medium	ADEWLmK	1	2	2	P35580;P35579	M6(Oxidation)	0	36.83	0.00418095	2	908.417	-1.70813	33.925	0
	Medium	TGLEDPER	1	1	1	P35580		0	36.11	0.00330624	2	916.437	-0.179012	25.1687	0
	Medium	IVGLDQVTGMTETAFGSAYK	1	1	1	P35580		0	32.74	0.0153779	2	2088.04	5.09892	64.4602	0
	Medium	KMEEEILLLEDQNSK	1	1	1	P35580		0	30.74	0.0245832	3	1818.92	-0.0736398	47.7359	1
	Medium	RGGPISFSSSR	1	1	1	P35580		0	30.64	0.0235593	3	1150.6	-0.338402	27.4397	1
	Medium	FVAELWK	1	1	1	P35580		0	29.18	0.0297122	2	892.491	-1.88895	49.0721	0
	Medium	YLFVDR	1	1	1	P35580		0	29.16	0.0253598	2	812.43	-0.274603	41.8944	0
	Medium	LmATLR	1	2	2	P35580;P35579	M2(Oxidation)	0	27.44	0.0427315	2	720.406	-1.32934	26.3031	0
	Medium	NSLQEQQEEEEEAR	1	1	1	P35580		0	26.93	0.0200741	2	1718.75	0.885007	26.7607	0
	Medium	RHAEQERDELADEITNSASGK	1	1	1	P35580		0	26.91	0.0485835	4	2356.11	-1.46504	32.7682	2
P06733	Alpha-enolase OS=Homo sapiens GN=ENO1 PE=1 SV=2 - [ENOA_HUMAN]	1557.08	52.53	1	17	17	52	metal ion binding; DNA binding; catalytic activity; protein binding; RNA binding	nucleus; cytoplasm; cytosol; membrane	regulation of biological process; metabolic process; response to stimulus	Pf00113; Pf03952; Pf13378	2023	434	47.1393	7.38623
	A2	Sequence	# PSMs	# Proteins	# Protein Groups	Protein Group Accessions	Modifications	ΔCn	IonScore	Exp Value	Charge	MH+ [Da]	ΔM [ppm]	RT [min]	# Missed Cleavages
	High	AAVPSGASTGIYEALELR	3	1	1	P06733		0	99.17	3.20809e-09	2	1804.95	0.86592	57.3555	0
	High	DATNVGDEGGFAPNILENK	3	1	1	P06733		0	97.05	4.35905e-09	2	1960.93	0.658714	55.2559	0
	High	GNPTVEVDLFTSK	4	1	1	P06733		0	86.16	7.16625e-08	2	1406.71	-2.26841	51.1925	0
	High	VVIGmDVAASEFFR	4	1	1	P06733	M5(Oxidation)	0	67.41	4.95636e-06	2	1556.78	0.0278331	57.1265	0
	High	VVIGMDVAASEFFR	4	1	1	P06733		0	66.32	6.44034e-06	2	1540.78	-1.44995	66.0842	0
	High	DYPVVSIEDPFDQDDWGAWQK	4	1	1	P06733		0	64.75	4.01959e-06	3	2510.11	-0.118014	76.9478	0
	High	LAmQEFMILPVGAANFR	4	1	1	P06733	M3(Oxidation)	0	61.17	2.12346e-05	2	1923.99	1.61057	65.1272	0
	High	IGAEVYHNLK	2	1	1	P06733		0	60.63	2.63383e-05	2	1143.62	0.149548	30.2061	0
	High	FTASAGIQVVGDDLTVTNPK	2	1	1	P06733		0	55.5	7.97602e-05	2	2033.05	-1.00105	55.4261	0
	High	LAMQEFMILPVGAANFR	1	1	1	P06733		0	55.03	8.36946e-05	2	1907.99	1.71004	71.6988	0
	High	TIAPALVSK	3	1	1	P06733		0	53.18	4.80839e-05	2	899.556	-0.422029	35.7741	0
	High	KLNVTEQEKIDK	1	1	1	P06733		0	52.18	0.000126214	3	1444.8	0.113581	22.9819	2
	High	EGLELLK	4	1	1	P06733		0	51.38	0.00016375	2	801.471	-0.792793	43.9715	0
	High	YDLDFK	3	1	1	P06733		0	47.81	0.000173028	1	800.385	2.65156	42.3728	0
	High	LAmQEFmILPVGAANFR	1	1	1	P06733	M3(Oxidation); M7(Oxidation)	0	45.47	0.000837186	2	1939.98	-0.123265	61.0783	0
	High	HIADLAGNSEVILPVPAFNVINGGSHAGNK	1	1	1	P06733		0	45.23	0.000526353	4	3011.57	1.32221	59.2329	0
	High	LMIEMDGTENK	2	1	1	P06733		0	42.96	0.000902897	2	1280.59	0.800025	42.1093	0
	Medium	YNQLLR	1	1	1	P06733		0	41.06	0.0016452	2	806.452	-0.504247	29.7648	0
	Medium	LMIEmDGTENK	3	1	1	P06733	M5(Oxidation)	0	39.4	0.00172223	2	1296.58	0.569504	36.3854	0
	Medium	YISPDQLADLYK	1	1	1	P06733		0	38.57	0.00382932	2	1425.73	3.8097	56.7939	0
	Medium	SGKYDLDFK	1	1	1	P06733		0	26.33	0.0511016	3	1072.53	-1.1781	33.8801	1
Q9P0K7	Ankycorbin OS=Homo sapiens GN=RAI14 PE=1 SV=2 - [RAI14_HUMAN]	1552.68	34.49	1	30	30	47	protein binding	nucleus; cytoplasm; mitochondrion; cytoskeleton		Pf00023; Pf03961; Pf04111; Pf12796; Pf13606; Pf13637; Pf13857	26064	980	109.973	6.21436
	A2	Sequence	# PSMs	# Proteins	# Protein Groups	Protein Group Accessions	Modifications	ΔCn	IonScore	Exp Value	Charge	MH+ [Da]	ΔM [ppm]	RT [min]	# Missed Cleavages
	High	LSDSTTGADSLLDISSEADQQDLLSLLQAK	1	1	1	Q9P0K7		0	156.68	5.39105e-15	3	3134.56	1.70703	77.0506	0
	High	LSENAGIQSLLLSK	1	1	1	Q9P0K7		0	105.33	4.83597e-10	2	1472.83	0.749651	54.7851	0
	High	SQMTQEASDEAEDMK	1	1	1	Q9P0K7		0	104.5	8.16071e-11	2	1699.68	0.853107	33.7836	0
	High	EALNSLSQLSYSTSSSK	1	1	1	Q9P0K7		0	98.89	3.64769e-09	2	1801.89	2.26671	46.2284	0
	High	IQQLQEILQDLQK	4	1	1	Q9P0K7		0	77.25	2.3734e-07	2	1596.9	1.18808	63.188	0
	High	QSQQLEALQQQVK	1	1	1	Q9P0K7		0	73.89	1.00855e-06	2	1527.82	4.67886	38.1558	0
	High	KGADLNLVDSLGYNALHYSK	2	1	1	Q9P0K7		0	71.82	1.75923e-06	3	2178.12	1.49499	52.0901	1
	High	FQQAQEELAEMK	1	1	1	Q9P0K7		0	70.6	2.02499e-06	2	1451.68	0.714075	39.7588	0
	High	QDLQNALEESER	2	1	1	Q9P0K7		0	67.92	3.74531e-06	2	1431.67	1.26276	40.2434	0
	High	LGLVSPESMDNYSHFHELR	3	1	1	Q9P0K7		0	67.64	3.85699e-06	4	2231.05	-0.869548	48.1262	0
	High	SQMTQEASDEAEDMKEAMNR	2	1	1	Q9P0K7		0	61.74	1.70821e-06	3	2300.95	1.23975	43.928	1
	High	SKEQEVNELLQK	3	1	1	Q9P0K7		0	54.68	9.58249e-05	2	1444.77	2.15971	33.3822	1
	High	SSPSVLIHSLGK	2	1	1	Q9P0K7		0	54.66	4.39444e-05	2	1224.7	0.928459	38.2376	0
	High	EAQAELEDYR	2	1	1	Q9P0K7		0	54.08	6.07758e-05	2	1223.55	0.465576	33.4599	0
	High	SLEDVTAEYIHK	2	1	1	Q9P0K7		0	53.67	0.000120485	3	1404.7	-1.27156	44.6537	0
	High	KQLQVELQSR	3	1	1	Q9P0K7		0	53.1	8.865e-05	3	1228.7	-1.06065	28.0795	1
	High	VTEEEINVLK	1	1	1	Q9P0K7		0	50.16	0.000353725	2	1173.64	1.0015	41.1455	0
	High	AAMTDAMVPR	3	1	1	Q9P0K7		0	44.28	0.000854743	2	1062.51	3.7785	36.9616	0
	Medium	GADLNLVDSLGYNALHYSK	1	1	1	Q9P0K7		0	41.66	0.00215278	3	2050.03	1.08192	57.9949	0
	Medium	LMQLTNVSR	1	1	1	Q9P0K7		0	40.6	0.0023995	2	1061.58	1.79719	37.8139	0
	Medium	AEDALSEMK	1	1	1	Q9P0K7		0	37.42	0.00267173	2	993.456	0.180094	31.9242	0
	Medium	VMITHGVDVTAQDTTGHSALHLAAK	1	1	1	Q9P0K7		0	36.11	0.00593898	5	2573.32	1.3733	39.0383	0
	Medium	AFLFEK	1	1	1	Q9P0K7		0	34.45	0.00321235	2	754.412	-2.51146	43.8666	0
	Medium	AKAEDALSEMK	1	1	1	Q9P0K7		0	30.85	0.0244617	2	1192.59	3.11006	29.1005	1
	Medium	VHSEVVQIR	1	1	1	Q9P0K7		0	30.52	0.0143719	3	1066.6	-1.37791	25.7129	0
	Medium	YQEAQEEImK	1	1	1	Q9P0K7	M9(Oxidation)	0	30.52	0.014505	2	1284.58	-0.769549	25.6883	0
	Medium	KQHQEVISVYR	1	1	1	Q9P0K7		0	29.9	0.0267079	3	1386.75	-0.78273	24.9212	1
	Medium	TAFHLAAAK	1	1	1	Q9P0K7		0	29.19	0.0458516	2	929.521	0.592049	27.1053	0
	Medium	QLQVELQSR	1	1	1	Q9P0K7		0	27.78	0.0479334	2	1100.6	-1.11706	35.7283	0
	Medium	EKVHSEVVQIR	1	1	1	Q9P0K7		0	27.16	0.0340387	3	1323.74	-1.38445	24.1931	1
P25705	ATP synthase subunit alpha, mitochondrial OS=Homo sapiens GN=ATP5A1 PE=1 SV=1 - [ATPA_HUMAN]	1522.79	45.03	1	19	19	42	nucleotide binding; protein binding; catalytic activity; transporter activity; RNA binding	mitochondrion; membrane; organelle lumen	regulation of biological process; metabolic process; transport	Pf00006; Pf00306; Pf02663; Pf02874; Pf05943	498	553	59.7136	9.12939
	A2	Sequence	# PSMs	# Proteins	# Protein Groups	Protein Group Accessions	Modifications	ΔCn	IonScore	Exp Value	Charge	MH+ [Da]	ΔM [ppm]	RT [min]	# Missed Cleavages
	High	ILGADTSVDLEETGR	2	1	1	P25705		0	118.64	4.19893e-11	2	1575.79	2.50374	46.72	0
	High	TGTAEMSSILEER	2	1	1	P25705		0	88.32	3.0256e-08	2	1423.67	0.154729	45.5509	0
	High	TGTAEmSSILEER	1	1	1	P25705	M6(Oxidation)	0	88.32	2.82684e-08	2	1439.67	1.05656	34.7235	0
	High	EVAAFAQFGSDLDAATQQLLSR	2	1	1	P25705		0	87.95	4.80974e-08	3	2338.17	0.927885	76.8782	0
	High	NVQAEEMVEFSSGLK	1	1	1	P25705		0	86.05	5.67396e-08	2	1667.79	-1.38949	51.4428	0
	High	TGAIVDVPVGEELLGR	8	1	1	P25705		0	85.53	5.68193e-08	2	1624.89	0.894873	59.9451	0
	High	EAYPGDVFYLHSR	2	1	1	P25705		0	76.3	5.27451e-07	2	1553.73	-2.22073	46.4148	0
	High	VVDALGNAIDGK	1	1	1	P25705		0	75.77	8.4752e-07	2	1171.63	1.00788	40.9419	0
	High	FENAFLSHVVSQHQALLGTIR	3	1	1	P25705		0	71.22	1.37804e-06	3	2367.26	3.39862	55.2725	0
	High	GIRPAINVGLSVSR	1	1	1	P25705		0	67.89	1.0241e-06	3	1438.85	0.205372	42.3464	1
	High	QGQYSPmAIEEQVAVIYAGVR	3	1	1	P25705	M7(Oxidation)	0	63.12	1.43333e-05	3	2325.16	1.59987	65.535	0
	High	TSIAIDTIINQK	1	1	1	P25705		0	57.83	3.03262e-05	2	1316.74	0.780935	49.9578	0
	High	GMSLNLEPDNVGVVVFGNDK	1	1	1	P25705		0	54.45	0.000100139	2	2104.03	-3.79006	64.4383	0
	High	ELIIGDR	2	1	1	P25705		0	53.87	0.000122241	2	815.462	-0.4313	36.8178	0
	High	GYLDKLEPSK	1	1	1	P25705		0	51.34	0.000217049	2	1149.62	0.0857708	37.0406	1
	High	GmSLNLEPDNVGVVVFGNDK	1	1	1	P25705	M2(Oxidation)	0	50.43	0.00026221	2	2120.04	3.70407	60.0919	0
	High	LELAQYR	2	1	1	P25705		0	45.58	0.000729089	2	892.487	-2.08103	36.2405	0
	High	QmSLLLR	2	1	1	P25705	M2(Oxidation)	0	44.94	0.000767902	2	876.494	-3.1534	36.5575	0
	Medium	QMSLLLR	1	1	1	P25705		0	40.11	0.00197923	2	860.502	-0.822569	45.0122	0
	Medium	LTELLK	3	1	1	P25705		0	34.74	0.0019137	2	716.455	-1.09697	34.9035	0
	Medium	STVAQLVK	1	1	1	P25705		0	29.75	0.0190136	2	845.509	-0.276288	31.0239	0
	Medium	AVDSLVPIGR	1	1	1	P25705		0	29.06	0.0131615	2	1026.59	0.361185	45.6062	0
P78527	DNA-dependent protein kinase catalytic subunit OS=Homo sapiens GN=PRKDC PE=1 SV=3 - [PRKDC_HUMAN]	1504.44	16.62	1	60	60	67	nucleotide binding; DNA binding; catalytic activity; protein binding; RNA binding	nucleus; cytosol; membrane	cell organization and biogenesis; metabolic process; response to stimulus; regulation of biological process; cell differentiation; cell death; defense response	Pf00454; Pf02259; Pf02260; Pf08163	5591	4128	468.788	7.12256
	A2	Sequence	# PSMs	# Proteins	# Protein Groups	Protein Group Accessions	Modifications	ΔCn	IonScore	Exp Value	Charge	MH+ [Da]	ΔM [ppm]	RT [min]	# Missed Cleavages
	High	MEVQEQEEDISSLIR	1	1	1	P78527		0	98.42	3.66174e-09	2	1805.87	3.7338	54.6674	0
	High	NLSSNEAISLEEIR	1	1	1	P78527		0	88.47	4.19587e-08	2	1574.8	0.425878	48.525	0
	High	LQYFMEQFYGIIR	2	1	1	P78527		0	72.68	1.69676e-06	2	1707.86	1.28044	68.5998	0
	High	MAVLALLAK	1	1	1	P78527		0	66.65	2.1519e-06	2	929.586	0.604278	56.8388	0
	High	VYELLGLLGEVHPSEMINNAENLFR	1	1	1	P78527		0	64.62	7.00642e-06	3	2857.47	6.6202	77.0418	0
	High	DLLLNTMSQEEK	2	1	1	P78527		0	63.68	1.25993e-05	2	1420.7	-1.97001	50.7483	0
	High	LLLQGEADQSLLTFIDK	2	1	1	P78527		0	63	7.86864e-06	2	1904.04	3.2875	69.0138	0
	High	NLDLAVLELMQSSVDNTK	1	1	1	P78527		0	62.87	1.35301e-05	2	1990.03	5.54665	72.6603	0
	High	QmFLTQTDTGDDR	1	1	1	P78527	M2(Oxidation)	0	62.48	5.02794e-06	2	1543.67	1.72211	35.8617	0
	High	NLLIFENLIDLK	3	1	1	P78527		0	54.93	2.61913e-05	2	1444.84	1.13346	74.5763	0
	High	VTELALTASDR	1	1	1	P78527		0	52.74	0.0001591	2	1175.63	0.566195	38.5761	0
	High	VFLALAAK	1	1	1	P78527		0	52.42	1.46063e-05	2	832.526	-3.43363	45.5416	0
	High	QMFLTQTDTGDDR	1	1	1	P78527		0	52.21	7.09385e-05	2	1527.67	-3.74592	41.9746	0
	High	TVSLLDENNVSSYLSK	1	1	1	P78527		0	51.28	0.000205546	2	1768.9	0.976646	55.7512	0
	High	YNFPVEVEVPMER	1	1	1	P78527		0	51.13	0.000211998	2	1608.77	-0.82137	58.358	0
	High	KEEENASVIDSAELQAYPALVVEK	1	1	1	P78527		0	50.72	0.000199098	3	2632.34	1.051	55.4478	1
	High	SIGEYDVLR	1	1	1	P78527		0	49.07	0.000266961	2	1051.54	0.0251211	43.6264	0
	High	HSSLITPLQAVAQR	1	1	1	P78527		0	48.2	0.000189195	3	1520.86	1.74112	44.2246	0
	High	DILETHLR	1	1	1	P78527		0	47.41	0.000292298	2	996.544	-3.08491	36.9168	0
	High	LLEEALLR	1	1	1	P78527		0	46.71	0.00022077	2	956.578	0.766659	48.1029	0
	High	LGASLAFNNIYR	1	1	1	P78527		0	46.53	0.00045689	2	1338.72	2.4373	51.4145	0
	High	ELSIAIR	1	1	1	P78527		0	46.47	0.000500441	2	801.484	0.959317	41.4297	0
	High	LSLMYAR	1	1	1	P78527		0	44.74	0.000663082	2	853.461	1.0707	41.2336	0
	High	ILELSGSSSEDSEK	1	1	1	P78527		0	43.93	0.000900181	2	1480.7	-0.033603	36.1025	0
	Medium	SDPGLLTNTMDVFVK	1	1	1	P78527		0	42.48	0.00180497	2	1636.83	0.714947	62.9092	0
	High	LLSITVR	1	1	1	P78527		0	41.09	0.000385128	2	801.519	-0.0344683	41.9738	0
	Medium	LQETLSAADR	1	1	1	P78527		0	39.77	0.00294701	2	1103.58	6.04577	30.3099	0
	Medium	LNESTFDTQITK	1	1	1	P78527		0	39.55	0.00315006	2	1396.69	-2.02389	40.0594	0
	High	VPADLLK	1	1	1	P78527		0	39.21	0.000545772	2	755.465	-1.42404	36.2484	0
	Medium	DPTVHDDVLELEMDELNR	1	1	1	P78527		0	39.05	0.00268815	3	2139.99	2.20642	59.2824	0
	Medium	NELEIPGQYDGR	2	1	1	P78527		0	38.87	0.00295757	2	1390.66	-1.1078	43.8027	0
	Medium	NNWEVSALSR	1	1	1	P78527		0	38.68	0.00276459	2	1175.57	-7.40782	42.9146	0
	Medium	VIAGLYQR	1	1	1	P78527		0	36.5	0.00303347	2	919.536	-0.413475	35.3958	0
	Medium	VTVMASLR	1	1	1	P78527		0	36.26	0.00576101	2	876.496	-0.930763	37.3272	0
	Medium	LLNFLMK	1	1	1	P78527		0	34.69	0.00468683	2	878.517	-0.252857	54.5272	0
	Medium	SIELFYK	1	1	1	P78527		0	34.1	0.00855899	2	899.489	1.45941	46.8193	0
	Medium	IGELFSK	1	1	1	P78527		0	33.44	0.00844654	2	793.445	-0.909393	38.9088	0
	Medium	SSFDWLTGSSTDPLVDHTSPSSDSLLFAHK	1	1	1	P78527		0	33.16	0.0103133	4	3234.52	-0.407569	62.1054	0
	Medium	TETVTSFR	1	1	1	P78527		0	32.6	0.00887509	2	940.474	0.741533	30.1079	0
	Medium	IMEFTTTLLNTSPEGWK	1	1	1	P78527		0	32.28	0.0158243	2	1967.98	-0.403784	64.3388	0
	Medium	HNLEIIK	1	1	1	P78527		0	32.13	0.00416398	2	866.509	-0.29824	27.9835	0
	Medium	LGLPGDEVDNK	1	1	1	P78527		0	32.06	0.0153397	2	1156.58	0.113286	38.8562	0
	Medium	SYVAWDR	1	1	1	P78527		0	31.14	0.0134213	2	896.425	-1.48373	36.8395	0
	Medium	GIFTSEIGTK	1	1	1	P78527		0	30.56	0.0172728	2	1052.56	0.929845	42.5838	0
	Medium	ETGLMYSIMVHALR	1	1	1	P78527		0	30.54	0.0277287	3	1620.83	1.60831	59.5726	0
	Medium	TVGALQVLGTEAQSSLLK	1	1	1	P78527		0	30.5	0.0106059	2	1815.02	-0.21659	60.0164	0
	Medium	NWYPR	1	1	1	P78527		0	30.23	0.0168344	2	735.358	0.477698	31.6641	0
	Medium	YFEGVSPK	1	1	1	P78527		0	30.14	0.0172353	2	926.465	3.16038	33.5047	0
	High	IPALDLLIK	1	1	1	P78527		0	29.65	0.00154418	2	995.65	0.193625	60.9951	0
	Medium	IAPYSVEIK	1	1	1	P78527		0	28.74	0.0286031	2	1019.58	2.79859	40.5869	0
	Medium	MYAALGDPK	1	1	1	P78527		0	28.48	0.0389531	2	965.478	2.32923	34.2325	0
	Medium	LVINTEEVFRPYAK	1	1	1	P78527		0	28.4	0.023922	3	1678.92	4.90993	49.3461	1
	Medium	LSFAVPFR	1	1	1	P78527		0	27.89	0.0220262	2	936.53	0.247516	54.9616	0
	Medium	DQNILLGTTYR	1	1	1	P78527		0	27.59	0.0532122	2	1293.68	1.09659	48.8564	0
	Medium	LPLISGFYK	1	1	1	P78527		0	27.24	0.0156703	2	1037.6	0.747939	55.1867	0
	Medium	QDWVDGEPTEAEK	1	1	1	P78527		0	27.08	0.0205679	2	1503.66	0.22116	37.5496	0
	Medium	AFLGELK	1	1	1	P78527		0	26.16	0.0357102	2	777.45	-0.331023	41.3895	0
	Medium	KFIQTFGK	1	1	1	P78527		0	26.04	0.0331018	2	968.557	0.0865394	30.5823	1
	Medium	QLFSSLFSGILK	1	1	1	P78527		0	25.46	0.0389691	2	1339.76	1.32131	70.1178	0
	Medium	NFWSHETR	1	1	1	P78527		0	24.25	0.0413421	3	1076.49	-1.44854	28.8356	0
	Medium	DWSNDVR	1	1	1	P78527		0	24.23	0.0394563	2	891.398	2.38989	33.2838	0
P68363	Tubulin alpha-1B chain OS=Homo sapiens GN=TUBA1B PE=1 SV=1 - [TBA1B_HUMAN]	1501.33	47.89	1	16	16	59	nucleotide binding; RNA binding; catalytic activity; structural molecule activity; protein binding	cytoplasm; cytoskeleton	cell organization and biogenesis; metabolic process; cellular component movement; transport; cell division; response to stimulus	Pf00091; Pf03953	10376	451	50.1196	5.05908
	A2	Sequence	# PSMs	# Proteins	# Protein Groups	Protein Group Accessions	Modifications	ΔCn	IonScore	Exp Value	Charge	MH+ [Da]	ΔM [ppm]	RT [min]	# Missed Cleavages
	High	TIGGGDDSFNTFFSETGAGK	3	1	1	P68363		0	124.09	4.34785e-12	2	2007.89	0.776743	58.8572	0
	High	AFVHWYVGEGmEEGEFSEAR	6	1	1	P68363	M11(Oxidation)	0	71.16	5.78025e-07	3	2346.02	1.11551	50.3632	0
	High	AVFVDLEPTVIDEVR	3	1	1	P68363		0	66.56	6.00577e-06	2	1701.91	1.11119	62.6261	0
	High	AFVHWYVGEGMEEGEFSEAR	5	1	1	P68363		0	64.3	3.21378e-06	3	2330.01	-1.66171	54.6856	0
	High	QLFHPEQLITGK	4	1	1	P68363		0	59.63	1.96552e-05	2	1410.77	0.651162	46.2275	0
	High	EIIDLVLDR	5	1	1	P68363		0	59.2	2.38649e-05	2	1085.62	0.0032113	59.5899	0
	High	LISQIVSSITASLR	5	1	1	P68363		0	58.1	1.06868e-05	2	1487.88	1.94664	68.901	0
	High	LSVDYGK	4	1	1	P68363		0	53.57	7.20848e-05	2	781.408	-1.44067	29.6668	0
	High	EDMAALEK	1	1	1	P68363		0	51.89	0.000106779	2	906.423	-0.692831	30.3505	0
	High	LDHKFDLmYAK	2	1	1	P68363	M8(Oxidation)	0	51.89	0.000187348	3	1396.69	-0.0286525	33.8177	1
	High	DVNAAIATIK	1	1	1	P68363		0	51.58	0.00020538	2	1015.58	1.98658	42.623	0
	High	IHFPLATYAPVISAEK	2	1	1	P68363		0	50.97	0.000133172	3	1756.97	3.60697	55.42	0
	High	EDmAALEK	9	1	1	P68363	M3(Oxidation)	0	50.08	0.000144808	2	922.418	-0.395456	23.0117	0
	High	FDLMYAK	2	1	1	P68363		0	41.2	0.00134648	2	887.433	-0.5933	45.6337	0
	Medium	FDLmYAK	3	1	1	P68363	M4(Oxidation)	0	33.8	0.00696172	2	903.428	-0.0887571	39.9024	0
	Medium	NLDIERPTYTNLNR	1	1	1	P68363		0	32.73	0.01688	3	1718.88	0.196701	40.545	1
	Medium	VGINYQPPTVVPGGDLAK	1	1	1	P68363		0	29.58	0.0220859	3	1824.99	0.867622	52.1813	0
	Medium	FDGALNVDLTEFQTNLVPYPR	1	1	1	P68363		0	28.81	0.0399828	2	2409.21	2.00281	71.4974	0
	Medium	DYEEVGVDSVEGEGEEEGEEY	1	1	1	P68363		0	18.02	0.0224749	2	2348.91	0.157408	57.405	0
O00763	Acetyl-CoA carboxylase 2 OS=Homo sapiens GN=ACACB PE=1 SV=3 - [ACACB_HUMAN]	1430.33	14.4	1	16	28	50	nucleotide binding; catalytic activity; protein binding; metal ion binding	nucleus; cytoplasm; mitochondrion; membrane; cytosol	metabolic process; transport; regulation of biological process; response to stimulus; cell organization and biogenesis	Pf00289; Pf00364; Pf01039; Pf02785; Pf02786; Pf08326; Pf13535; Pf15449; Pf15632	32	2458	276.365	6.49365
	A2	Sequence	# PSMs	# Proteins	# Protein Groups	Protein Group Accessions	Modifications	ΔCn	IonScore	Exp Value	Charge	MH+ [Da]	ΔM [ppm]	RT [min]	# Missed Cleavages
	High	IGSFGPGEDLLYLR	1	1	1	O00763		0	99.1	3.34018e-09	2	1536.81	0.933887	61.3752	0
	High	RIPVQAVWAGWGHASENPK	4	2	2	Q13085;O00763		0	81.49	1.97263e-07	3	2103.09	0.542246	45.4056	1
	High	VLIANNGIAAVK	2	2	2	Q13085;O00763		0	78.14	8.82405e-08	2	1182.72	0.58146	41.5042	0
	High	IPVQAVWAGWGHASENPK	1	2	2	Q13085;O00763		0	72.82	1.61159e-06	3	1946.99	0.327098	49.7621	0
	High	QTTTGSAVPIR	1	1	1	O00763		0	67.16	5.69235e-06	2	1130.62	1.00831	28.3723	0
	High	HLEPALAFQLELNR	3	2	2	Q13085;O00763		0	61.3	1.46409e-05	3	1650.9	-0.121158	55.4209	0
	High	FGAYIVDGLR	4	2	2	Q13085;O00763		0	60.69	2.02611e-05	2	1110.59	0.342871	51.4119	0
	High	EEAISNMVVALK	2	2	2	Q13085;O00763		0	57.75	4.89371e-05	2	1303.69	0.642593	51.7213	0
	High	FVVmVTPEDLK	4	2	2	Q13085;O00763	M4(Oxidation)	0	47.62	0.000480024	2	1293.68	0.735254	51.1908	0
	High	VHPAEPFTGELPAQQTLPILGEK	1	1	1	O00763		0	46.22	0.000451296	3	2472.3	-4.06197	56.6782	0
	High	FVVMVTPEDLK	2	2	2	Q13085;O00763		0	46.1	0.000759732	2	1277.68	1.92378	54.9348	0
	High	LFITNESGYYLDISLYK	1	2	2	O00763;Q13085		0	43.66	0.00119041	2	2039.04	0.382615	67.9782	0
	High	TVVLDLLR	1	1	1	O00763		0	41.74	0.000519161	2	928.582	-0.868628	55.8005	0
	Medium	DNHSPVPIITPTDPIDR	3	1	1	O00763		0	40.19	0.00280936	3	1886.96	-1.33878	51.2061	0
	Medium	GVISDILEWK	1	1	1	O00763		0	39.74	0.00287719	2	1159.64	2.50783	64.0348	0
	Medium	KNILVDYGLR	1	1	1	O00763		0	39.05	0.00189788	3	1190.69	-0.605184	42.0759	1
	High	LGGIPVGVIAVETR	1	1	1	O00763		0	37.58	0.0006896	2	1380.83	6.33548	56.0531	0
	Medium	EVFFINTQSIVQLVQR	2	1	1	O00763		0	37.55	0.00231167	3	1921.05	0.213069	71.6813	0
	Medium	ITFLIAQEK	1	1	1	O00763		0	35	0.00390541	2	1062.62	1.38893	48.5676	0
	Medium	EEAISNmVVALK	1	2	2	Q13085;O00763	M7(Oxidation)	0	34.66	0.0099516	2	1319.7	6.06044	45.3775	0
	Medium	MHLYLGAAK	1	2	2	Q13085;O00763		0	34.63	0.0103305	3	1003.54	-1.32755	33.8505	0
	Medium	DFTVASPAEFVTR	1	2	2	Q13085;O00763		0	34.59	0.0101481	2	1439.72	0.091062	57.9957	0
	Medium	VIQVENSHIILTGASALNK	2	1	1	O00763		0	34.37	0.00312584	3	2007.12	0.266162	47.0473	0
	Medium	DMYDQVLK	2	2	2	Q13085;O00763		0	32.03	0.0103391	2	1011.48	-1.37435	44.8116	0
	Medium	mTVPISITNPDLLR	1	1	1	O00763	M1(Oxidation)	0	29.88	0.024878	2	1585.86	-1.01472	55.9008	0
	Medium	IYVAANSGAR	1	1	1	O00763		0	28.93	0.0314088	2	1021.54	-0.570264	25.2957	0
	Medium	IIQQAGQVWFPDSAYK	2	1	1	O00763		0	28.61	0.0463431	2	1850.93	-7.63959	54.2969	0
	Medium	HLEVQILADQYGNAVSLFGR	1	1	1	O00763		0	27.02	0.0487586	3	2230.16	-0.733148	63.6232	0
	Medium	AIGIGAYLVR	1	2	2	Q13085;O00763		0	25.37	0.0236678	2	1032.62	2.9083	51.6739	0
	Medium	IGFPLMIK	1	1	1	O00763		0	25.11	0.0391565	2	918.548	-0.174262	57.4346	0
Q9Y2J2	Band 4.1-like protein 3 OS=Homo sapiens GN=EPB41L3 PE=1 SV=2 - [E41L3_HUMAN]	1382.87	34.87	1	24	27	50	protein binding; structural molecule activity	cytoplasm; cytoskeleton; membrane	regulation of biological process; cell death; cell organization and biogenesis	Pf00373; Pf04382; Pf05902; Pf08736; Pf09379; Pf09380	23136	1087	120.603	5.18604
	A2	Sequence	# PSMs	# Proteins	# Protein Groups	Protein Group Accessions	Modifications	ΔCn	IonScore	Exp Value	Charge	MH+ [Da]	ΔM [ppm]	RT [min]	# Missed Cleavages
	High	TFLETSTDTAVTNEWEK	1	1	1	Q9Y2J2		0	100.33	2.05293e-09	2	1971.92	1.41832	51.6921	0
	High	VVQETVLVEER	1	1	1	Q9Y2J2		0	81.62	1.90068e-07	2	1300.71	-0.0233272	38.4845	0
	High	FYPPDPAQLSEDITR	1	1	1	Q9Y2J2		0	80.64	2.43791e-07	2	1748.85	-0.845998	57.5172	0
	High	AVLEQEETAAASR	1	1	1	Q9Y2J2		0	79.08	3.76964e-07	2	1374.69	1.11029	31.3015	0
	High	GISQTNLITTVTPEK	1	1	1	Q9Y2J2		0	78.1	3.46935e-07	2	1601.88	1.00191	46.1097	0
	High	IVITGDADIDHDQALAQAIK	3	1	1	Q9Y2J2		0	71.85	1.66548e-06	3	2107.1	0.222332	50.0255	0
	High	EVTDKEQEFAAR	3	1	1	Q9Y2J2		0	63.2	1.33777e-05	2	1422.69	4.41912	26.8877	1
	High	SLDGEVGTGQYATTK	1	1	1	Q9Y2J2		0	61.14	1.94975e-05	2	1526.73	-0.0179036	34.5389	0
	High	GMTPAEAEMHFLENAK	2	1	1	Q9Y2J2		0	60.9	1.63379e-05	3	1775.81	1.1094	50.06	0
	High	LLLPEAPPK	4	1	1	Q9Y2J2		0	59.25	2.49585e-06	2	977.603	-0.163116	43.6555	0
	High	ERQEEQSAAIHISETLEQKPHFESSTVK	1	1	1	Q9Y2J2		0	57.7	4.14371e-05	5	3238.6	0.923824	39.9074	2
	High	RVVHASGDASYSAGDSGDAAAQPAFTGIK	1	1	1	Q9Y2J2		0	56.41	5.74828e-05	4	2806.34	0.189245	36.6064	1
	High	KGEEVTPISAIR	4	1	1	Q9Y2J2		0	52	0.000131239	2	1299.73	0.541106	34.2919	1
	High	KFLTLGSK	1	1	1	Q9Y2J2		0	51.43	2.73391e-05	2	893.545	-0.685876	31.6786	1
	High	NWLDPAK	3	2	2	O43491;Q9Y2J2		0	47.67	0.000330888	2	843.436	-0.446775	40.3762	0
	High	GQVLFDK	2	2	2	O43491;Q9Y2J2		0	47.02	0.000415094	1	806.441	0.849361	32.7285	0
	High	KLSMYGVDLHHAK	2	1	1	Q9Y2J2		0	46.98	0.000582299	3	1498.78	-0.514942	30.1528	1
	High	EVPVVHTETK	2	1	1	Q9Y2J2		0	44.51	0.000734544	2	1138.61	1.25647	23.7188	0
	High	AGAPVPEPPKEEQQQALEQFAAAAAHSTPVR	1	1	1	Q9Y2J2		0	44.29	0.000824848	4	3225.63	0.581812	52.5257	1
	Medium	ASALIDRPAPYFER	2	1	1	Q9Y2J2		0	41.59	0.00214615	3	1605.84	0.210463	42.9222	1
	High	NNFYIK	2	1	1	Q9Y2J2		0	41.17	0.00148948	2	798.414	-0.312032	32.3383	0
	Medium	DYFGLTYR	2	1	1	Q9Y2J2		0	34.56	0.00818872	2	1034.49	0.351026	52.1522	0
	Medium	TESSGIETEPTVHHLPLSTEK	2	1	1	Q9Y2J2		0	33.47	0.0145504	4	2292.14	1.77379	36.3096	0
	Medium	IRPGEFEQFESTIGFK	2	1	1	Q9Y2J2		0	31.73	0.0193036	3	1884.95	1.00354	54.7652	1
	Medium	FLTLGSK	3	2	2	O43491;Q9Y2J2		0	30.68	0.00530141	2	765.45	-0.642098	38.4861	0
	Medium	QLEYQQLEDDKLSQK	1	1	1	Q9Y2J2		0	30.53	0.0269518	3	1864.93	1.20224	38.9447	1
	Medium	SGAWHFSFNVK	1	1	1	Q9Y2J2		0	26.98	0.050212	2	1279.62	0.280303	47.1733	0
Q03001	Dystonin OS=Homo sapiens GN=DST PE=1 SV=4 - [DYST_HUMAN]	1381.73	7.41	1	39	44	52	protein binding; metal ion binding	nucleus; cytoplasm; endoplasmic reticulum; membrane; cytosol; cytoskeleton	cell organization and biogenesis; regulation of biological process; response to stimulus; cellular component movement; transport	Pf00307; Pf00435; Pf00681; Pf02187; Pf11971; Pf13499; Pf13833	667	7570	860.127	5.24951
	A2	Sequence	# PSMs	# Proteins	# Protein Groups	Protein Group Accessions	Modifications	ΔCn	IonScore	Exp Value	Charge	MH+ [Da]	ΔM [ppm]	RT [min]	# Missed Cleavages
	High	LEQDQTSAQLQVQK	1	1	1	Q03001		0	96.37	6.98944e-09	2	1615.83	-0.296258	31.828	0
	High	VGGGWMALDEFLVK	1	2	2	Q03001;Q9UPN3		0	81.08	2.35899e-07	2	1521.78	0.424674	69.8062	0
	High	QTTGDEVLIIQDK	1	1	1	Q03001		0	76.9	6.38043e-07	2	1459.76	0.189383	43.8887	0
	High	LEmSAVADIFDR	1	1	1	Q03001	M3(Oxidation)	0	73.94	8.86002e-07	2	1382.66	-3.06785	53.0028	0
	High	FFLGNQFGDSQQLR	1	1	1	Q03001		0	70.75	2.46529e-06	2	1656.81	0.198405	54.6046	0
	High	GFHGEIEDLQQWLTDTER	1	1	1	Q03001		0	67.06	4.38839e-06	3	2174.02	0.62062	63.1384	0
	High	LDQMVFIWENIHTLVEER	1	1	1	Q03001		0	66.38	7.11146e-06	3	2272.14	0.291214	72.928	0
	High	TGPQLLELSPGEGFSIQEK	1	1	1	Q03001		0	64.88	8.71234e-06	2	2030.05	3.70534	60.0762	0
	High	SEAYQQQIEMER	1	1	1	Q03001		0	63.63	6.87115e-06	2	1511.68	2.14698	35.703	0
	High	VEEIDAAILR	1	1	1	Q03001		0	58.52	3.64166e-05	2	1128.63	1.33587	47.476	0
	High	LSVQDYSTEGLWK	1	1	1	Q03001		0	57.62	4.53212e-05	2	1525.75	-2.80535	53.7055	0
	High	DGDGYIDYYEFVAALHPNK	1	2	2	Q03001;Q9UPN3		0	56.27	4.72096e-05	3	2187.01	1.5503	65.7745	0
	High	LASALAGLIAK	1	1	1	Q03001		0	56.21	1.06503e-05	2	1027.65	-0.853614	51.0935	0
	High	WQQVWLLALER	2	2	2	Q03001;Q9UPN3		0	55.26	6.16553e-05	2	1441.8	-0.0137023	66.9333	0
	High	STSTQGLEHDLDDVNAR	2	1	1	Q03001		0	54.02	7.66798e-05	3	1857.86	1.90204	37.9117	0
	High	AGNDLIESSAGEEASNLQNK	1	1	1	Q03001		0	52.97	0.000103203	3	2046.95	-2.46392	42.4311	0
	High	AIEIELAK	2	1	1	Q03001		0	51.97	0.00011976	2	886.525	0.344646	41.9396	0
	High	LLDVMELAEK	1	1	1	Q03001		0	51.74	0.000203645	2	1160.62	1.37181	56.7566	0
	High	SIDELNSAWDSLNK	1	1	1	Q03001		0	51.14	0.000189591	2	1591.75	-3.7427	55.1859	0
	High	QQDVNWLGQGLIQSAAK	2	1	1	Q03001		0	49.63	0.000271688	3	1855.97	-0.302255	57.5629	0
	High	VLQEDILLR	1	1	1	Q03001		0	49.21	0.000176926	2	1098.65	0.990604	48.4367	0
	High	LMSLGDIR	1	1	1	Q03001		0	44.91	0.00104442	2	904.492	-0.346545	45.7819	0
	Medium	STSVSSQAAQAASPQVPATTTPK	1	1	1	Q03001		0	42.55	0.00157043	2	2215.12	0.658352	36.5239	0
	High	QDVVLIK	1	2	2	Q03001;Q9UPN3		0	40.67	0.00100702	2	814.505	1.52596	36.7745	0
	Medium	FHGVLPDDEDALR	2	1	1	Q03001		0	40.58	0.00220058	3	1483.72	-0.0453814	43.2153	0
	Medium	GFHSGEDSGLITTAAAR	1	1	1	Q03001		0	38.59	0.00406077	3	1689.82	-0.857583	36.2697	0
	Medium	LNDALDRLEELR	1	1	1	Q03001		0	37.85	0.00451982	3	1456.77	-1.10683	48.5471	1
	Medium	SLDSELEIANDPDK	1	1	1	Q03001		0	37.34	0.00417896	2	1545.73	3.23889	46.2173	0
	Medium	DLEDPGIDPSVVK	1	1	1	Q03001		0	37.11	0.00527193	2	1383.7	-1.26283	49.1263	0
	Medium	LEMSAVADIFDR	1	1	1	Q03001		0	36.73	0.00538242	2	1366.67	1.83953	62.1062	0
	Medium	DAYKPITDADKIEDEVTR	1	1	1	Q03001		0	36.21	0.00765861	3	2079.02	0.172172	43.5579	2
	Medium	QLEGILK	1	1	1	Q03001		0.3898	35.84	0.00583778	1	800.489	1.7532	29.2003	0
	Medium	LASMSPIGTDLETVK	1	1	1	Q03001		0	35.05	0.00903437	2	1561.83	7.25934	50.3383	0
	Medium	ARFEEVLAWAK	1	1	1	Q03001		0	34.84	0.00908824	3	1319.71	0.513444	49.6659	1
	Medium	WEALLNK	1	1	1	Q03001		0	34.74	0.0128588	2	873.485	2.06812	40.7816	0
	Medium	VFANEVNSHR	1	1	1	Q03001		0	33.84	0.00974792	3	1172.58	-0.302209	22.953	0
	Medium	AVALDEAISQSTQFHDK	1	1	1	Q03001		0	31.16	0.0214367	3	1859.91	-0.347536	44.5564	0
	Medium	LNHQAELLLK	1	1	1	Q03001		0	30.3	0.00839929	3	1178.69	-0.844365	34.1856	0
	Medium	TSLADDNLK	1	1	1	Q03001		0	29	0.0383972	2	976.494	-0.808287	28.9045	0
	Medium	HLLASKPLGGLPETAK	1	1	1	Q03001		0	28.95	0.00764102	3	1631.95	1.77674	36.6276	1
	Medium	ALEDDIINHNK	1	1	1	Q03001		0	27.42	0.0524383	3	1281.64	0.924297	34.3517	0
	Medium	EVIPQEIEEVK	1	1	1	Q03001		0	26.26	0.0545344	2	1312.7	-0.488431	44.9105	0
	Medium	PLGGLPETAK	3	1	1	Q03001		0	25.86	0.0194563	2	982.557	-0.0834976	34.5949	0
	Medium	HKDIIDDLVK	1	1	1	Q03001		0	25.09	0.0363947	3	1195.67	-0.855497	38.2774	1
	Medium	LQPLYETLK	1	1	1	Q03001		0	24.69	0.0506042	2	1104.63	-0.92108	45.2669	0
P68104	Elongation factor 1-alpha 1 OS=Homo sapiens GN=EEF1A1 PE=1 SV=1 - [EF1A1_HUMAN]	1352.46	34.42	2	5	12	51	RNA binding; nucleotide binding; catalytic activity; protein binding	nucleus; cytoplasm; cytosol; membrane; cytoskeleton	metabolic process; regulation of biological process; response to stimulus	Pf00009; Pf03143; Pf03144	1915	462	50.1091	9.01221
	A2	Sequence	# PSMs	# Proteins	# Protein Groups	Protein Group Accessions	Modifications	ΔCn	IonScore	Exp Value	Charge	MH+ [Da]	ΔM [ppm]	RT [min]	# Missed Cleavages
	High	THINIVVIGHVDSGK	8	3	2	Q05639;P68104		0	77.58	3.27342e-07	3	1588.88	1.27904	37.8812	0
	High	YYVTIIDAPGHR	4	2	1	P68104		0	73.83	1.25235e-06	2	1404.73	1.59059	42.1494	0
	High	VETGVLKPGMVVTFAPVNVTTEVK	4	2	1	P68104		0	72.36	4.50092e-07	3	2515.39	1.63692	58.0519	1
	High	EHALLAYTLGVK	5	3	2	Q05639;P68104		0	68.97	2.35149e-06	3	1314.74	-0.0148178	46.3449	0
	High	IGGIGTVPVGR	4	3	2	Q05639;P68104		0	56.17	1.49759e-05	2	1025.61	0.362713	40.0943	0
	High	VETGVLKPGmVVTFAPVNVTTEVK	8	2	1	P68104	M10(Oxidation)	0	55.84	2.77555e-05	3	2531.38	-0.00546238	55.6391	1
	High	qTVAVGVIK	2	3	2	Q05639;P68104	N-Term(Gln->pyro-Glu)	0	55.75	1.37027e-05	1	897.542	1.38681	48.9339	0
	High	QLIVGVNK	3	3	2	Q05639;P68104		0	53.61	4.57287e-05	2	870.541	0.335336	34.0861	0
	High	IGYNPDTVAFVPISGWNGDNMLEPSANmPWFK	1	2	1	P68104	M28(Oxidation)	0	52.45	9.72739e-05	3	3583.67	1.21694	76.842	0
	High	LPLQDVYK	3	3	2	Q05639;P68104		0	52.21	0.000111217	2	975.551	-0.041393	41.602	0
	High	qLIVGVNK	2	3	2	Q05639;P68104	N-Term(Gln->pyro-Glu)	0	45.27	0.000158984	2	853.515	0.984104	52.0317	0
	High	QTVAVGVIK	4	3	2	Q05639;P68104		0	44.95	0.000379069	2	914.566	-1.12155	34.4697	0
	High	MDSTEPPYSQK	1	2	1	P68104		0	43.55	0.000496767	2	1282.56	1.15617	27.786	0
	High	STTTGHLIYK	1	3	2	Q05639;P68104		0	43.24	0.00138953	2	1120.6	1.14086	25.0974	0
	Medium	EVSTYIK	1	2	1	P68104		0	27.13	0.0307891	2	839.452	0.779538	28.6111	0
Q9UBF2	Coatomer subunit gamma-2 OS=Homo sapiens GN=COPG2 PE=1 SV=1 - [COPG2_HUMAN]	1291.9	37.54	1	24	25	45	structural molecule activity	membrane; cytoplasm; Golgi; cytosol	transport	Pf01602; Pf08752; Pf13646	26958	871	97.5596	5.80811
	A2	Sequence	# PSMs	# Proteins	# Protein Groups	Protein Group Accessions	Modifications	ΔCn	IonScore	Exp Value	Charge	MH+ [Da]	ΔM [ppm]	RT [min]	# Missed Cleavages
	High	FGAQNESLLPSILVLLQR	2	1	1	Q9UBF2		0	91.74	3.78485e-09	2	1998.14	3.12668	77.0962	0
	High	ILYLLNQGEHFGTTEATEAFFAMTR	3	1	1	Q9UBF2		0	74.23	9.34491e-07	3	2860.4	-0.172513	69.3195	0
	High	QISSFVSEISDEFK	2	1	1	Q9UBF2		0	70.13	2.65434e-06	2	1615.79	0.012674	62.7449	0
	High	SIATLAITTLLK	3	2	2	Q9Y678;Q9UBF2		0	67.84	2.71321e-07	2	1244.78	0.822283	66.5431	0
	High	SIPLAmAPVFEQK	2	1	1	Q9UBF2	M6(Oxidation)	0	65.91	7.39854e-06	2	1446.77	1.49426	50.9065	0
	High	SSEPVQLTEAETEYFVR	2	1	1	Q9UBF2		0	65.5	7.99012e-06	2	1984.95	2.14003	55.9856	0
	High	ITDGTmLQAIER	1	1	1	Q9UBF2	M6(Oxidation)	0	60.88	2.50691e-05	2	1363.69	0.253828	38.4674	0
	High	WINEAQEAASSDNImVQYHALGVLYHLR	2	1	1	Q9UBF2	M15(Oxidation)	0	57.86	4.11659e-05	4	3244.59	1.60763	58.1678	0
	High	VSSVSSSALVSSLHmMK	2	1	1	Q9UBF2	M15(Oxidation)	0	56.42	6.97785e-05	3	1765.89	3.90118	43.1512	0
	High	LFQSNDQTLR	1	1	1	Q9UBF2		0	55.76	8.37528e-05	2	1221.62	-2.82354	35.014	0
	High	SIPLAMAPVFEQK	1	1	1	Q9UBF2		0	52.69	0.000142372	2	1430.77	2.47878	57.9749	0
	High	IFNETPINPR	2	1	1	Q9UBF2		0	49.17	0.000387391	2	1200.64	0.247761	40.3056	0
	High	VLKPNFAAAWEEVGDTFEKEETFALSSTK	2	1	1	Q9UBF2		0	48.1	0.000400369	4	3244.61	1.5394	68.9987	2
	High	NSHSLYLAGIFR	2	1	1	Q9UBF2		0	48.06	0.000422831	2	1377.73	2.4382	49.3263	0
	High	VVLENEAVR	2	1	1	Q9UBF2		0	46.75	0.000415301	2	1028.57	0.348869	32.0472	0
	High	DEESGSGSNPFQHLEK	1	1	1	Q9UBF2		0	46.05	0.000271903	3	1760.77	1.09768	38.5244	0
	High	LALADGVTmQVTVR	1	1	1	Q9UBF2	M9(Oxidation)	0	44.66	0.000817331	2	1489.82	7.86093	46.7209	0
	High	GGYDLLVR	3	1	1	Q9UBF2		0	44.31	0.000945236	2	892.487	-1.40836	43.8878	0
	High	DDGGFEYK	1	1	1	Q9UBF2		0	40.65	0.000279823	2	930.384	0.489811	32.8136	0
	High	ILHLLGK	1	1	1	Q9UBF2		0	39.06	0.000176888	2	793.529	-0.390574	35.9649	0
	Medium	ISYDVVK	3	1	1	Q9UBF2		0	34.81	0.00408006	2	823.456	-0.494617	34.223	0
	Medium	VLKPNFAAAWEEVGDTFEK	1	1	1	Q9UBF2		0	31.61	0.0208107	3	2151.07	-0.951468	60.7852	1
	Medium	EMATISEDVIIVTSSLTK	1	1	1	Q9UBF2		0	28.85	0.0328398	3	1937.01	-0.454892	72.149	0
	Medium	VSSVSSSALVSSLHMMK	1	1	1	Q9UBF2		0	28.64	0.0437673	3	1749.89	2.11221	47.9528	0
	Medium	DDGGFEYKR	1	1	1	Q9UBF2		0	28.46	0.0141135	3	1086.48	-0.168754	26.2097	1
	Medium	ALHQYTLEPSEKPFDMK	1	1	1	Q9UBF2		0	27.58	0.0490576	4	2033.99	-3.13481	40.7849	1
	Medium	FIFNR	1	1	1	Q9UBF2		0	26.67	0.0226042	2	696.382	-1.05496	39.0551	0
Q00610	Clathrin heavy chain 1 OS=Homo sapiens GN=CLTC PE=1 SV=5 - [CLH1_HUMAN]	1291.72	23.58	1	29	30	47	RNA binding; structural molecule activity; protein binding	cytoplasm; mitochondrion; cytosol; membrane	cell differentiation; transport; cell organization and biogenesis; regulation of biological process; response to stimulus; cellular component movement; metabolic process	Pf00637; Pf01394; Pf04053; Pf09268; Pf13838	1213	1675	191.493	5.69385
	A2	Sequence	# PSMs	# Proteins	# Protein Groups	Protein Group Accessions	Modifications	ΔCn	IonScore	Exp Value	Charge	MH+ [Da]	ΔM [ppm]	RT [min]	# Missed Cleavages
	High	GQFSTDELVAEVEK	2	1	1	Q00610		0	109.35	3.40304e-10	2	1551.76	2.63495	52.8352	0
	High	VGEQAQVVIIDMNDPSNPIR	2	1	1	Q00610		0	89.65	2.99164e-08	3	2195.12	2.68418	58.024	0
	High	SVNESLNNLFITEEDYQALR	2	1	1	Q00610		0	73.09	1.38436e-06	3	2355.15	1.66503	63.201	0
	High	SVDPTLALSVYLR	2	1	1	Q00610		0	67.52	2.72597e-06	2	1433.8	0.384529	63.9714	0
	High	ISGETIFVTAPHEATAGIIGVNR	1	1	1	Q00610		0	65.13	4.81836e-06	3	2353.26	4.27164	54.4711	0
	High	ESYVETELIFALAK	2	1	1	Q00610		0	63.53	1.0691e-05	2	1612.86	8.88009	67.9449	0
	High	WLLLTGISAQQNR	3	1	1	Q00610		0	61.47	1.29383e-05	2	1499.84	1.94136	58.8537	0
	High	NNLAGAEELFAR	1	1	1	Q00610		0	57.45	5.59449e-05	2	1304.66	0.139651	49.586	0
	High	VVGAMQLYSVDR	1	1	1	Q00610		0	49.79	0.000270257	2	1337.69	2.38661	46.48	0
	High	HELIEFR	2	1	1	Q00610		0	47.93	0.000389776	2	943.501	1.73503	36.5264	0
	High	IVLDNSVFSEHR	3	1	1	Q00610		0	47.74	0.000450957	3	1415.73	3.08679	43.016	0
	High	RPISADSAImNPASK	1	1	1	Q00610	M10(Oxidation)	0	47.71	0.000520162	3	1573.8	-1.45348	29.1969	1
	High	LASTLVHLGEYQAAVDGAR	1	1	1	Q00610		0	46.4	0.000544081	3	1971.03	1.36902	47.9486	0
	High	TLQIFNIEMK	1	1	1	Q00610		0	43.76	0.000898251	2	1236.67	0.761948	58.652	0
	Medium	VDKLDASESLR	2	1	1	Q00610		0	41.48	0.00217987	3	1232.64	-2.62824	29.3346	1
	Medium	YIEIYVQK	3	1	1	Q00610		0	40.61	0.00165971	2	1055.58	1.85477	41.943	0
	High	RPLIDQVVQTALSETQDPEEVSVTVK	1	1	1	Q00610		0	40.55	0.00107928	3	2881.54	8.35755	64.5683	1
	High	LLLPWLEAR	1	1	1	Q00610		0	40.42	0.000603701	2	1110.67	0.0995407	65.3072	0
	High	DAMQYASESK	1	1	1	Q00610		0	40.02	0.000642036	2	1129.48	-0.199751	28.8534	0
	High	aQILPIR	1	1	1	Q00610	N-Term(Acetyl)	0	39.46	0.000362368	2	852.53	-0.151789	58.8666	0
	Medium	NNRPSEGPLQTR	2	1	1	Q00610		0	37.32	0.00446701	3	1368.7	-0.290714	21.8613	1
	Medium	YHEQLSTQSLIELFESFK	1	1	1	Q00610		0	36.72	0.00618224	3	2199.1	1.05724	72.2615	0
	Medium	EAIDSYIK	1	1	1	Q00610		0	36.56	0.00425041	2	938.483	-0.209541	38.1667	0
	Medium	VMEYINR	1	1	1	Q00610		0	35.3	0.00562205	2	924.46	-0.857543	32.5888	0
	Medium	FDVNTSAVQVLIEHIGNLDR	1	1	1	Q00610		0.186	34.57	0.0080826	3	2240.17	3.08594	72.2283	0
	Medium	VmEYINR	1	1	1	Q00610	M2(Oxidation)	0	34.23	0.00624882	2	940.456	0.280626	26.225	0
	Medium	ENPYYDSR	1	1	1	Q00610		0	31.47	0.0043484	2	1043.44	-1.25103	25.6327	0
	Medium	QLPLVKPYLR	1	1	1	Q00610		0	26.3	0.0116039	3	1226.76	-0.65026	42.6621	1
	Medium	LHIIEVGTPPTGNQPFPK	2	1	1	Q00610		0	26.12	0.0344524	3	1945.07	5.75947	47.6273	0
	Medium	NLQNLLILTAIK	1	1	1	Q00610		0	22.34	0.010502	2	1353.85	2.44321	65.5732	0
	Medium	NLILVVR	2	1	1	Q00610		0	21.73	0.0218214	2	826.55	-0.579108	46.078	0
Q9BVA1	Tubulin beta-2B chain OS=Homo sapiens GN=TUBB2B PE=1 SV=1 - [TBB2B_HUMAN]	1261.83	28.09	1	2	11	41	nucleotide binding; catalytic activity; structural molecule activity; protein binding	nucleus; cytoplasm; cytoskeleton; membrane	cellular component movement; metabolic process; cell organization and biogenesis; cell differentiation; transport	Pf00091; Pf03953; Pf10644	347733	445	49.9209	4.89404
	A2	Sequence	# PSMs	# Proteins	# Protein Groups	Protein Group Accessions	Modifications	ΔCn	IonScore	Exp Value	Charge	MH+ [Da]	ΔM [ppm]	RT [min]	# Missed Cleavages
	High	GHYTEGAELVDSVLDVVR	2	3	3	P68371;P07437;Q9BVA1		0	107.28	5.41562e-10	3	1958.98	0.916511	62.2168	0
	High	ISEQFTAMFR	2	3	3	P68371;P07437;Q9BVA1		0	70.21	1.92465e-06	2	1229.6	-1.54372	52.1103	0
	High	NSSYFVEWIPNNVK	2	4	4	P68371;P07437;Q9BVA1;Q9BUF5		0	66.41	6.84537e-06	2	1696.84	2.33397	59.0984	0
	High	FPGQLNADLR	5	4	4	P68371;P07437;Q9BVA1;Q9BUF5		0	63.91	1.47132e-05	2	1130.6	-0.285689	43.9101	0
	High	EVDEQmLNVQNK	1	3	3	P68371;P07437;Q9BVA1	M6(Oxidation)	0	62.93	9.93195e-06	2	1462.68	0.129584	30.695	0
	High	EVDEQMLNVQNK	2	3	3	P68371;P07437;Q9BVA1		0	61.23	1.80805e-05	2	1446.69	1.08819	38.4529	0
	High	LHFFmPGFAPLTSR	4	4	4	P68371;P07437;Q9BVA1;Q9BUF5	M5(Oxidation)	0	60.76	2.65689e-05	3	1636.83	0.753851	54.7868	0
	High	LHFFMPGFAPLTSR	4	4	4	P68371;P07437;Q9BVA1;Q9BUF5		0	58.24	4.66402e-05	3	1620.84	-0.0789278	60.717	0
	High	AILVDLEPGTMDSVR	7	2	2	P07437;Q9BVA1		0	58	4.80223e-05	2	1615.84	1.1492	56.8422	0
	High	ISEQFTAmFR	2	3	3	P68371;P07437;Q9BVA1	M8(Oxidation)	0	57.09	3.58621e-05	2	1245.59	-2.14559	47.5465	0
	High	LAVNMVPFPR	1	4	4	P68371;P07437;Q9BVA1;Q9BUF5		0	51.54	0.000165193	2	1143.63	0.484415	53.8525	0
	Medium	AILVDLEPGTmDSVR	4	2	2	P07437;Q9BVA1	M11(Oxidation)	0	42	0.00187394	2	1631.84	2.53353	53.3832	0
	High	YLTVAAIFR	1	1	1	Q9BVA1		0	41.67	0.000864577	2	1053.61	-1.85645	57.587	0
	Medium	KLAVNmVPFPR	1	4	4	P68371;P07437;Q9BVA1;Q9BUF5	M6(Oxidation)	0	35.96	0.00486745	3	1287.72	-0.9394	40.2067	1
	Medium	LAVNmVPFPR	2	4	4	P68371;P07437;Q9BVA1;Q9BUF5	M5(Oxidation)	0	34.63	0.0102616	2	1159.63	2.44162	49.1572	0
	Medium	INVYYNEATGNK	1	1	1	Q9BVA1		0	29.51	0.0282098	2	1385.67	1.14665	35.4772	0
Q14204	Cytoplasmic dynein 1 heavy chain 1 OS=Homo sapiens GN=DYNC1H1 PE=1 SV=5 - [DYHC1_HUMAN]	1258.95	13.34	1	52	53	57	nucleotide binding; catalytic activity; motor activity; protein binding; RNA binding	cytoplasm; Golgi; cytosol; cytoskeleton; membrane	metabolic process; transport; cell organization and biogenesis; cellular component movement; cell death	Pf00769; Pf03028; Pf03915; Pf04156; Pf07246; Pf07728; Pf08385; Pf08393; Pf12774; Pf12775; Pf12777; Pf12780; Pf12781; Pf13173; Pf13207; Pf13401	1778	4646	532.072	6.40479
	A2	Sequence	# PSMs	# Proteins	# Protein Groups	Protein Group Accessions	Modifications	ΔCn	IonScore	Exp Value	Charge	MH+ [Da]	ΔM [ppm]	RT [min]	# Missed Cleavages
	High	DFPLNDLLSATELDK	2	1	1	Q14204		0	94.78	1.151e-08	2	1690.85	-0.535019	75.0148	0
	High	QLQNISLAAASGGAK	2	1	1	Q14204		0	80.51	2.06295e-07	2	1428.78	2.11763	40.3328	0
	High	WTDENIDTVALK	1	1	1	Q14204		0	79.73	3.12326e-07	2	1404.7	0.353174	47.1527	0
	High	LGGSPFGPAGTGK	1	1	1	Q14204		0	66.91	6.03983e-06	2	1145.6	2.02195	36.7062	0
	High	VDDLLIIEEK	1	1	1	Q14204		0	65.91	6.83435e-06	2	1186.66	1.38155	52.5472	0
	High	LNTQEIFDDWAR	1	1	1	Q14204		0	65.03	7.28598e-06	2	1507.71	-2.31634	59.6968	0
	High	IQGLTVEQAEAVVR	1	1	1	Q14204		0	64.43	7.51806e-06	2	1512.84	-1.88958	49.2558	0
	High	LAETVFNFQEK	1	1	1	Q14204		0	61.96	1.62064e-05	2	1325.68	2.103	49.4732	0
	High	FNYGFEYLGVQDK	1	1	1	Q14204		0	59.53	2.44031e-05	2	1579.74	-1.96847	56.7377	0
	High	GNEIVLSAGSTPR	1	1	1	Q14204		0	54.83	0.000100135	2	1300.69	1.85639	37.7288	0
	High	LDRDPASGTALQEISFWLNLER	1	1	1	Q14204		0	54.82	8.99835e-05	3	2531.29	0.929823	74.3717	1
	High	ILDDDTIITTLENLK	1	1	1	Q14204		0	53.05	0.000108504	2	1716.93	1.93831	72.3995	0
	High	QPQGHLLLIGVSGAGK	2	1	1	Q14204		0	50.04	6.7872e-05	3	1574.91	2.84182	43.1734	0
	High	DLFQVAFNR	1	1	1	Q14204		0	49.42	0.00028972	2	1109.57	0.466052	59.4745	0
	High	QNLDALLNQLK	1	1	1	Q14204		0	48.34	0.000281385	2	1269.72	0.906859	57.2211	0
	High	INEWLTLVEK	1	1	1	Q14204		0	47.97	0.000428494	2	1244.69	0.844784	58.0994	0
	High	LADLLGK	1	1	1	Q14204		0	43.49	0.00103646	2	729.449	-1.94259	39.0833	0
	High	LSIITK	1	2	2	Q14204;Q9UNY4		0	42.8	7.4765e-05	2	674.445	0.117849	32.6864	0
	Medium	ALGEYLER	1	1	1	Q14204		0	40.82	0.00226856	2	950.493	-1.50121	38.4962	0
	Medium	TLMAQSIYGGR	2	1	1	Q14204		0	39.96	0.00234147	2	1196.61	-2.21988	41.2689	0
	High	EGTEAWEAAmK	1	1	1	Q14204	M10(Oxidation)	0	39.94	0.00119135	2	1238.54	1.74009	32.161	0
	Medium	TTDLLTDWEK	1	1	1	Q14204		0	38.24	0.00419912	2	1221.6	1.8722	52.5883	0
	Medium	EWTDGLFTHVLR	1	1	1	Q14204		0	37.46	0.00552778	3	1473.75	0.467783	57.2169	0
	Medium	LSPYYK	1	1	1	Q14204		0	34.91	0.00636013	2	770.408	-0.408507	27.6239	0
	Medium	TFSSIPVSR	1	1	1	Q14204		0	33.81	0.0108345	2	993.538	1.67201	36.9599	0
	Medium	SLLQALNEVK	1	1	1	Q14204		0	33.59	0.00645345	2	1114.65	-0.0423954	51.2646	0
	High	VPLAIVNK	1	1	1	Q14204		0	33.04	0.00114216	2	853.55	-0.460199	37.316	0
	Medium	FGNPLLVQDVESYDPVLNPVLNR	1	1	1	Q14204		0	32.87	0.00950206	3	2598.36	1.60351	71.9466	0
	Medium	ATSIDPNTYITWIDK	1	1	1	Q14204		0	32.69	0.0163634	2	1737.88	3.99285	61.3373	0
	Medium	ALEHAFQLEHIMDLTR	1	1	1	Q14204		0	32.68	0.0155919	4	1923.97	-0.571656	54.2244	0
	Medium	VQVALEELQDLK	1	1	1	Q14204		0	32.45	0.0102678	2	1384.77	0.841641	53.8334	0
	Medium	SNSLAFIK	1	1	1	Q14204		0	32.03	0.00886659	2	879.494	0.456795	40.469	0
	Medium	SIPLDEGEDEAQR	1	1	1	Q14204		0	31.65	0.0114213	2	1458.67	-1.63762	35.9558	0
	Medium	VLRPQVTAVAQQNQGEVPEPQDMK	1	1	1	Q14204		0	30.74	0.0177522	3	2662.37	2.63236	41.7199	1
	Medium	qALVAIFTHLR	1	1	1	Q14204	N-Term(Gln->pyro-Glu)	0	30.65	0.00904043	2	1251.72	-0.292171	70.1538	0
	Medium	HLLPVETQR	1	1	1	Q14204		0	30.45	0.0184822	2	1092.61	-2.38912	31.7119	0
	Medium	LLNTFLER	1	1	1	Q14204		0	30.11	0.0152098	2	1005.57	-0.72816	47.767	0
	Medium	EGLmLDSHEELYK	1	1	1	Q14204	M4(Oxidation)	0	29.93	0.018953	3	1579.73	0.433767	41.0625	0
	Medium	IFTIESTR	1	1	1	Q14204		0	29.82	0.0145403	2	966.526	0.934777	39.3882	0
	Medium	GWDDLFNK	1	1	1	Q14204		0	28.97	0.0212332	2	994.463	0.446643	54.842	0
	Medium	YATLATVSR	1	1	1	Q14204		0	28.89	0.0166567	2	981.536	-0.100677	33.1801	0
	Medium	SVLVSAGNVK	1	1	1	Q14204		0	28.14	0.03192	2	973.567	-0.737633	31.4261	0
	Medium	IVPFFK	1	1	1	Q14204		0	28.11	0.00873069	2	750.454	-1.17823	48.0823	0
	Medium	RVEDVLGK	1	1	1	Q14204		0	27.9	0.0474379	2	915.525	-0.795447	25.543	1
	Medium	VAEVLFDAADANAIEEVNLAYENVK	1	1	1	Q14204		0	27.61	0.047853	3	2707.36	3.48484	70.8105	0
	Medium	EFGPVVIDYGK	1	1	1	Q14204		0	27.09	0.0556987	2	1223.64	9.32964	51.3413	0
	Medium	VPVNLLR	1	1	1	Q14204		0	26.93	0.00395398	2	810.519	-0.378266	39.7223	0
	Medium	SNLPDNLK	1	1	1	Q14204		0	26.82	0.0406581	2	900.478	-0.879015	30.1958	0
	Medium	VNFLPEIITLSK	1	1	1	Q14204		0	26.72	0.0170251	2	1373.81	0.933233	65.7711	0
	Medium	TEYLSNADER	1	1	1	Q14204		0	25.85	0.0419926	2	1197.54	2.8494	28.6519	0
	Medium	LSLSNAISTALPLTQLR	1	1	1	Q14204		0	25.64	0.0135084	3	1798.05	1.19799	67.3288	0
	Medium	ASVVTLPVYLNFTR	1	1	1	Q14204		0	25.14	0.0335285	2	1579.89	1.32214	64.4995	0
	Medium	VISFIR	1	1	1	Q14204		0	22.03	0.0463694	2	734.455	-0.901989	41.6397	0
P50990	T-complex protein 1 subunit theta OS=Homo sapiens GN=CCT8 PE=1 SV=4 - [TCPQ_HUMAN]	1240.12	37.23	1	21	21	41	nucleotide binding; protein binding; catalytic activity	cytoplasm; cytosol; cytoskeleton	metabolic process; cell organization and biogenesis; transport	Pf00118	10694	548	59.5825	5.60498
	A2	Sequence	# PSMs	# Proteins	# Protein Groups	Protein Group Accessions	Modifications	ΔCn	IonScore	Exp Value	Charge	MH+ [Da]	ΔM [ppm]	RT [min]	# Missed Cleavages
	High	NVGLDIEAEVPAVK	2	1	1	P50990		0	86.84	4.52326e-08	2	1453.79	0.132957	53.951	0
	High	LFVTNDAATILR	4	1	1	P50990		0	83.35	8.41533e-08	2	1333.75	1.00138	53.6794	0
	High	AIADTGANVVVTGGK	1	1	1	P50990		0	81.33	2.00616e-07	2	1372.74	-0.0449531	37.2396	0
	High	DMLEAGILDTYLGK	1	1	1	P50990		0	78.01	5.0679e-07	2	1538.78	0.711305	69.3783	0
	High	LVPGGGATEIELAK	2	1	1	P50990		0	77.49	2.86963e-07	2	1354.76	-0.182625	43.8153	0
	High	GSTDNLMDDIER	2	1	1	P50990		0	72.01	6.73572e-07	2	1365.6	0.521014	46.5391	0
	High	GSTDNLmDDIER	1	1	1	P50990	M7(Oxidation)	0	71.75	4.51132e-07	2	1381.59	-0.487288	35.4788	0
	High	LATNAAVTVLR	3	1	1	P50990		0	64.54	5.64255e-06	2	1128.67	-0.396925	40.871	0
	High	FAEAFEAIPR	2	1	1	P50990		0	62.34	1.56072e-05	2	1150.59	0.387547	49.2457	0
	High	APGFAQMLK	2	1	1	P50990		0	60.65	2.29455e-05	2	962.513	-0.249824	44.629	0
	High	HEKEDGAISTIVLR	1	1	1	P50990		0	54.21	8.61045e-05	3	1567.85	0.885758	36.0899	1
	High	EDGAISTIVLR	1	1	1	P50990		0	49.18	0.000393143	2	1173.65	-0.0467211	48.3628	0
	High	VADMALHYANK	2	1	1	P50990		0	49.1	0.000355548	2	1232.61	0.0237127	31.6133	0
	High	VDQIIMAK	2	1	1	P50990		0	44.26	0.00122429	2	917.509	-3.55026	34.7023	0
	High	YNIMLVR	1	1	1	P50990		0	42.51	0.000830351	2	908.499	-3.92568	45.403	0
	Medium	VDQIImAK	2	1	1	P50990	M6(Oxidation)	0	39.6	0.00302628	2	933.508	0.257837	29.347	0
	Medium	ETEGDVTSVK	1	1	1	P50990		0	38.96	0.0029922	2	1064.51	1.15275	23.2889	0
	Medium	HFSGLEEAVYR	1	1	1	P50990		0	38.16	0.00377309	2	1307.63	-6.39103	38.9208	0
	Medium	aLHVPK	1	1	1	P50990	N-Term(Acetyl)	0	36.62	0.00225393	2	706.424	-0.859924	32.4694	0
	Medium	DIDEVSSLLR	1	1	1	P50990		0	34.17	0.0129395	2	1146.6	0.84643	56.3592	0
	Medium	YWAIK	3	1	1	P50990		0	33.63	0.00849681	1	680.377	1.08628	36.6335	0
	Medium	DmLEAGILDTYLGK	1	1	1	P50990	M2(Oxidation)	0	33.63	0.0117915	2	1554.77	1.54065	65.1133	0
	Medium	YNImLVR	1	1	1	P50990	M4(Oxidation)	0	33.39	0.00666596	2	924.5	2.89691	40.8138	0
	Medium	AVDDGVNTFK	2	1	1	P50990		0	31.49	0.0155398	2	1065.52	0.223931	33.0665	0
	Medium	KFAEAFEAIPR	1	1	1	P50990		0	28.03	0.0431271	3	1278.68	-1.66602	42.8651	1
P08779	Keratin, type I cytoskeletal 16 OS=Homo sapiens GN=KRT16 PE=1 SV=4 - [K1C16_HUMAN]	1225.57	54.97	1	17	28	48	structural molecule activity; protein binding	nucleus; cytoskeleton	defense response; response to stimulus; cell organization and biogenesis; cell proliferation; cell differentiation; regulation of biological process; cellular component movement	Pf00038; Pf07888; Pf13514	3868	473	51.2362	5.04639
	A2	Sequence	# PSMs	# Proteins	# Protein Groups	Protein Group Accessions	Modifications	ΔCn	IonScore	Exp Value	Charge	MH+ [Da]	ΔM [ppm]	RT [min]	# Missed Cleavages
	High	TEELNKEVASNSELVQSSR	1	1	1	P08779		0	114.36	1.10664e-10	3	2120.05	0.630403	36.1487	1
	High	IIAATIENAQPILQIDNAR	2	1	1	P08779		0	111.88	6.22689e-11	2	2064.15	1.39107	57.7791	0
	High	EVASNSELVQSSR	1	1	1	P08779		0	101.48	1.93094e-09	2	1405.69	0.433318	29.0582	0
	High	LLEGEDAHLSSQQASGQSYSSR	1	1	1	P08779		0	79.63	2.28131e-07	3	2350.09	1.43696	34.3161	0
	High	TDLEMQIEGLKEELAYLR	1	1	1	P08779		0	74.4	9.45818e-07	3	2151.1	0.602181	68.4415	1
	High	QTVEADVNGLR	1	1	1	P08779		0	71.07	2.44259e-06	2	1201.62	0.0281277	35.5027	0
	High	VTmQNLNDR	3	3	3	P08779;P13645;P02533	M3(Oxidation)	0	70.55	2.15416e-06	2	1106.53	0.763377	23.5415	0
	High	ALEEANADLEVK	1	3	3	P08779;P02533;P13646		0	59.9	2.61963e-05	2	1301.66	-2.18654	37.842	0
	High	APSTYGGGLSVSSR	1	1	1	P08779		0	54.76	8.92301e-05	2	1338.66	-4.39855	34.0576	0
	High	DAETWFLSK	2	1	1	P08779		0	52.96	9.13014e-05	2	1096.53	0.826834	55.8394	0
	High	VLQGLEIELQSQLSMK	2	1	1	P08779		0	52.37	0.000100821	3	1815.99	1.51698	61.8209	0
	High	DYSPYFK	1	2	2	P08779;P02533		0	47.84	0.000268855	1	919.423	3.18145	41.4074	0
	High	ASLENSLEETK	1	2	2	P08779;P02533		0	47.62	0.000499052	2	1220.6	-0.82451	34.2569	0
	High	LEQEIATYR	1	5	5	P08779;Q04695;P02533;P13646;P08727		0	44.6	0.00106448	2	1122.58	3.61141	33.7937	0
	High	GQTGGDVNVEmDAAPGVDLSR	1	1	1	P08779	M11(Oxidation)	0	43.64	0.000886653	2	2103.97	3.34749	43.4093	0
	High	DQYEQMAEK	1	1	1	P08779		0	43.14	0.000465877	2	1141.48	0.123169	28.3714	0
	High	LASYLDK	5	6	6	P08779;Q04695;P13645;P02533;P35527;P08727		0	42.84	0.000668195	2	809.44	-0.321487	30.2236	0
	Medium	LAADDFR	4	7	7	P08779;Q04695;P05783;P13645;P02533;P13646;P08727		0	41.86	0.00159975	2	807.4	0.21741	32.6888	0
	Medium	ILNEmR	4	3	3	P08779;Q04695;P02533	M5(Oxidation)	0	38.63	0.00407152	2	791.408	-0.358674	20.9251	0
	Medium	RLLEGEDAHLSSQQASGQSYSSR	1	1	1	P08779		0	37.3	0.00462729	4	2506.19	1.27512	31.9326	1
	Medium	NHEEEMLALR	3	1	1	P08779		0	36.23	0.00511008	3	1241.59	-1.15307	35.3866	0
	Medium	TRLEQEIATYR	1	4	4	P08779;Q04695;P02533;P13646		0	35.83	0.00656959	3	1379.73	0.520363	36.4133	1
	Medium	VLDELTLAR	2	4	4	P08779;Q04695;P02533;P08727		0	35.79	0.00590538	2	1029.59	-1.918	47.4613	0
	Medium	ILNEMR	1	3	3	P08779;Q04695;P02533		0	33.73	0.0150181	2	775.414	1.41972	27.4489	0
	Medium	QTVEADVNGLRR	2	1	1	P08779		0	29.7	0.0312884	3	1357.72	-0.198546	30.6738	1
	Medium	RVLDELTLAR	1	4	4	P08779;Q04695;P02533;P08727		0	29.41	0.0220511	3	1185.7	0.0604956	42.2288	1
	Medium	KNHEEEMLALR	1	1	1	P08779		0	29.35	0.0287459	3	1369.69	-0.220332	30.2142	1
	Medium	TKYEHELALR	1	1	1	P08779		0	29.17	0.0338967	3	1259.67	-1.29336	26.5518	1
	Medium	YEHELALR	1	1	1	P08779		0	28.42	0.0420129	3	1030.53	-0.0897493	28.9828	0
Q08211	ATP-dependent RNA helicase A OS=Homo sapiens GN=DHX9 PE=1 SV=4 - [DHX9_HUMAN]	1192.26	30.87	1	30	30	42	nucleotide binding; protein binding; DNA binding; RNA binding; catalytic activity	nucleus; cytoplasm; cytosol; membrane	metabolic process; cell differentiation; regulation of biological process; response to stimulus; defense response	Pf00035; Pf00270; Pf00271; Pf04408; Pf07717	1660	1270	140.869	6.84424
	A2	Sequence	# PSMs	# Proteins	# Protein Groups	Protein Group Accessions	Modifications	ΔCn	IonScore	Exp Value	Charge	MH+ [Da]	ΔM [ppm]	RT [min]	# Missed Cleavages
	High	VQSDGQIVLVDDWIK	1	1	1	Q08211		0	96.34	6.25978e-09	2	1714.91	2.38361	61.5105	0
	High	ELDALDANDELTPLGR	1	1	1	Q08211		0	95.44	8.187e-09	2	1741.86	1.76226	56.7973	0
	High	DINTDFLLVVLR	1	1	1	Q08211		0	86.52	3.45407e-08	2	1417.8	-4.15534	77.1092	0
	High	PSAAGINLMIGSTR	1	1	1	Q08211		0	79.08	3.57189e-07	2	1387.74	5.69048	49.865	0
	High	FSDHVALLSVFQAWDDAR	3	1	1	Q08211		0	70.12	2.91338e-06	3	2077.01	0.16033	68.2892	0
	High	MGGEEAEIR	1	1	1	Q08211		0	64.23	5.92788e-06	2	991.452	0.503868	26.1103	0
	High	qLYHLGVVEAYSGLTK	2	1	1	Q08211	N-Term(Gln->pyro-Glu)	0	61.16	2.13601e-05	2	1760.93	3.73668	60.9925	0
	High	AAMEALVVEVTK	1	1	1	Q08211		0	58.82	4.21872e-05	2	1260.69	0.722177	52.1257	0
	High	KVFDPVPVGVTK	2	1	1	Q08211		0	56.87	2.72406e-05	2	1285.75	-0.291712	39.8334	1
	High	TTQVPQFILDDFIQNDR	2	1	1	Q08211		0	56.2	7.77222e-05	3	2050.03	4.64489	68.4723	0
	High	KEEQEVQATLESEEVDLNAGLHGNWTLENAK	1	1	1	Q08211		0	55.26	6.89527e-05	4	3481.68	2.55208	57.3373	1
	High	FESEILEAISQNSVVIIR	1	1	1	Q08211		0	53.32	9.70747e-05	3	2047.11	-0.925001	71.5405	0
	High	QPAIISQLDPVNER	2	1	1	Q08211		0	52.54	0.000132332	2	1579.85	1.00344	50.2591	0
	High	YPSPFFVFGEK	1	1	1	Q08211		0	45.32	0.000721193	2	1317.65	-4.65985	62.1866	0
	High	LSMSQLNEK	1	1	1	Q08211		0	44.33	0.00100177	2	1049.53	0.550404	33.9744	0
	Medium	qPAIISQLDPVNER	1	1	1	Q08211	N-Term(Gln->pyro-Glu)	0	40.92	0.00230188	2	1562.82	2.771	65.7797	0
	Medium	AIEPPPLDAVIEAEHTLR	2	1	1	Q08211		0	40.6	0.00172886	3	1971.05	-2.20399	59.6725	0
	High	TPLHEIALSIK	2	1	1	Q08211		0	39.51	0.000548525	3	1221.72	-1.03507	42.6418	0
	Medium	AENNSEVGASGYGVPGPTWDR	2	1	1	Q08211		0	38.98	0.00191608	2	2162.98	1.83983	47.5508	0
	Medium	DVVQAYPEVR	1	1	1	Q08211		0	38.21	0.00460574	2	1175.61	1.10396	39.7979	0
	Medium	DFVNYLVR	1	1	1	Q08211		0	37.36	0.00395774	2	1025.54	0.177736	55.3218	0
	Medium	LETHmTPEMFR	1	1	1	Q08211	M5(Oxidation)	0	37.34	0.00247232	3	1407.64	-2.24388	33.753	0
	Medium	LGGIGQFLAK	1	1	1	Q08211		0	36.85	0.00237519	2	1003.59	-1.03173	49.648	0
	Medium	LFTAHNNMTNYATVWASK	1	1	1	Q08211		0	36.48	0.00585879	3	2068.99	0.830662	48.416	0
	Medium	LAQFEPSQR	2	1	1	Q08211		0	35.49	0.00878538	2	1075.55	1.26415	31.2086	0
	Medium	NELMYQLEQDHDLQAILQER	1	1	1	Q08211		0	34.93	0.00827518	3	2486.19	-4.25436	61.041	0
	Medium	GISHVIVDEIHER	2	1	1	Q08211		0	29.29	0.0343861	3	1503.79	0.768318	36.8894	0
	Medium	VFDPVPVGVTK	1	1	1	Q08211		0	28.81	0.0311708	2	1157.66	0.308079	47.1331	0
	Medium	MTPSYEIR	1	1	1	Q08211		0	27.83	0.0288428	2	996.477	-4.7275	33.9176	0
	Medium	KMTPSYEIR	1	1	1	Q08211		0	27.77	0.0389364	2	1124.58	1.99885	28.2781	1
	Medium	RISAVSVAER	1	1	1	Q08211		0	26.78	0.0373611	3	1087.62	0.701053	25.631	1
P02533	Keratin, type I cytoskeletal 14 OS=Homo sapiens GN=KRT14 PE=1 SV=4 - [K1C14_HUMAN]	1182	54.03	1	10	26	46	structural molecule activity; protein binding	nucleus; cytoplasm; cytosol	response to stimulus; cell differentiation; cell organization and biogenesis	Pf00038; Pf13514	3861	472	51.5294	5.16064
	A2	Sequence	# PSMs	# Proteins	# Protein Groups	Protein Group Accessions	Modifications	ΔCn	IonScore	Exp Value	Charge	MH+ [Da]	ΔM [ppm]	RT [min]	# Missed Cleavages
	High	ILTATVDNANVLLQIDNAR	2	1	1	P02533		0	98.5	1.70917e-09	2	2054.13	0.79777	60.2551	0
	High	APSTYGGGLSVSSSR	1	1	1	P02533		0	88.95	3.54671e-08	2	1425.7	1.40201	33.977	0
	High	GQVGGDVNVEMDAAPGVDLSR	1	1	1	P02533		0	86.35	5.27207e-08	2	2085.98	-3.50309	51.1012	0
	High	EVATNSELVQSGK	1	2	2	Q04695;P02533		0	83.6	1.44705e-07	2	1361.69	1.22576	29.389	0
	High	VTmQNLNDR	3	3	3	P08779;P13645;P02533	M3(Oxidation)	0	70.55	2.15416e-06	2	1106.53	0.763377	23.5415	0
	High	GQVGGDVNVEmDAAPGVDLSR	1	1	1	P02533	M11(Oxidation)	0	63.54	1.00468e-05	2	2101.99	3.12404	45.715	0
	High	ALEEANADLEVK	1	3	3	P08779;P02533;P13646		0	59.9	2.61963e-05	2	1301.66	-2.18654	37.842	0
	High	DAEEWFFTK	2	1	1	P02533		0	51.77	8.61529e-05	2	1172.53	1.04553	58.8658	0
	High	LLEGEDAHLSSSQFSSGSQSSR	1	1	1	P02533		0	51.74	0.000141011	3	2309.07	1.5902	38.2936	0
	High	ADLEMQIESLKEELAYLK	1	1	1	P02533		0	50	0.000275	3	2123.1	0.689515	68.5191	1
	High	DYSPYFK	1	2	2	P08779;P02533		0	47.84	0.000268855	1	919.423	3.18145	41.4074	0
	High	mSVEADINGLR	1	2	2	P02533;P08727	M1(Oxidation)	0	47.65	0.00048445	2	1220.6	3.70477	40.2613	0
	High	ASLENSLEETK	1	2	2	P08779;P02533		0	47.62	0.000499052	2	1220.6	-0.82451	34.2569	0
	High	TKYETELNLR	2	1	1	P02533		0	47.15	0.000425019	3	1266.67	-0.5971	33.0301	1
	High	ADLEMQIESLKEELAYLKK	2	1	1	P02533		0	44.74	0.000624472	4	2251.19	0.86152	61.9393	2
	High	LEQEIATYR	1	5	5	P08779;Q04695;P02533;P13646;P08727		0	44.6	0.00106448	2	1122.58	3.61141	33.7937	0
	High	LASYLDK	5	6	6	P08779;Q04695;P13645;P02533;P35527;P08727		0	42.84	0.000668195	2	809.44	-0.321487	30.2236	0
	Medium	LAADDFR	4	7	7	P08779;Q04695;P05783;P13645;P02533;P13646;P08727		0	41.86	0.00159975	2	807.4	0.21741	32.6888	0
	Medium	ILNEmR	4	3	3	P08779;Q04695;P02533	M5(Oxidation)	0	38.63	0.00407152	2	791.408	-0.358674	20.9251	0
	Medium	TMQNLEIELQSQLSMK	1	1	1	P02533		0	36.84	0.00667621	3	1892.94	-1.79953	60.2317	0
	Medium	MSVEADINGLR	1	2	2	P02533;P08727		0	36.1	0.00711866	2	1204.6	-1.68339	44.8849	0
	Medium	NHEEEMNALR	1	2	2	Q04695;P02533		0	35.83	0.00288644	3	1242.55	-0.732795	24.3905	0
	Medium	TRLEQEIATYR	1	4	4	P08779;Q04695;P02533;P13646		0	35.83	0.00656959	3	1379.73	0.520363	36.4133	1
	Medium	VLDELTLAR	2	4	4	P08779;Q04695;P02533;P08727		0	35.79	0.00590538	2	1029.59	-1.918	47.4613	0
	Medium	KNHEEEMNALR	1	2	2	Q04695;P02533		0	35.38	0.00550495	3	1370.65	0.0264194	20.5018	1
	Medium	MSVEADINGLRR	1	2	2	P02533;P08727		0	34.62	0.0109583	3	1360.7	-0.232976	38.9999	1
	Medium	ILNEMR	1	3	3	P08779;Q04695;P02533		0	33.73	0.0150181	2	775.414	1.41972	27.4489	0
	Medium	VVSTHEQVLR	1	1	1	P02533		0	29.6	0.0206686	3	1167.65	-0.0140249	23.5261	0
	Medium	RVLDELTLAR	1	4	4	P08779;Q04695;P02533;P08727		0	29.41	0.0220511	3	1185.7	0.0604956	42.2288	1
P68371	Tubulin beta-4B chain OS=Homo sapiens GN=TUBB4B PE=1 SV=1 - [TBB4B_HUMAN]	1153.55	37.53	1	3	13	37	nucleotide binding; RNA binding; catalytic activity; structural molecule activity; protein binding	nucleus; cytoplasm; cytosol; cytoskeleton; membrane	metabolic process; cellular component movement; cell organization and biogenesis; defense response; response to stimulus; transport	Pf00091; Pf03953; Pf10644	10383	445	49.799	4.89404
	A2	Sequence	# PSMs	# Proteins	# Protein Groups	Protein Group Accessions	Modifications	ΔCn	IonScore	Exp Value	Charge	MH+ [Da]	ΔM [ppm]	RT [min]	# Missed Cleavages
	High	GHYTEGAELVDSVLDVVR	2	3	3	P68371;P07437;Q9BVA1		0	107.28	5.41562e-10	3	1958.98	0.916511	62.2168	0
	High	ISEQFTAMFR	2	3	3	P68371;P07437;Q9BVA1		0	70.21	1.92465e-06	2	1229.6	-1.54372	52.1103	0
	High	NSSYFVEWIPNNVK	2	4	4	P68371;P07437;Q9BVA1;Q9BUF5		0	66.41	6.84537e-06	2	1696.84	2.33397	59.0984	0
	High	FPGQLNADLR	5	4	4	P68371;P07437;Q9BVA1;Q9BUF5		0	63.91	1.47132e-05	2	1130.6	-0.285689	43.9101	0
	High	ImNTFSVVPSPK	3	2	2	P68371;P07437	M2(Oxidation)	0	63.26	1.50588e-05	2	1335.69	-6.09685	45.224	0
	High	EVDEQmLNVQNK	1	3	3	P68371;P07437;Q9BVA1	M6(Oxidation)	0	62.93	9.93195e-06	2	1462.68	0.129584	30.695	0
	High	EVDEQMLNVQNK	2	3	3	P68371;P07437;Q9BVA1		0	61.23	1.80805e-05	2	1446.69	1.08819	38.4529	0
	High	AVLVDLEPGTMDSVR	1	1	1	P68371		0	60.97	2.47549e-05	2	1601.83	3.30866	54.4074	0
	High	LHFFmPGFAPLTSR	4	4	4	P68371;P07437;Q9BVA1;Q9BUF5	M5(Oxidation)	0	60.76	2.65689e-05	3	1636.83	0.753851	54.7868	0
	High	ALTVPELTQQMFDAK	1	1	1	P68371		0	59.74	3.56199e-05	3	1691.87	0.88559	61.3778	0
	High	LHFFMPGFAPLTSR	4	4	4	P68371;P07437;Q9BVA1;Q9BUF5		0	58.24	4.66402e-05	3	1620.84	-0.0789278	60.717	0
	High	ISEQFTAmFR	2	3	3	P68371;P07437;Q9BVA1	M8(Oxidation)	0	57.09	3.58621e-05	2	1245.59	-2.14559	47.5465	0
	High	FWEVISDEHGIDPTGTYHGDSDLQLER	1	1	1	P68371		0	53.21	7.16294e-05	3	3116.43	0.898233	55.485	0
	High	LAVNMVPFPR	1	4	4	P68371;P07437;Q9BVA1;Q9BUF5		0	51.54	0.000165193	2	1143.63	0.484415	53.8525	0
	High	YLTVAAVFR	2	2	2	P68371;P07437		0	49.03	0.000173161	2	1039.59	0.138735	53.0226	0
	Medium	AVLVDLEPGTmDSVR	1	1	1	P68371	M11(Oxidation)	0	36.2	0.00704057	2	1617.82	2.79729	49.0128	0
	Medium	KLAVNmVPFPR	1	4	4	P68371;P07437;Q9BVA1;Q9BUF5	M6(Oxidation)	0	35.96	0.00486745	3	1287.72	-0.9394	40.2067	1
	Medium	LAVNmVPFPR	2	4	4	P68371;P07437;Q9BVA1;Q9BUF5	M5(Oxidation)	0	34.63	0.0102616	2	1159.63	2.44162	49.1572	0
P09874	Poly [ADP-ribose] polymerase 1 OS=Homo sapiens GN=PARP1 PE=1 SV=4 - [PARP1_HUMAN]	1148.96	29.98	1	26	26	37	DNA binding; catalytic activity; protein binding; metal ion binding; RNA binding; nucleotide binding	nucleus; mitochondrion; membrane	regulation of biological process; cell organization and biogenesis; metabolic process; response to stimulus; cell differentiation	Pf00533; Pf00644; Pf00645; Pf02877; Pf05406; Pf08063	142	1014	113.012	8.88037
	A2	Sequence	# PSMs	# Proteins	# Protein Groups	Protein Group Accessions	Modifications	ΔCn	IonScore	Exp Value	Charge	MH+ [Da]	ΔM [ppm]	RT [min]	# Missed Cleavages
	High	QIQAAYSILSEVQQAVSQGSSDSQILDLSNR	2	1	1	P09874		0	147.4	3.55752e-14	3	3335.7	7.68216	77.0382	0
	High	VVSEDFLQDVSASTK	1	1	1	P09874		0	95.55	7.89865e-09	2	1624.81	1.89968	52.4441	0
	High	KFYPLEIDYGQDEEAVKK	2	1	1	P09874		0	81.12	2.28327e-07	3	2172.09	0.262745	45.0636	2
	High	TLGDFAAEYAK	1	1	1	P09874		0	78.74	3.16105e-07	2	1185.58	0.600552	46.876	0
	High	VFSATLGLVDIVK	1	1	1	P09874		0	66.63	9.23398e-07	2	1361.81	0.844475	62.416	0
	High	TTNFAGILSQGLR	1	1	1	P09874		0	61.41	2.05628e-05	2	1377.75	0.908843	56.3228	0
	High	HPDVEVDGFSELR	3	1	1	P09874		0	55.52	6.92942e-05	2	1499.71	-1.95303	43.964	0
	High	AMVEYEIDLQK	1	1	1	P09874		0	53.2	0.000113196	2	1338.66	0.468671	48.0584	0
	High	AEPVEVVAPR	2	1	1	P09874		0	52.57	7.69157e-05	2	1066.59	0.0747215	35.6467	0
	High	LQLLEDDKENR	3	1	1	P09874		0	49.42	0.000348578	2	1372.71	1.03895	33.4661	1
	High	AQNDLIWNIK	2	1	1	P09874		0	47.74	0.000387015	2	1214.65	-1.28315	51.0045	0
	High	GGSDDSSKDPIDVNYEK	3	1	1	P09874		0	47.64	0.000223843	2	1825.81	1.82824	33.5642	1
	High	GFSLLATEDK	1	1	1	P09874		0	43.77	0.000898284	2	1080.56	-0.267395	46.7388	0
	High	FYPLEIDYGQDEEAVK	1	1	1	P09874		0	42.62	0.00118976	2	1915.89	-3.26386	57.8847	0
	Medium	SLQELFLAHILSPWGAEVK	1	1	1	P09874		0	38.73	0.00243821	2	2138.15	-6.37223	73.0047	0
	Medium	DSEEAEIIR	1	1	1	P09874		0	38.03	0.00353359	2	1061.51	0.26073	35.645	0
	Medium	GIYFADMVSK	2	1	1	P09874		0	37.93	0.00368033	2	1130.56	1.0709	50.9316	0
	Medium	MIFDVESMK	1	1	1	P09874		0	37.74	0.00272593	2	1099.52	0.649442	51.8362	0
	Medium	DSEEAEIIRK	1	1	1	P09874		0	35.85	0.00783948	2	1189.61	-0.690281	28.2442	1
	Medium	IAPPEAPVTGYmFGK	1	1	1	P09874	M12(Oxidation)	0	35.39	0.00930799	2	1593.8	-0.128667	48.4581	0
	Medium	NTHATTHNAYDLEVIDIFK	1	1	1	P09874		0	35.19	0.00876291	4	2202.08	1.00735	53.6476	0
	Medium	GFSLLATEDKEALKK	1	1	1	P09874		0	33.85	0.00642872	4	1649.91	-0.469325	38.8015	2
	Medium	YWIFR	1	1	1	P09874		0	31.1	0.0105181	2	784.413	-0.987564	51.832	0
	Medium	LEQMPSKEDAIEHFMK	1	1	1	P09874		0	30.72	0.0215619	3	1932.92	-0.269973	42.6001	1
	Medium	ELLIFNK	1	1	1	P09874		0	27.9	0.0173534	2	876.518	-1.46551	48.793	0
	Medium	EISYLK	1	1	1	P09874		0	23.26	0.0575917	2	752.419	-0.283837	32.196	0
[truncated: 9,534 more rows]

## Sheet: BirA-EV
Accession	Description	Score	Coverage	# Proteins	# Unique Peptides	# Peptides	# PSMs	Molecular Function	Cellular Component	Biological Process	Pfam IDs	Gene IDs	# AAs	MW [kDa]	calc. pI
P21333	Filamin-A OS=Homo sapiens GN=FLNA PE=1 SV=4 - [FLNA_HUMAN]	13356.2	50.74	1	86	94	335	protein binding; signal transducer activity; RNA binding	extracellular; nucleus; cytoplasm; cytosol; cytoskeleton; membrane	cell organization and biogenesis; transport; regulation of biological process; response to stimulus; coagulation; metabolic process	Pf00307; Pf00630	2316	2647	280.564	6.06201
	A2	Sequence	# PSMs	# Proteins	# Protein Groups	Protein Group Accessions	Modifications	ΔCn	IonScore	Exp Value	Charge	MH+ [Da]	ΔM [ppm]	RT [min]	# Missed Cleavages
	High	VGSAADIPINISETDLSLLTATVVPPSGR	3	1	1	P21333		0	149.69	8.91411e-15	2	2893.56	1.5907	76.9958	0
	High	GLVEPVDVVDNADGTQTVNYVPSR	4	1	1	P21333		0	140.5	2.4955e-13	3	2544.26	0.877105	56.1403	0
	High	IPEISIQDMTAQVTSPSGK	2	1	1	P21333		0	134.75	9.61351e-13	2	2002.02	1.42819	58.3679	0
	High	QmQLENVSVALEFLDR	3	2	2	P21333;O75369	M2(Oxidation)	0	119.37	3.67066e-11	2	1907.95	-3.68024	65.4805	0
	High	EGPYSISVLYGDEEVPR	5	1	1	P21333		0	118.96	3.67196e-11	2	1909.92	-0.0518828	56.8217	0
	High	GAGSYTIMVLFADQATPTSPIR	6	1	1	P21333		0	117.36	5.44534e-11	2	2296.17	1.72426	69.2914	0
	High	DAGEGLLAVQITDPEGKPK	3	1	1	P21333		0	117.33	4.31804e-11	2	1938.02	2.15737	50.5005	1
	High	VANPSGNLTETYVQDR	4	1	1	P21333		0	112.13	1.64722e-10	2	1763.86	2.80983	40.4171	0
	High	DAGEGGLSLAIEGPSK	7	1	1	P21333		0	108.84	3.87933e-10	2	1500.76	0.620475	51.5247	0
	High	SADFVVEAIGDDVGTLGFSVEGPSQAK	14	1	1	P21333		0	102.5	1.50426e-09	3	2695.31	1.30128	72.6125	0
	High	QMQLENVSVALEFLDR	6	2	2	P21333;O75369		0	101.09	2.43525e-09	2	1891.96	1.537	70.0307	0
	High	GAGSYTImVLFADQATPTSPIR	3	1	1	P21333	M8(Oxidation)	0	96.89	5.89376e-09	2	2312.17	2.5389	64.6356	0
	High	TGVAVNKPAEFTVDAK	3	1	1	P21333		0	94.54	9.54487e-09	2	1646.88	2.53487	36.6328	1
	High	NGQHVASSPIPVVISQSEIGDASR	1	1	1	P21333		0	94	1.00721e-08	3	2448.25	0.467785	48.5521	0
	High	IANLQTDLSDGLR	4	1	1	P21333		0	93.57	1.16918e-08	2	1415.75	2.58504	46.6978	0
	High	YGGPYHIGGSPFK	2	1	1	P21333		0	93.12	1.44552e-08	2	1379.67	0.310882	39.0156	0
	High	qmQLENVSVALEFLDR	1	2	2	P21333;O75369	N-Term(Gln->pyro-Glu); M2(Oxidation)	0	92.43	1.73444e-08	2	1890.93	2.25735	77.0929	0
	High	TGVELGKPTHFTVNAK	4	1	1	P21333		0	90.82	1.82561e-08	2	1698.92	0.70951	33.3657	1
	High	ASGPGLNTTGVPASLPVEFTIDAK	4	1	1	P21333		0	89.79	2.00987e-08	2	2342.23	0.930959	63.1721	0
	High	SQQLAPQYTYAQGGQQTWAPER	1	1	1	P21333		0	89.22	3.09956e-08	2	2508.19	1.82223	46.6232	0
	High	FNEEHIPDSPFVVPVASPSGDAR	6	1	1	P21333		0	88.31	4.02868e-08	2	2467.19	1.21224	54.833	0
	High	YAPSEAGLHEMDIR	6	1	1	P21333		0	87.29	3.9194e-08	2	1588.75	1.91327	39.0073	0
	High	HTAMVSWGGVSIPNSPFR	3	1	1	P21333		0	85.66	8.17648e-08	2	1942.96	1.9872	55.7152	0
	High	DAGYGGLSLSIEGPSK	1	1	1	P21333		0	85.48	9.72583e-08	2	1550.77	0.282376	54.5284	0
	High	GAGTGGLGLAVEGPSEAK	4	1	1	P21333		0	85.26	8.19092e-08	2	1570.81	-1.04514	42.7331	0
	High	AFGPGLQGGSAGSPAR	3	1	1	P21333		0	82	1.67519e-07	2	1429.72	2.62442	35.2603	0
	High	RLTVSSLQESGLK	5	1	1	P21333		0	81.11	1.09974e-07	2	1417.8	0.409063	36.3181	1
	High	VGEPGHGGDPGLVSAYGAGLEGGVTGNPAEFVVNTSNAGAGALSVTIDGPSK	10	1	1	P21333		0	80.59	1.33128e-07	4	4807.35	0.720981	91.6341	0
	High	SPFSVAVSPSLDLSK	6	1	1	P21333		0	78.94	3.5485e-07	2	1533.82	0.712536	56.2074	0
	High	EAGAGGLAIAVEGPSK	2	1	1	P21333		0	77.26	4.49157e-07	2	1426.76	4.26275	44.7802	0
	High	SAGQGEVLVYVEDPAGHQEEAK	5	1	1	P21333		0	77.2	4.69696e-07	2	2313.1	-0.227724	43.8072	0
	High	LVSNHSLHETSSVFVDSLTK	6	1	1	P21333		0	76.34	6.06234e-07	3	2200.12	-0.37267	42.64	0
	High	LTVSSLQESGLK	2	1	1	P21333		0	74.78	7.78423e-07	2	1261.7	0.108957	42.2986	0
	High	YTPVQQGPVGVNVTYGGDPIPK	2	1	1	P21333		0	74.52	8.75894e-07	2	2286.18	1.60183	51.2111	0
	High	LIALLEVLSQK	19	2	2	P21333;O75369		0	74.51	9.85313e-08	2	1226.77	1.7804	67.2737	0
	High	VTAQGPGLEPSGNIANK	3	1	1	P21333		0	73.02	1.40935e-06	2	1652.86	2.26877	36.0654	0
	High	VAQPTITDNKDGTVTVR	4	1	1	P21333		0	72.53	1.39059e-06	2	1814.96	1.54123	33.6736	1
	High	KTHIQDNHDGTYTVAYVPDVTGR	2	1	1	P21333		0	72.03	1.82971e-06	3	2587.26	2.50213	37.744	1
	High	YGGDEIPFSPYR	2	1	1	P21333		0	72	1.1231e-06	2	1400.65	0.848386	51.6046	0
	High	ANLPQSFQVDTSK	1	1	1	P21333		0	71.05	2.68551e-06	2	1434.72	0.898508	41.9249	0
	High	DAGEGLLAVQITDPEGK	2	1	1	P21333		0	69.76	3.1229e-06	2	1712.87	2.03373	58.8618	0
	High	LDVQFSGLTK	1	1	1	P21333		0	69.42	2.39433e-06	2	1107.61	1.5777	47.9475	0
	High	FADQHVPGSPFSVKVTGEGR	5	1	1	P21333		0	69.13	3.77536e-06	4	2115.06	0.129166	40.756	1
	High	AEAGVPAEFSIWTR	2	1	1	P21333		0	68.62	4.18396e-06	2	1533.77	1.27316	58.6152	0
	High	DLAEDAPWK	8	2	2	P21333;O75369		0	68.11	2.21744e-06	1	1044.5	1.56197	46.8813	0
	High	EATTEFSVDAR	5	1	1	P21333		0	67.62	2.97528e-06	2	1225.57	0.934267	36.4509	0
	High	VTYTPMAPGSYLISIK	5	1	1	P21333		0	65.92	6.56277e-06	2	1740.93	1.74638	59.5677	0
	High	FGGEHVPNSPFQVTALAGDQPSVQPPLR	4	1	1	P21333		0	64.81	7.08643e-06	3	2945.51	6.34157	57.8739	0
	High	VPVHDVTDASK	5	1	1	P21333		0	64.21	9.61563e-06	2	1167.6	0.33948	22.0752	0
	High	EAMQQADDWLGIPQVITPEEIVDPNVDEHSVMTYLSQFPK	2	1	1	P21333		0	64.04	5.58157e-06	4	4570.18	0.185388	77.0964	0
	High	HTAmVSWGGVSIPNSPFR	5	1	1	P21333	M4(Oxidation)	0	63.73	1.25822e-05	3	1958.95	0.166753	53.64	0
	High	SPFEVYVDK	3	1	1	P21333		0	62.98	9.28959e-06	1	1083.54	0.811974	44.4327	0
	High	DAGEGLLAVQITDPEGKPKK	1	1	1	P21333		0	62.1	1.0328e-05	3	2066.11	0.126824	44.499	2
	High	AGQSAAGAAPGGGVDTR	1	1	1	P21333		0	61.91	1.51702e-05	2	1442.7	0.556581	24.3845	0
	High	VSGQGLHEGHTFEPAEFIIDTR	5	1	1	P21333		0	61.74	1.82209e-05	3	2440.19	1.03898	48.9156	0
	High	DVDIIDHHDNTYTVK	2	1	1	P21333		0	61.47	1.69659e-05	2	1784.85	0.271891	37.4108	0
	High	VNQPASFAVSLNGAK	2	1	1	P21333		0	61.42	2.15611e-05	2	1502.8	2.07793	44.6065	0
	High	AGNNMLLVGVHGPR	7	1	1	P21333		0	60.34	2.46432e-05	3	1434.76	-0.0557101	39.4895	0
	High	VEPGLGADNSVVR	1	1	1	P21333		0	59.89	2.72311e-05	2	1312.68	-0.957983	37.6033	0
	High	AGVAPLQVK	2	1	1	P21333		0	59.44	5.46061e-06	1	882.542	1.3029	33.3156	0
	High	VDVGKDQEFTVK	2	1	1	P21333		0	57.96	5.03861e-05	3	1364.71	1.16342	32.9476	1
	High	TFSVWYVPEVTGTHK	5	1	1	P21333		0	56.98	6.44438e-05	3	1750.88	0.189548	53.8009	0
	High	LPQLPITNFSR	2	1	1	P21333		0	56.64	4.49799e-05	2	1285.72	-1.3178	55.3071	0
	High	KNGQHVASSPIPVVISQSEIGDASR	1	1	1	P21333		0	56.31	5.61321e-05	3	2576.34	-1.35569	43.4778	1
	High	AEISFEDR	2	1	1	P21333		0	54.39	6.65965e-05	2	966.453	-0.132461	35.2879	0
	High	FNGTHIPGSPFK	3	1	1	P21333		0	52.47	0.000154866	3	1301.66	-0.109805	39.0909	0
	High	EAMQQADDWLGIPQVITPEEIVDPNVDEHSVmTYLSQFPK	1	1	1	P21333	M32(Oxidation)	0	51.44	0.000108387	4	4586.19	3.42286	76.9509	0
	High	DAPQDFHPDR	5	1	1	P21333		0	51.26	9.12767e-05	2	1197.53	0.294625	26.6774	0
	High	NDNDTFTVK	1	1	1	P21333		0	50.84	0.00012939	2	1053.48	-1.02624	29.594	0
	High	AYGPGIEPTGNMVK	3	1	1	P21333		0	50.46	0.000262653	2	1433.71	1.10468	40.3078	0
	High	EEGPYEVEVTYDGVPVPGSPFPLEAVAPTKPSK	2	1	1	P21333		0	50.22	0.000221491	2	3485.74	-0.0130751	64.6391	1
	High	AWGPGLEGGVVGK	3	1	1	P21333		0	48.8	0.000323632	2	1226.65	-0.399421	45.3569	0
	High	FVPAEMGTHTVSVK	1	1	1	P21333		0	48.66	0.000422048	2	1502.77	-0.563148	36.4384	0
[truncated: 18,656 more rows]

## Sheet: BirA-DHHC5
Accession	Description	Score	Coverage	# Proteins	# Unique Peptides	# Peptides	# PSMs	Molecular Function	Cellular Component	Biological Process	Pfam IDs	Gene IDs	# AAs	MW [kDa]	calc. pI
[truncated: 14,208 more rows]
