# Supplementary material for: Control of protein palmitoylation by regulating substrate recruitment to a zDHHC-protein acyltransferase
Source: Commun Biol. 2020 Jul 31;3:411. doi: 10.1038/s42003-020-01145-3 (PMC7395175; doi:10.1038/s42003-020-01145-3)
Supplement: Supplementary file 4 — Supplementary Data 2 [file 42003_2020_1145_MOESM4_ESM.xlsx]

## Sheet: Interactors - high confidence
Step 1: Protein IDs were visualised using Venny. High confidence zDHHC5 interactors were defined as proteins interacting with BirA-DHHC5 only, DHHC5-BirA only, or both
200 elements included exclusively in "BirA-DHHC5":		36 elements included exclusively in "DHHC5-BirA":		82 common elements in "BirA-DHHC5" and "DHHC5-BirA":
O00192	armadillo repeat gene deletes in velocardiofacial syndrome	A6NMY6	Putative annexin A2-like protein	Q9Y6M7	solute carrier family 4, sodium bicarbonate cotransporter, member 7
O00291	huntingtin interacting protein 1	O43301	heat shock 70kDa protein 12A	Q9Y287	integral membrane protein 2B
O14545	TRAF-type zinc finger domain containing 1	O75781	paralemmin	Q9UPM8	adaptor-related protein complex 4, epsilon 1 subunit
O14763	tumor necrosis factor receptor superfamily, member 10b	O94973	adaptor-related protein complex 2, alpha 2 subunit	Q9UJF2	RAS protein activator like 2
O14786	neuropilin 1	P08134	ras homolog gene family, member C	Q9UJ41	RAB guanine nucleotide exchange factor (GEF) 1
O14966	RAB7, member RAS oncogene family-like 1	P47914	ribosomal protein L29 pseudogene 9; ribosomal protein L29 pseudogene 12; ribosomal protein L29 pseudogene 11; ribosomal protein L29; ribosomal protein L29 pseudogene 26	Q9UBH6	xenotropic and polytropic retrovirus receptor
O14975	solute carrier family 27 (fatty acid transporter), member 2	P48668	keratin 6C	Q9P2D6	family with sequence similarity 135, member A
O15111	conserved helix-loop-helix ubiquitous kinase	P53680	adaptor-related protein complex 2, sigma 1 subunit	Q9NZM3	intersectin 2
O15258	RER1 retention in endoplasmic reticulum 1 homolog (S. cerevisiae)	P60660	myosin, light chain 6, alkali, smooth muscle and non-muscle	Q9NZ52	golgi associated, gamma adaptin ear containing, ARF binding protein 3
O15382	branched chain aminotransferase 2, mitochondrial	P61009	signal peptidase complex subunit 3 homolog (S. cerevisiae)	Q9NRW7	vacuolar protein sorting 45 homolog (S. cerevisiae)
O15400	syntaxin 7	P61513	ribosomal protein L37a	Q9NQX7	integral membrane protein 2C
O43169	cytochrome b5 type B (outer mitochondrial membrane)	Q13480	GRB2-associated binding protein 1	Q9NQC7	cylindromatosis (turban tumor syndrome)
O43324	eukaryotic translation elongation factor 1 epsilon 1	Q14194	collapsin response mediator protein 1	Q9HD26	golgi associated PDZ and coiled-coil motif containing
O43639	NCK adaptor protein 2	Q15043	solute carrier family 39 (zinc transporter), member 14	Q9HAU0	pleckstrin homology domain containing, family A member 5
O60245	protocadherin 7	Q3SXM5	hydroxysteroid dehydrogenase like 1	Q9H8Y8	golgi reassembly stacking protein 2, 55kDa
O60499	syntaxin 10	Q4VCS5	angiomotin	Q9H792	NKF3 kinase family member
O60831	PRA1 domain family, member 2	Q5SNT6	family with sequence similarity 21, member B; family with sequence similarity 21, member A	Q9H2U1	DEAH (Asp-Glu-Ala-His) box polypeptide 36
O75146	huntingtin interacting protein 1 related	Q5T9A4	similar to AAA-ATPase TOB3; ATPase family, AAA domain containing 3B	Q9H2H9	solute carrier family 38, member 1
O75396	SEC22 vesicle trafficking protein homolog B (S. cerevisiae)	Q5VUB5	family with sequence similarity 171, member A1	Q9H0E2	toll interacting protein
O75787	ATPase, H+ transporting, lysosomal accessory protein 2	Q63ZY3	KN motif and ankyrin repeat domains 2	Q9C0B5	zinc finger, DHHC-type containing 5
O75915	ADP-ribosylation-like factor 6 interacting protein 5	Q66GS9	centrosomal protein 135kDa	Q9BXS4	transmembrane protein 59
O75970	Multiple PDZ domain protein	Q6P1N0	coiled-coil and C2 domain containing 1A	Q99959	plakophilin 2
O94964	chromosome 20 open reading frame 117	Q70EL1	ubiquitin specific peptidase 54	Q99436	proteasome (prosome, macropain) subunit, beta type, 7
O95456	proteasome (prosome, macropain) assembly chaperone 1	Q8TDM6	discs, large homolog 5 (Drosophila)	Q96QD8	solute carrier family 38, member 2
O95864	fatty acid desaturase 2	Q8WXH0	spectrin repeat containing, nuclear envelope 2	Q96MM7	heparan sulfate 6-O-sulfotransferase 2
O96005	cleft lip and palate associated transmembrane protein 1	Q96EL2	mitochondrial ribosomal protein S24	Q96JJ7	thioredoxin-related transmembrane protein 3
P05067	amyloid beta (A4) precursor protein	Q9BVA1	tubulin, beta 2B	Q96J84	kin of IRRE like (Drosophila)
P05556	integrin, beta 1 (fibronectin receptor, beta polypeptide, antigen CD29 includes MDF2, MSK12)	Q9GZN8	chromosome 20 open reading frame 27	Q96J02	itchy E3 ubiquitin protein ligase homolog (mouse)
P08069	insulin-like growth factor 1 receptor	Q9H2D6	TRIO and F-actin binding protein	Q96C92	serologically defined colon cancer antigen 3; similar to Serologically defined colon cancer antigen 3
P09972	aldolase C, fructose-bisphosphate	Q9HAV0	guanine nucleotide binding protein (G protein), beta polypeptide 4	Q92692	poliovirus receptor-related 2 (herpesvirus entry mediator B)
P0CW22	40S ribosomal protein S17	Q9HCM4	erythrocyte membrane protein band 4.1 like 5	Q8TAA9	vang-like 1 (van gogh, Drosophila)
P10599	thioredoxin	Q9NR50	eukaryotic translation initiation factor 2B, subunit 3 gamma, 58kDa	Q8NBN3	transmembrane protein 87A
P10606	cytochrome c oxidase subunit Vb	Q9P219	coiled-coil domain containing 88C	Q8IZJ1	unc-5 homolog B (C. elegans)
P10909	clusterin	Q9UM00	transmembrane and coiled-coil domains 1	Q8IZE3	SCY1-like 3 (S. cerevisiae)
P11166	solute carrier family 2 (facilitated glucose transporter), member 1	Q9UNH7	sorting nexin 6	Q8IXB1	DnaJ (Hsp40) homolog, subfamily C, member 10
P12694	branched chain keto acid dehydrogenase E1, alpha polypeptide	Q9Y4F1	FERM, RhoGEF (ARHGEF) and pleckstrin domain protein 1 (chondrocyte-derived)	Q8IVM0	coiled-coil domain containing 50
P15260	interferon gamma receptor 1			Q8IV08	phospholipase D family, member 3
P16402	histone cluster 1, H1d			Q86X29	lipolysis stimulated lipoprotein receptor
P19013	keratin 4			Q6IQ22	RAB12, member RAS oncogene family
P29144	tripeptidyl peptidase II			Q658P3	STEAP family member 3
P29218	inositol(myo)-1(or 4)-monophosphatase 1			Q5VT25	CDC42 binding protein kinase alpha (DMPK-like)
P29320	EPH receptor A3			Q4V328	GRIP1 associated protein 1
P30419	N-myristoyltransferase 1			Q15836	vesicle-associated membrane protein 3 (cellubrevin)
P35613	basigin (Ok blood group)			Q15334	lethal giant larvae homolog 1 (Drosophila)
P42126	dodecenoyl-Coenzyme A delta isomerase (3,2 trans-enoyl-Coenzyme A isomerase)			Q14847	LIM and SH3 protein 1
P43003	solute carrier family 1 (glial high affinity glutamate transporter), member 3			Q14596	neighbor of BRCA1 gene 1
P43121	melanoma cell adhesion molecule			Q14574	desmocollin 3
P46379	HLA-B associated transcript 3			Q13867	bleomycin hydrolase
P46531	Notch homolog 1, translocation-associated (Drosophila)			Q13492	phosphatidylinositol binding clathrin assembly protein
P46934	neural precursor cell expressed, developmentally down-regulated 4			Q04721	Notch homolog 2 (Drosophila)
P48029	solute carrier family 6 (neurotransmitter transporter, creatine), member 8			Q02487	desmocollin 2
P48553	trafficking protein particle complex 10			Q01974	receptor tyrosine kinase-like orphan receptor 2
P49748	acyl-Coenzyme A dehydrogenase, very long chain			P82664	mitochondrial ribosomal protein S10
P51149	RAB7A, member RAS oncogene family			P63220	ribosomal protein S21
P52799	ephrin-B2			P62910	small nucleolar RNA, H/ACA box 7A; small nucleolar RNA, H/ACA box 7B; ribosomal protein L32
P54709	ATPase, Na+/K+ transporting, beta 3 polypeptide			P62136	protein phosphatase 1, catalytic subunit, alpha isoform
P55082	microfibrillar-associated protein 3			P61619	Sec61 alpha 1 subunit (S. cerevisiae)
P56945	similar to breast cancer anti-estrogen resistance 1; breast cancer anti-estrogen resistance 1			P61088	ubiquitin-conjugating enzyme E2N (UBC13 homolog, yeast)
P57081	WD repeat domain 4			P51809	vesicle-associated membrane protein 7
P60763	ras-related C3 botulinum toxin substrate 3 (rho family, small GTP binding protein Rac3)			P49757	numb homolog (Drosophila)
P61225	RAP2B, member of RAS oncogene family			P49755	transmembrane emp24-like trafficking protein 10 (yeast)
P62140	protein phosphatase 1, catalytic subunit, beta isoform; speedy homolog A (Xenopus laevis)			P49207	ribosomal protein L34
P62820	RAB1A, member RAS oncogene family			P23368	malic enzyme 2, NAD(+)-dependent, mitochondrial
P62873	guanine nucleotide binding protein (G protein), beta polypeptide 1			P20618	proteasome (prosome, macropain) subunit, beta type, 1
P62993	growth factor receptor-bound protein 2			P11717	insulin-like growth factor 2 receptor
P63172	dynein, light chain, Tctex-type 1			P04439	major histocompatibility complex, class I, A
P68402	platelet-activating factor acetylhydrolase, isoform Ib, subunit 2 (30kDa)			P02768	albumin
P69849	NODAL modulator 3; NODAL modulator 1; NODAL modulator 2			O75976	carboxypeptidase D
P78310	coxsackie virus and adenovirus receptor pseudogene 2; coxsackie virus and adenovirus receptor			O75886	signal transducing adaptor molecule (SH3 domain and ITAM motif) 2
P81605	dermcidin			O75477	ER lipid raft associated 1
P82094	TATA element modulatory factor 1			O75190	DnaJ (Hsp40) homolog, subfamily B, member 6
P83881	ribosomal protein L36a pseudogene 51; ribosomal protein L36a pseudogene 37; ribosomal protein L36a pseudogene 49; heterogeneous nuclear ribonucleoprotein H2 (H'); ribosomal protein L36a			O75052	nitric oxide synthase 1 (neuronal) adaptor protein
P98172	ephrin-B1			O60716	catenin (cadherin-associated protein), delta 1
Q00013	membrane protein, palmitoylated 1, 55kDa			O60493	sorting nexin 3
Q02809	procollagen-lysine 1, 2-oxoglutarate 5-dioxygenase 1			O15260	surfeit 4
Q06481	amyloid beta (A4) precursor-like protein 2			O15126	secretory carrier membrane protein 1
Q07960	Rho GTPase activating protein 1			O14964	hepatocyte growth factor-regulated tyrosine kinase substrate
Q10471	UDP-N-acetyl-alpha-D-galactosamine:polypeptide N-acetylgalactosaminyltransferase 2 (GalNAc-T2)			O14828	secretory carrier membrane protein 3
Q12765	secernin 1			O00459	phosphoinositide-3-kinase, regulatory subunit 2 (beta)
Q12893	transmembrane protein 115			O00330	pyruvate dehydrogenase complex, component X
Q13049	tripartite motif-containing 32			O00308	WW domain containing E3 ubiquitin protein ligase 2
Q13190	syntaxin 5			A8MWD9	Putative small nuclear ribonucleoprotein G-like protein 15
Q13554	calcium/calmodulin-dependent protein kinase II beta
Q13884	syntrophin, beta 1 (dystrophin-associated protein A1, 59kDa, basic component 1)
Q13948	cut-like homeobox 1
Q14318	FK506 binding protein 8, 38kDa
Q15005	signal peptidase complex subunit 2 homolog (S. cerevisiae); signal peptidase complex subunit 2 homolog pseudogene
Q15042	RAB3 GTPase activating protein subunit 1 (catalytic)
Q15349	ribosomal protein S6 kinase, 90kDa, polypeptide 2; hypothetical LOC100127984
Q15363	transmembrane emp24 domain trafficking protein 2
Q15375	EPH receptor A7
Q15907	RAB11B, member RAS oncogene family
Q16625	occludin pseudogene; occludin
Q3SXY8	ADP-ribosylation factor-like 13B
Q5T0W9	family with sequence similarity 83, member B
Q5T9L3	G protein-coupled receptor 177
Q5VV42	CDK5 regulatory subunit associated protein 1-like 1
Q5W0Z9	zinc finger, DHHC-type containing 20
Q6DN90	IQ motif and Sec7 domain 1
Q6F5E8	RGD motif, leucine rich repeats, tropomodulin domain and proline-rich containing
Q6NXT4	solute carrier family 30 (zinc transporter), member 6
Q6UWP7	lysocardiolipin acyltransferase 1
Q6ZRP7	quiescin Q6 sulfhydryl oxidase 2
Q7LC44	activity-regulated cytoskeleton-associated protein
Q7Z4W1	dicarbonyl/L-xylulose reductase
Q86V85	G protein-coupled receptor 180
Q86XL3	ankyrin repeat and LEM domain containing 2
Q86Y82	syntaxin 12
Q8IZ07	ankyrin repeat domain 13A
Q8IZA0	KIAA0319-like
Q8N350	chromosome 19 open reading frame 26
Q8N511	transmembrane protein 199
Q8N5G2	transmembrane protein 57
Q8NBM4	UBA domain containing 2
Q8NCG7	diacylglycerol lipase, beta
Q8NCW5	apolipoprotein A-I binding protein
Q8NE01	cyclin M3
Q8NFH4	nucleoporin 37kDa
Q8NI35	InaD-like (Drosophila)
Q8TAB3	protocadherin 19
Q8TAD4	solute carrier family 30 (zinc transporter), member 5
Q8TC12	retinol dehydrogenase 11 (all-trans/9-cis/11-cis)
Q8TCT9	histocompatibility (minor) 13
Q8TEY7	ubiquitin specific peptidase 33
Q8WUY1	chromosome 8 open reading frame 55
Q8WVM8	sec1 family domain containing 1
Q8WVR3	chromosome 7 open reading frame 43
Q8WVY7	ubiquitin-like domain containing CTD phosphatase 1
Q8WZ42	titin
Q92544	transmembrane 9 superfamily protein member 4
Q92575	UBX domain protein 4
Q92604	lysophosphatidylglycerol acyltransferase 1
Q96A33	coiled-coil domain containing 47
Q96CN9	GRIP and coiled-coil domain containing 1
Q96EK5	KIAA1279
Q96HY6	DDRGK domain containing 1
Q96IU4	abhydrolase domain containing 14B
Q96JB5	CDK5 regulatory subunit associated protein 3
Q96K37	solute carrier family 35, member E1
Q96L58	UDP-Gal:betaGal beta 1,3-galactosyltransferase polypeptide 6
Q96N66	membrane bound O-acyltransferase domain containing 7
Q96Q05	trafficking protein particle complex 9
Q99523	sortilin 1
Q99569	plakophilin 4
Q99618	cell division cycle associated 3
Q99653	calcium binding protein P22
Q99808	solute carrier family 29 (nucleoside transporters), member 1
Q99942	ring finger protein 5; ring finger protein 5 pseudogene 1
Q9BPZ7	mitogen-activated protein kinase associated protein 1
Q9BRJ2	mitochondrial ribosomal protein L45
Q9BRK5	stromal cell derived factor 4
Q9BTX1	transmembrane protein 48
Q9BX10	GTP binding protein 2
Q9BXW7	cat eye syndrome chromosome region, candidate 5
Q9C0E8	KIAA1715
Q9H0U3	magnesium transporter 1
Q9H2G9	basic leucine zipper nuclear factor 1
Q9H2J7	solute carrier family 6 (neutral amino acid transporter), member 15
Q9H3N1	thioredoxin-related transmembrane protein 1
Q9H4G0	erythrocyte membrane protein band 4.1-like 1
Q9H4M9	EH-domain containing 1
Q9HBM0	vezatin, adherens junctions transmembrane protein
Q9HCU5	prolactin regulatory element binding
Q9HDC5	junctophilin 1
Q9NP61	ADP-ribosylation factor GTPase activating protein 3
Q9NPF4	O-sialoglycoprotein endopeptidase
Q9NR12	PDZ and LIM domain 7 (enigma)
Q9NR31	SAR1 homolog A (S. cerevisiae)
Q9NRC1	suppression of tumorigenicity 7
Q9NRG9	achalasia, adrenocortical insufficiency, alacrimia (Allgrove, triple-A)
Q9NU19	TBC1 domain family, member 22B
Q9NWU5	mitochondrial ribosomal protein L22
Q9NXE4	sphingomyelin phosphodiesterase 4, neutral membrane (neutral sphingomyelinase-3)
Q9NYY8	FAST kinase domains 2
Q9NZL4	HSPA (heat shock 70kDa) binding protein, cytoplasmic cochaperone 1
Q9P0V3	SH3-domain binding protein 4
Q9P1Z9	KIAA1529
Q9P265	DIP2 disco-interacting protein 2 homolog B (Drosophila)
Q9P273	odz, odd Oz/ten-m homolog 3 (Drosophila)
Q9P2P6	StAR-related lipid transfer (START) domain containing 9
Q9UET6	FtsJ homolog 1 (E. coli)
Q9UHN6	transmembrane protein 2
Q9UIQ6	leucyl/cystinyl aminopeptidase
Q9UKG1	adaptor protein, phosphotyrosine interaction, PH domain and leucine zipper containing 1
Q9ULF5	solute carrier family 39 (zinc transporter), member 10
Q9ULK5	vang-like 2 (van gogh, Drosophila)
Q9UNN5	Fas (TNFRSF6) associated factor 1
Q9UP95	solute carrier family 12 (potassium/chloride transporters), member 4
Q9UQB8	BAI1-associated protein 2
Q9UQN3	chromatin modifying protein 2B
Q9Y276	BCS1-like (yeast)
Q9Y2U8	LEM domain containing 3
Q9Y305	acyl-CoA thioesterase 9
Q9Y385	ubiquitin-conjugating enzyme E2, J1 (UBC6 homolog, yeast)
Q9Y3A5	Shwachman-Bodian-Diamond syndrome pseudogene; Shwachman-Bodian-Diamond syndrome
Q9Y3E5	peptidyl-tRNA hydrolase 2
Q9Y3R0	glutamate receptor interacting protein 1
Q9Y4P3	transducin (beta)-like 2
Q9Y679	ancient ubiquitous protein 1
Q9Y696	chloride intracellular channel 4

## Sheet: SwissPalm - high
Step 2: The classification of the high confidence zDHHC5 interactors in SwissPalm release 3
Query identifier	UniProt AC	UniProt ID	UniProt status	Organism	Gene names	Description	Number of palmitoyl-proteomics articles	Number of palmitoyl-proteomics studies where the protein appears in a high confidence hit list	Number of technique categories used in palmitoyl-proteomics studies	Technique categories used in palmitoyl-proteomics studies	Number of targeted studies	Targeted studies (PMIDs)	PATs	APTs	Number of sites	Sites in main isoform	Number of isoforms	Max number of cysteines	Max number of cysteines in TM or cytosolic domain	Predicted to be S-palmitoylated?	Predicted to be S-palmitoylated in cytosolic domains?	Protein has hits in SwissPalm?	Orthologs of this protein have hits in SwissPalm?
Q9Y679	Q9Y679	AUP1_HUMAN	Reviewed	Homo sapiens	AUP1	Ancient ubiquitous protein 1	9 of 17	5	3	Chemical modification and capture of palmitoylated cysteines, Identification of PATs/APTs, Metabolic labeling of palmitate	0				0		2	9	9	Yes	Yes	Yes	Yes
Q9UIQ6	Q9UIQ6	LCAP_HUMAN	Reviewed	Homo sapiens	OTASE, LNPEP	Leucyl-cystinyl aminopeptidase (Cystinyl aminopeptidase) (EC 3.4.11.3) (Insulin-regulated membrane aminopeptidase) (Insulin-responsive aminopeptidase) (IRAP) (Oxytocinase) (OTase) (Placental leucine aminopeptidase) (P-LAP) [Cleaved into: Leucyl-cystinyl aminopeptidase, pregnancy serum form]	9 of 17	5	3	Chemical modification and capture of palmitoylated cysteines, Identification of palmitoylation sites, Metabolic labeling of palmitate	0				1	103	3	9	3	No	No	Yes	Yes
O60831	O60831	PRAF2_HUMAN	Reviewed	Homo sapiens	JM4, PRAF2	PRA1 family protein 2	9 of 17	2	2	Chemical modification and capture of palmitoylated cysteines, Metabolic labeling of palmitate	0				0		1	6	5	No	No	Yes	Yes
Q9Y3E5	Q9Y3E5	PTH2_HUMAN	Reviewed	Homo sapiens	CGI-147, PTH2, BIT1, PTRH2	Peptidyl-tRNA hydrolase 2, mitochondrial (PTH 2) (EC 3.1.1.29) (Bcl-2 inhibitor of transcription 1)	9 of 17	3	3	Chemical modification and capture of palmitoylated cysteines, Identification of PATs/APTs, Metabolic labeling of palmitate	1	19137006			0		1	5	5	No	No	Yes	Yes
Q96QD8	Q96QD8	S38A2_HUMAN	Reviewed	Homo sapiens	SNAT2, SAT2, KIAA1382, ATA2, SLC38A2	Sodium-coupled neutral amino acid transporter 2 (Amino acid transporter A2) (Protein 40-9-1) (Solute carrier family 38 member 2) (System A amino acid transporter 2) (System A transporter 1) (System N amino acid transporter 2)	9 of 17	3	4	Chemical modification and capture of palmitoylated cysteines, Identification of PATs/APTs, Identification of palmitoylation sites, Metabolic labeling of palmitate	0				1	403	2	6	4	No	No	Yes	Yes
Q96JJ7	Q96JJ7	TMX3_HUMAN	Reviewed	Homo sapiens	TXNDC10, KIAA1830, TMX3	Protein disulfide-isomerase TMX3 (EC 5.3.4.1) (Thioredoxin domain-containing protein 10) (Thioredoxin-related transmembrane protein 3)	9 of 17	3	3	Chemical modification and capture of palmitoylated cysteines, Identification of palmitoylation sites, Metabolic labeling of palmitate	0				1	393	2	6	4	Yes	Yes	Yes	Yes
Q8NCG7	Q8NCG7	DGLB_HUMAN	Reviewed	Homo sapiens	DAGLB	Sn1-specific diacylglycerol lipase beta (DGL-beta) (EC 3.1.1.-) (KCCR13L)	8 of 17	4	4	Chemical modification and capture of palmitoylated cysteines, Identification of PATs/APTs, Identification of palmitoylation sites, Metabolic labeling of palmitate	0				8	610, 611, 304, 310, 311, 201, 202, 203	4	21	19	Yes	Yes	Yes	Yes
O15260	O15260	SURF4_HUMAN	Reviewed	Homo sapiens	SURF-4, SURF4	Surfeit locus protein 4	8 of 17	3	4	Chemical modification and capture of palmitoylated cysteines, Identification of PATs/APTs, Identification of palmitoylation sites, Metabolic labeling of palmitate	0				1	32	3	4	4	No	No	Yes	Yes
Q9Y287	Q9Y287	ITM2B_HUMAN	Reviewed	Homo sapiens	BRI2, BRI, ITM2B	Integral membrane protein 2B (Immature BRI2) (imBRI2) (Protein E25B) (Transmembrane protein BRI) (Bri) [Cleaved into: BRI2, membrane form (Mature BRI2) (mBRI2); BRI2 intracellular domain (BRI2 ICD); BRI2C, soluble form; Bri23 peptide (Bri2-23) (ABri23) (C-terminal peptide) (P23 peptide)]	7 of 17	0	4	Chemical modification and capture of palmitoylated cysteines, Identification of PATs/APTs, Identification of palmitoylation sites, Metabolic labeling of palmitate	1	26701913			1	38	2	9	4	No	No	Yes	Yes
P11717	P11717	MPRI_HUMAN	Reviewed	Homo sapiens	MPRI, IGF2R	Cation-independent mannose-6-phosphate receptor (CI Man-6-P receptor) (CI-MPR) (M6PR) (300 kDa mannose 6-phosphate receptor) (MPR 300) (Insulin-like growth factor 2 receptor) (Insulin-like growth factor II receptor) (IGF-II receptor) (M6P/IGF2 receptor) (M6P/IGF2R) (CD antigen CD222)	7 of 17	3	4	Chemical modification and capture of palmitoylated cysteines, Identification of PATs/APTs, Identification of palmitoylation sites, Metabolic labeling of palmitate	1	18817523	Q8BGJ0		2	2342, 2343	1	122	4	Yes	Yes	Yes	Yes
P62820	P62820	RAB1A_HUMAN	Reviewed	Homo sapiens	RAB1, RAB1A	Ras-related protein Rab-1A (YPT1-related protein)	7 of 17	3	4	Chemical modification and capture of palmitoylated cysteines, Identification of PATs/APTs, Identification of palmitoylation sites, Metabolic labeling of palmitate	0				1	26	3	4	4	Yes	Yes	Yes	Yes
O60499	O60499	STX10_HUMAN	Reviewed	Homo sapiens	SYN10, STX10	Syntaxin-10 (Syn10)	7 of 17	2	2	Chemical modification and capture of palmitoylated cysteines, Metabolic labeling of palmitate	0				0		2	2	2	No	No	Yes	Yes
O15400	O15400	STX7_HUMAN	Reviewed	Homo sapiens	STX7	Syntaxin-7	7 of 17	1	2	Chemical modification and capture of palmitoylated cysteines, Metabolic labeling of palmitate	1	18980942			1	239	2	2	2	No	No	Yes	Yes
O60716	O60716	CTND1_HUMAN	Reviewed	Homo sapiens	KIAA0384, CTNND1	Catenin delta-1 (Cadherin-associated Src substrate) (CAS) (p120 catenin) (p120(ctn)) (p120(cas))	6 of 17	4	3	Chemical modification and capture of palmitoylated cysteines, Identification of palmitoylation sites, Metabolic labeling of palmitate	2	26334723	Q9C0B5		2	618, 394	32	10	10	No	No	Yes	Yes
P0CW22	P08708	RS17_HUMAN	Reviewed	Homo sapiens	RPS17, RPS17L	40S ribosomal protein S17 (Small ribosomal subunit protein eS17)	6 of 17	1	3	Chemical modification and capture of palmitoylated cysteines, Identification of PATs/APTs, Metabolic labeling of palmitate	0				1	35	1	1	1	No	No	Yes	Yes
Q9C0B5	Q9C0B5	ZDHC5_HUMAN	Reviewed	Homo sapiens	ZNF375, KIAA1748, ZDHHC5	Palmitoyltransferase ZDHHC5 (EC 2.3.1.225) (Zinc finger DHHC domain-containing protein 5) (DHHC-5) (Zinc finger protein 375)	6 of 17	3	3	Chemical modification and capture of palmitoylated cysteines, Identification of palmitoylation sites, Metabolic labeling of palmitate	1	31547976			3	236, 237, 245	2	13	11	Yes	Yes	Yes	Yes
P02768	P02768	ALBU_HUMAN	Reviewed	Homo sapiens	UNQ696/PRO1341, PRO2675, PRO2619, PRO2044, PRO1708, PRO0903, GIG42, GIG20, ALB	Serum albumin	5 of 17	1	2	Chemical modification and capture of palmitoylated cysteines, Metabolic labeling of palmitate	0				1	416	3	35	1	Yes	Yes	Yes	Yes
O75976	O75976	CBPD_HUMAN	Reviewed	Homo sapiens	CPD	Carboxypeptidase D (EC 3.4.17.22) (Metallocarboxypeptidase D) (gp180)	5 of 17	1	2	Chemical modification and capture of palmitoylated cysteines, Metabolic labeling of palmitate	0				0		2	19	4	Yes	Yes	Yes	Yes
P78310	P78310	CXAR_HUMAN	Reviewed	Homo sapiens	CAR, CXADR	Coxsackievirus and adenovirus receptor (CAR) (hCAR) (CVB3-binding protein) (Coxsackievirus B-adenovirus receptor) (HCVADR)	5 of 17	2	2	Chemical modification and capture of palmitoylated cysteines, Metabolic labeling of palmitate	0				0		7	10	4	Yes	Yes	Yes	Yes
P62873	P62873	GBB1_HUMAN	Reviewed	Homo sapiens	GNB1	Guanine nucleotide-binding protein G(I)/G(S)/G(T) subunit beta-1 (Transducin beta chain 1)	5 of 17	0	2	Chemical modification and capture of palmitoylated cysteines, Metabolic labeling of palmitate	0				0		2	14	14	Yes	Yes	Yes	Yes
Q86X29	Q86X29	LSR_HUMAN	Reviewed	Homo sapiens	LISCH, LSR	Lipolysis-stimulated lipoprotein receptor	5 of 17	2	3	Chemical modification and capture of palmitoylated cysteines, Identification of PATs/APTs, Metabolic labeling of palmitate	0				0		6	20	14	Yes	Yes	Yes	Yes
P43121	P43121	MUC18_HUMAN	Reviewed	Homo sapiens	MUC18, MCAM	Cell surface glycoprotein MUC18 (Cell surface glycoprotein P1H12) (Melanoma cell adhesion molecule) (Melanoma-associated antigen A32) (Melanoma-associated antigen MUC18) (S-endo 1 endothelial-associated antigen) (CD antigen CD146)	5 of 17	3	2	Chemical modification and capture of palmitoylated cysteines, Metabolic labeling of palmitate	1	29648538		O75608	0		2	17	7	Yes	Yes	Yes	Yes
P60660	P60660	MYL6_HUMAN	Reviewed	Homo sapiens	MYL6	Myosin light polypeptide 6 (17 kDa myosin light chain) (LC17) (Myosin light chain 3) (MLC-3) (Myosin light chain alkali 3) (Myosin light chain A3) (Smooth muscle and nonmuscle myosin light chain alkali 6)	5 of 17	1	3	Chemical modification and capture of palmitoylated cysteines, Identification of PATs/APTs, Metabolic labeling of palmitate	0				0		2	3	3	Yes	Yes	Yes	Yes
O75915	O75915	PRAF3_HUMAN	Reviewed	Homo sapiens	HSPC127, PRAF3, PRA2, JWA, DERP11, ARL6IP5	PRA1 family protein 3 (ADP-ribosylation factor-like protein 6-interacting protein 5) (ARL-6-interacting protein 5) (Aip-5) (Cytoskeleton-related vitamin A-responsive protein) (Dermal papilla-derived protein 11) (GTRAP3-18) (Glutamate transporter EAAC1-interacting protein) (JM5) (Prenylated Rab acceptor protein 2) (Protein JWa) (Putative MAPK-activating protein PM27)	5 of 17	0	2	Chemical modification and capture of palmitoylated cysteines, Metabolic labeling of palmitate	0				0		1	0	0	No	No	Yes	Yes
P20618	P20618	PSB1_HUMAN	Reviewed	Homo sapiens	PSC5, PSMB1	Proteasome subunit beta type-1 (EC 3.4.25.1) (Macropain subunit C5) (Multicatalytic endopeptidase complex subunit C5) (Proteasome component C5) (Proteasome gamma chain)	5 of 17	0	4	Chemical modification and capture of palmitoylated cysteines, Identification of PATs/APTs, Identification of palmitoylation sites, Metabolic labeling of palmitate	0				1	224	1	4	4	No	No	Yes	Yes
P51149	P51149	RAB7A_HUMAN	Reviewed	Homo sapiens	RAB7, RAB7A	Ras-related protein Rab-7a	5 of 17	0	3	Chemical modification and capture of palmitoylated cysteines, Identification of PATs/APTs, Metabolic labeling of palmitate	1	31142470			0		1	5	5	Yes	Yes	Yes	Yes
O15258	O15258	RER1_HUMAN	Reviewed	Homo sapiens	RER1	Protein RER1	5 of 17	0	1	Metabolic labeling of palmitate	0				0		1	2	2	No	No	Yes	Yes
P61619	P61619	S61A1_HUMAN	Reviewed	Homo sapiens	SEC61A, SEC61A1	Protein transport protein Sec61 subunit alpha isoform 1 (Sec61 alpha-1)	5 of 17	0	4	Chemical modification and capture of palmitoylated cysteines, Identification of PATs/APTs, Identification of palmitoylation sites, Metabolic labeling of palmitate	0				1	13	2	8	7	Yes	Yes	Yes	Yes
Q9BVA1	Q9BVA1	TBB2B_HUMAN	Reviewed	Homo sapiens	TUBB2B	Tubulin beta-2B chain	5 of 17	1	4	Chemical modification and capture of palmitoylated cysteines, Identification of PATs/APTs, Identification of palmitoylation sites, Metabolic labeling of palmitate	0				1	12, 354	1	8	8	Yes	Yes	Yes	Yes
Q12893	Q12893	TM115_HUMAN	Reviewed	Homo sapiens	LUCA11.2, PL6, TMEM115	Transmembrane protein 115 (Placental protein 6) (Protein PL6)	5 of 17	0	3	Chemical modification and capture of palmitoylated cysteines, Identification of PATs/APTs, Metabolic labeling of palmitate	0				0		1	4	4	No	No	Yes	Yes
O94973	O94973	AP2A2_HUMAN	Reviewed	Homo sapiens	KIAA0899, HYPJ, HIP9, CLAPA2, ADTAB, AP2A2	AP-2 complex subunit alpha-2 (100 kDa coated vesicle protein C) (Adaptor protein complex AP-2 subunit alpha-2) (Adaptor-related protein complex 2 subunit alpha-2) (Alpha-adaptin C) (Alpha2-adaptin) (Clathrin assembly protein complex 2 alpha-C large chain) (Huntingtin yeast partner J) (Huntingtin-interacting protein 9) (HIP-9) (Huntingtin-interacting protein J) (Plasma membrane adaptor HA2/AP2 ada…	4 of 17	0	3	Chemical modification and capture of palmitoylated cysteines, Identification of PATs/APTs, Metabolic labeling of palmitate	0				0		3	16	16	Yes	Yes	Yes	Yes
Q00013	Q00013	EM55_HUMAN	Reviewed	Homo sapiens	EMP55, DXS552E, MPP1	55 kDa erythrocyte membrane protein (p55) (Membrane protein, palmitoylated 1)	4 of 17	0	3	Chemical modification and capture of palmitoylated cysteines, Identification of PATs/APTs, Metabolic labeling of palmitate	2	22496366, 23219804	Q8IUH5		0		3	4	4	No	No	Yes	Yes
Q8TCT9	Q8TCT9	HM13_HUMAN	Reviewed	Homo sapiens	MSTP086, SPP, PSL3, IMP1, H13, HM13	Minor histocompatibility antigen H13 (EC 3.4.23.-) (Intramembrane protease 1) (IMP-1) (IMPAS-1) (hIMP1) (Presenilin-like protein 3) (Signal peptide peptidase)	4 of 17	0	3	Chemical modification and capture of palmitoylated cysteines, Identification of PATs/APTs, Metabolic labeling of palmitate	0				0		4	5	5	No	No	Yes	Yes
P47914	P47914	RL29_HUMAN	Reviewed	Homo sapiens	RPL29	60S ribosomal protein L29 (Cell surface heparin-binding protein HIP) (Large ribosomal subunit protein eL29)	4 of 17	0	4	Chemical modification and capture of palmitoylated cysteines, Identification of PATs/APTs, Identification of palmitoylation sites, Metabolic labeling of palmitate	0				1	119	1	1	1	No	No	Yes	Yes
O75396	O75396	SC22B_HUMAN	Reviewed	Homo sapiens	SEC22L1, SEC22B	Vesicle-trafficking protein SEC22b (ER-Golgi SNARE of 24 kDa) (ERS-24) (ERS24) (SEC22 vesicle-trafficking protein homolog B) (SEC22 vesicle-trafficking protein-like 1)	4 of 17	0	2	Chemical modification and capture of palmitoylated cysteines, Metabolic labeling of palmitate	0				0		1	4	4	Yes	Yes	Yes	Yes
Q99523	Q99523	SORT_HUMAN	Reviewed	Homo sapiens	SORT1	Sortilin (100 kDa NT receptor) (Glycoprotein 95) (Gp95) (Neurotensin receptor 3) (NT3) (NTR3)	4 of 17	0	2	Chemical modification and capture of palmitoylated cysteines, Metabolic labeling of palmitate	1	18817523	Q8BGJ0		1	783	2	17	1	No	No	Yes	Yes
P49755	P49755	TMEDA_HUMAN	Reviewed	Homo sapiens	TMP21, TMED10	Transmembrane emp24 domain-containing protein 10 (21 kDa transmembrane-trafficking protein) (S31III125) (S31I125) (Tmp-21-I) (Transmembrane protein Tmp21) (p23) (p24 family protein delta-1) (p24delta1) (p24delta)	4 of 17	0	3	Chemical modification and capture of palmitoylated cysteines, Identification of PATs/APTs, Metabolic labeling of palmitate	0				0		1	3	1	No	No	Yes	Yes
Q8TAA9	Q8TAA9	VANG1_HUMAN	Reviewed	Homo sapiens	STB2, VANGL1	Vang-like protein 1 (Loop-tail protein 2 homolog) (LPP2) (Strabismus 2) (Van Gogh-like protein 1)	4 of 17	3	3	Chemical modification and capture of palmitoylated cysteines, Identification of palmitoylation sites, Metabolic labeling of palmitate	0				1	107	2	5	3	Yes	Yes	Yes	Yes
Q5W0Z9	Q5W0Z9	ZDH20_HUMAN	Reviewed	Homo sapiens	ZDHHC20	Palmitoyltransferase ZDHHC20 (EC 2.3.1.225) (Zinc finger DHHC domain-containing protein 20) (DHHC-20)	4 of 17	3	2	Chemical modification and capture of palmitoylated cysteines, Metabolic labeling of palmitate	0				0		4	14	14	Yes	Yes	Yes	Yes
Q9Y305	Q9Y305	ACOT9_HUMAN	Reviewed	Homo sapiens	CGI-16, ACOT9	Acyl-coenzyme A thioesterase 9, mitochondrial (Acyl-CoA thioesterase 9) (EC 3.1.2.-) (Acyl-CoA thioester hydrolase 9)	3 of 17	0	3	Chemical modification and capture of palmitoylated cysteines, Identification of PATs/APTs, Metabolic labeling of palmitate	0				0		4	8	7	Yes	Yes	Yes	Yes
P09972	P09972	ALDOC_HUMAN	Reviewed	Homo sapiens	ALDC, ALDOC	Fructose-bisphosphate aldolase C (EC 4.1.2.13) (Brain-type aldolase)	3 of 17	1	3	Chemical modification and capture of palmitoylated cysteines, Identification of palmitoylation sites, Metabolic labeling of palmitate	0				1	178	1	7	7	No	No	Yes	Yes
A6NMY6	A6NMY6	AXA2L_HUMAN	Reviewed	Homo sapiens	LPC2B, ANX2P2, ANX2L2, ANXA2P2	Putative annexin A2-like protein (Annexin A2 pseudogene 2) (Lipocortin II pseudogene)	3 of 17	0	3	Chemical modification and capture of palmitoylated cysteines, Identification of palmitoylation sites, Metabolic labeling of palmitate	0				3	9, 133, 335	1	3	3	Yes	Yes	Yes	Yes
O96005	O96005	CLPT1_HUMAN	Reviewed	Homo sapiens	CLPTM1	Cleft lip and palate transmembrane protein 1	3 of 17	0	1	Metabolic labeling of palmitate	0				0		3	4	2	No	No	Yes	Yes
O95864	O95864	FADS2_HUMAN	Reviewed	Homo sapiens	FADS2	Acyl-CoA 6-desaturase (EC 1.14.19.3) (Delta(6) fatty acid desaturase) (D6D) (Delta(6) desaturase) (Delta-6 desaturase) (Fatty acid desaturase 2)	3 of 17	0	1	Metabolic labeling of palmitate	0				0		4	4	2	Yes	Yes	Yes	Yes
Q14318	Q14318	FKBP8_HUMAN	Reviewed	Homo sapiens	FKBP38, FKBP8	Peptidyl-prolyl cis-trans isomerase FKBP8 (PPIase FKBP8) (EC 5.2.1.8) (38 kDa FK506-binding protein) (38 kDa FKBP) (FKBP-38) (hFKBP38) (FK506-binding protein 8) (FKBP-8) (FKBPR38) (Rotamase)	3 of 17	0	1	Metabolic labeling of palmitate	0				0		3	8	8	Yes	Yes	Yes	Yes
Q10471	Q10471	GALT2_HUMAN	Reviewed	Homo sapiens	GALNT2	Polypeptide N-acetylgalactosaminyltransferase 2 (EC 2.4.1.41) (Polypeptide GalNAc transferase 2) (GalNAc-T2) (pp-GaNTase 2) (Protein-UDP acetylgalactosaminyltransferase 2) (UDP-GalNAc:polypeptide N-acetylgalactosaminyltransferase 2) [Cleaved into: Polypeptide N-acetylgalactosaminyltransferase 2 soluble form]	3 of 17	0	1	Metabolic labeling of palmitate	0				0		2	13	1	Yes	Yes	Yes	Yes
P11166	P11166	GTR1_HUMAN	Reviewed	Homo sapiens	GLUT1, SLC2A1	Solute carrier family 2, facilitated glucose transporter member 1 (Glucose transporter type 1, erythrocyte/brain) (GLUT-1) (HepG2 glucose transporter)	3 of 17	0	2	Chemical modification and capture of palmitoylated cysteines, Metabolic labeling of palmitate	1	31637934			0		1	6	5	No	No	Yes	Yes
P16402	P16402	H13_HUMAN	Reviewed	Homo sapiens	H1F3, HIST1H1D	Histone H1.3 (Histone H1c) (Histone H1s-2)	3 of 17	0	1	Metabolic labeling of palmitate	0				0		1	0	0	No	No	Yes	Yes
Q3SXM5	Q3SXM5	HSDL1_HUMAN	Reviewed	Homo sapiens	HSDL1, SDR12C3	Inactive hydroxysteroid dehydrogenase-like protein 1 (Short chain dehydrogenase/reductase family 12C member 3)	3 of 17	0	3	Chemical modification and capture of palmitoylated cysteines, Identification of PATs/APTs, Metabolic labeling of palmitate	0				0		2	7	7	Yes	Yes	Yes	Yes
P05556	P05556	ITB1_HUMAN	Reviewed	Homo sapiens	MSK12, MDF2, FNRB, ITGB1	Integrin beta-1 (Fibronectin receptor subunit beta) (Glycoprotein IIa) (GPIIA) (VLA-4 subunit beta) (CD antigen CD29)	3 of 17	0	3	Chemical modification and capture of palmitoylated cysteines, Identification of PATs/APTs, Metabolic labeling of palmitate	0				0		5	60	2	Yes	Yes	Yes	Yes
Q9NQX7	Q9NQX7	ITM2C_HUMAN	Reviewed	Homo sapiens	PSEC0047, NPD018, hucep-14, BRI3, ITM2C	Integral membrane protein 2C (Cerebral protein 14) (Transmembrane protein BRI3) [Cleaved into: CT-BRI3]	3 of 17	2	3	Chemical modification and capture of palmitoylated cysteines, Identification of PATs/APTs, Metabolic labeling of palmitate	0				0		3	6	6	No	No	Yes	Yes
Q8IZA0	Q8IZA0	K319L_HUMAN	Reviewed	Homo sapiens	PP791, KIAA1837, KIAA0319L, AAVR	Dyslexia-associated protein KIAA0319-like protein (Adeno-associated virus receptor) (AAVR)	3 of 17	0	2	Chemical modification and capture of palmitoylated cysteines, Metabolic labeling of palmitate	0				0		3	20	5	Yes	Yes	Yes	Yes
Q96N66	Q96N66	MBOA7_HUMAN	Reviewed	Homo sapiens	OACT7, LENG4, BB1, MBOAT7	Lysophospholipid acyltransferase 7 (LPLAT 7) (EC 2.3.1.-) (1-acylglycerophosphatidylinositol O-acyltransferase) (EC 2.3.1.n4) (Bladder and breast carcinoma-overexpressed gene 1 protein) (Leukocyte receptor cluster member 4) (Lysophosphatidylinositol acyltransferase) (LPIAT) (Lyso-PI acyltransferase) (Membrane-bound O-acyltransferase domain-containing protein 7) (O-acyltransferase domain-containin…	3 of 17	0	3	Chemical modification and capture of palmitoylated cysteines, Identification of PATs/APTs, Metabolic labeling of palmitate	0				0		3	12	12	No	No	Yes	Yes
O43324	O43324	MCA3_HUMAN	Reviewed	Homo sapiens	P18, AIMP3, EEF1E1	Eukaryotic translation elongation factor 1 epsilon-1 (Aminoacyl tRNA synthetase complex-interacting multifunctional protein 3) (Elongation factor p18) (Multisynthase complex auxiliary component p18)	3 of 17	0	2	Chemical modification and capture of palmitoylated cysteines, Metabolic labeling of palmitate	0				0		2	1	1	No	No	Yes	Yes
Q9BTX1	Q9BTX1	NDC1_HUMAN	Reviewed	Homo sapiens	NDC1, TMEM48	Nucleoporin NDC1 (hNDC1) (Transmembrane protein 48)	3 of 17	0	3	Chemical modification and capture of palmitoylated cysteines, Identification of PATs/APTs, Metabolic labeling of palmitate	0				0		6	14	12	Yes	Yes	Yes	Yes
Q9NR12	Q9NR12	PDLI7_HUMAN	Reviewed	Homo sapiens	ENIGMA, PDLIM7	PDZ and LIM domain protein 7 (LIM mineralization protein) (LMP) (Protein enigma)	3 of 17	0	3	Chemical modification and capture of palmitoylated cysteines, Identification of PATs/APTs, Metabolic labeling of palmitate	0				0		6	19	19	Yes	Yes	Yes	Yes
Q13492	Q13492	PICAL_HUMAN	Reviewed	Homo sapiens	CALM, PICALM	Phosphatidylinositol-binding clathrin assembly protein (Clathrin assembly lymphoid myeloid leukemia protein)	3 of 17	0	1	Metabolic labeling of palmitate	0				0		5	3	3	No	No	Yes	Yes
Q99569	Q99569	PKP4_HUMAN	Reviewed	Homo sapiens	PKP4	Plakophilin-4 (p0071)	3 of 17	0	2	Chemical modification and capture of palmitoylated cysteines, Metabolic labeling of palmitate	0				0		2	14	14	Yes	Yes	Yes	Yes
P62136	P62136	PP1A_HUMAN	Reviewed	Homo sapiens	PPP1A, PPP1CA	Serine/threonine-protein phosphatase PP1-alpha catalytic subunit (PP-1A) (EC 3.1.3.16)	3 of 17	0	3	Chemical modification and capture of palmitoylated cysteines, Identification of PATs/APTs, Metabolic labeling of palmitate	0				0		3	14	13	Yes	Yes	Yes	Yes
P62140	P62140	PP1B_HUMAN	Reviewed	Homo sapiens	PPP1CB	Serine/threonine-protein phosphatase PP1-beta catalytic subunit (PP-1B) (PPP1CD) (EC 3.1.3.16) (EC 3.1.3.53)	3 of 17	1	3	Chemical modification and capture of palmitoylated cysteines, Identification of PATs/APTs, Metabolic labeling of palmitate	0				0		1	14	14	Yes	Yes	Yes	Yes
Q8TC12	Q8TC12	RDH11_HUMAN	Reviewed	Homo sapiens	CGI-82, PSDR1, ARSDR1, RDH11, SDR7C1	Retinol dehydrogenase 11 (EC 1.1.1.300) (Androgen-regulated short-chain dehydrogenase/reductase 1) (HCV core-binding protein HCBP12) (Prostate short-chain dehydrogenase/reductase 1) (Retinal reductase 1) (RalR1) (Short chain dehydrogenase/reductase family 7C member 1)	3 of 17	0	3	Chemical modification and capture of palmitoylated cysteines, Identification of PATs/APTs, Metabolic labeling of palmitate	0				0		3	7	7	Yes	Yes	Yes	Yes
P08134	P08134	RHOC_HUMAN	Reviewed	Homo sapiens	ARHC, ARH9, RHOC	Rho-related GTP-binding protein RhoC (Rho cDNA clone 9) (h9)	3 of 17	0	3	Chemical modification and capture of palmitoylated cysteines, Identification of palmitoylation sites, Metabolic labeling of palmitate	0				2	16, 107	1	6	6	Yes	Yes	Yes	Yes
P62910	P62910	RL32_HUMAN	Reviewed	Homo sapiens	PP9932, RPL32	60S ribosomal protein L32 (Large ribosomal subunit protein eL32)	3 of 17	0	3	Chemical modification and capture of palmitoylated cysteines, Identification of PATs/APTs, Metabolic labeling of palmitate	0				1	96	1	2	2	Yes	Yes	Yes	Yes
P49207	P49207	RL34_HUMAN	Reviewed	Homo sapiens	RPL34	60S ribosomal protein L34 (Large ribosomal subunit protein eL34)	3 of 17	0	3	Chemical modification and capture of palmitoylated cysteines, Identification of PATs/APTs, Metabolic labeling of palmitate	0				0		1	4	4	No	No	Yes	Yes
P0CW22	P0CW22	RS17L_HUMAN	Reviewed	Homo sapiens	RPS17L	40S ribosomal protein S17-like	3 of 17	0	2	Chemical modification and capture of palmitoylated cysteines, Metabolic labeling of palmitate	0				0		1	1	1	No	No	Yes	Yes
P63220	P63220	RS21_HUMAN	Reviewed	Homo sapiens	RPS21	40S ribosomal protein S21 (Small ribosomal subunit protein eS21)	3 of 17	0	4	Chemical modification and capture of palmitoylated cysteines, Identification of PATs/APTs, Identification of palmitoylation sites, Metabolic labeling of palmitate	0				1	56	1	2	2	Yes	Yes	Yes	Yes
Q9H2H9	Q9H2H9	S38A1_HUMAN	Reviewed	Homo sapiens	SNAT1, SAT1, NAT2, ATA1, SLC38A1	Sodium-coupled neutral amino acid transporter 1 (Amino acid transporter A1) (N-system amino acid transporter 2) (Solute carrier family 38 member 1) (System A amino acid transporter 1) (System N amino acid transporter 1)	3 of 17	0	4	Chemical modification and capture of palmitoylated cysteines, Identification of PATs/APTs, Identification of palmitoylation sites, Metabolic labeling of palmitate	0				2	391, 288	1	11	8	No	No	Yes	Yes
Q9ULF5	Q9ULF5	S39AA_HUMAN	Reviewed	Homo sapiens	ZIP10, KIAA1265, SLC39A10	Zinc transporter ZIP10 (Solute carrier family 39 member 10) (Zrt- and Irt-like protein 10) (ZIP-10)	3 of 17	0	3	Chemical modification and capture of palmitoylated cysteines, Identification of palmitoylation sites, Metabolic labeling of palmitate	0				1	435	2	15	15	Yes	Yes	Yes	Yes
Q15005	Q15005	SPCS2_HUMAN	Reviewed	Homo sapiens	SPC25, KIAA0102, SPCS2	Signal peptidase complex subunit 2 (EC 3.4.-.-) (Microsomal signal peptidase 25 kDa subunit) (SPase 25 kDa subunit)	3 of 17	0	3	Chemical modification and capture of palmitoylated cysteines, Identification of PATs/APTs, Metabolic labeling of palmitate	0				0		1	5	5	Yes	Yes	Yes	Yes
P61009	P61009	SPCS3_HUMAN	Reviewed	Homo sapiens	UNQ1841/PRO3567, SPC22, SPCS3	Signal peptidase complex subunit 3 (EC 3.4.-.-) (Microsomal signal peptidase 22/23 kDa subunit) (SPC22/23) (SPase 22/23 kDa subunit)	3 of 17	0	3	Chemical modification and capture of palmitoylated cysteines, Identification of PATs/APTs, Metabolic labeling of palmitate	0				0		1	1	1	No	No	Yes	Yes
Q658P3	Q658P3	STEA3_HUMAN	Reviewed	Homo sapiens	TSAP6, STEAP3	Metalloreductase STEAP3 (EC 1.16.1.-) (Dudulin-2) (Six-transmembrane epithelial antigen of prostate 3) (Tumor suppressor-activated pathway protein 6) (hTSAP6) (pHyde) (hpHyde)	3 of 17	0	3	Chemical modification and capture of palmitoylated cysteines, Identification of palmitoylation sites, Metabolic labeling of palmitate	0				1	453	4	10	9	Yes	Yes	Yes	Yes
Q9Y4P3	Q9Y4P3	TBL2_HUMAN	Reviewed	Homo sapiens	UNQ563/PRO1125, WBSCR13, TBL2	Transducin beta-like protein 2 (WS beta-transducin repeats protein) (WS-betaTRP) (Williams-Beuren syndrome chromosomal region 13 protein)	3 of 17	0	3	Chemical modification and capture of palmitoylated cysteines, Identification of PATs/APTs, Metabolic labeling of palmitate	0				1	44	1	11	11	No	No	Yes	Yes
Q92544	Q92544	TM9S4_HUMAN	Reviewed	Homo sapiens	KIAA0255, TM9SF4, TUCAP1	Transmembrane 9 superfamily member 4 (Tumor cannibalism associated protein 1)	3 of 17	0	3	Chemical modification and capture of palmitoylated cysteines, Identification of PATs/APTs, Metabolic labeling of palmitate	0				0		1	13	13	Yes	Yes	Yes	Yes
O14763	O14763	TR10B_HUMAN	Reviewed	Homo sapiens	UNQ160/PRO186, ZTNFR9, TRICK2, TRAILR2, KILLER, DR5, TNFRSF10B	Tumor necrosis factor receptor superfamily member 10B (Death receptor 5) (TNF-related apoptosis-inducing ligand receptor 2) (TRAIL receptor 2) (TRAIL-R2) (CD antigen CD262)	3 of 17	2	2	Chemical modification and capture of palmitoylated cysteines, Metabolic labeling of palmitate	0				0		3	18	3	Yes	Yes	Yes	Yes
P61088	P61088	UBE2N_HUMAN	Reviewed	Homo sapiens	BLU, UBE2N	Ubiquitin-conjugating enzyme E2 N (EC 2.3.2.23) (Bendless-like ubiquitin-conjugating enzyme) (E2 ubiquitin-conjugating enzyme N) (Ubc13) (UbcH13) (Ubiquitin carrier protein N) (Ubiquitin-protein ligase N)	3 of 17	1	2	Chemical modification and capture of palmitoylated cysteines, Metabolic labeling of palmitate	0				0		1	1	0	No	No	Yes	Yes
Q6NXT4	Q6NXT4	ZNT6_HUMAN	Reviewed	Homo sapiens	ZNT6, SLC30A6	Zinc transporter 6 (ZnT-6) (Solute carrier family 30 member 6)	3 of 17	0	3	Chemical modification and capture of palmitoylated cysteines, Identification of palmitoylation sites, Metabolic labeling of palmitate	0				1	184	4	8	6	Yes	Yes	Yes	Yes
P49748	P49748	ACADV_HUMAN	Reviewed	Homo sapiens	VLCAD, ACADVL	Very long-chain specific acyl-CoA dehydrogenase, mitochondrial (VLCAD) (EC 1.3.8.9)	2 of 17	0	1	Metabolic labeling of palmitate	0				0		3	7	7	No	No	Yes	Yes
P54709	P54709	AT1B3_HUMAN	Reviewed	Homo sapiens	ATP1B3	Sodium/potassium-transporting ATPase subunit beta-3 (Sodium/potassium-dependent ATPase subunit beta-3) (ATPB-3) (CD antigen CD298)	2 of 17	0	1	Metabolic labeling of palmitate	0				0		2	6	0	No	No	Yes	Yes
Q5T9A4	Q5T9A4	ATD3B_HUMAN	Reviewed	Homo sapiens	TOB3, KIAA1273, ATAD3B	ATPase family AAA domain-containing protein 3B (AAA-TOB3)	2 of 17	0	3	Chemical modification and capture of palmitoylated cysteines, Identification of PATs/APTs, Metabolic labeling of palmitate	0				0		3	13	10	Yes	Yes	Yes	Yes
P46379	P46379	BAG6_HUMAN	Reviewed	Homo sapiens	BAG6, BAT3, G3	Large proline-rich protein BAG6 (BAG family molecular chaperone regulator 6) (BCL2-associated athanogene 6) (BAG-6) (HLA-B-associated transcript 3) (Protein G3) (Protein Scythe)	2 of 17	0	2	Chemical modification and capture of palmitoylated cysteines, Metabolic labeling of palmitate	0				0		5	8	8	No	No	Yes	Yes
P35613	P35613	BASI_HUMAN	Reviewed	Homo sapiens	UNQ6505/PRO21383, BSG	Basigin (5F7) (Collagenase stimulatory factor) (Extracellular matrix metalloproteinase inducer) (EMMPRIN) (Leukocyte activation antigen M6) (OK blood group antigen) (Tumor cell-derived collagenase stimulatory factor) (TCSF) (CD antigen CD147)	2 of 17	0	1	Metabolic labeling of palmitate	0				0		4	7	3	No	No	Yes	Yes
Q96A33	Q96A33	CCD47_HUMAN	Reviewed	Homo sapiens	PSEC0077, MSTP041, GK001, CCDC47	Coiled-coil domain-containing protein 47	2 of 17	0	3	Chemical modification and capture of palmitoylated cysteines, Identification of PATs/APTs, Metabolic labeling of palmitate	0				0		2	9	5	Yes	Yes	Yes	Yes
Q5VV42	Q5VV42	CDKAL_HUMAN	Reviewed	Homo sapiens	CDKAL1	Threonylcarbamoyladenosine tRNA methylthiotransferase (EC 2.8.4.5) (CDK5 regulatory subunit-associated protein 1-like 1) (tRNA-t(6)A37 methylthiotransferase)	2 of 17	0	1	Chemical modification and capture of palmitoylated cysteines	0				0		3	12	12	Yes	Yes	Yes	Yes
Q99653	Q99653	CHP1_HUMAN	Reviewed	Homo sapiens	CHP, CHP1	Calcineurin B homologous protein 1 (Calcineurin B-like protein) (Calcium-binding protein CHP) (Calcium-binding protein p22) (EF-hand calcium-binding domain-containing protein p22)	2 of 17	0	1	Metabolic labeling of palmitate	0				0		1	0	0	No	No	Yes	Yes
Q9Y696	Q9Y696	CLIC4_HUMAN	Reviewed	Homo sapiens	CLIC4	Chloride intracellular channel protein 4 (Intracellular chloride ion channel protein p64H1)	2 of 17	0	1	Metabolic labeling of palmitate	0				0		1	4	4	No	No	Yes	Yes
Q8IXB1	Q8IXB1	DJC10_HUMAN	Reviewed	Homo sapiens	UNQ495/PRO1012, ERDJ5, DNAJC10	DnaJ homolog subfamily C member 10 (EC 1.8.4.-) (Endoplasmic reticulum DNA J domain-containing protein 5) (ER-resident protein ERdj5) (ERdj5) (Macrothioredoxin) (MTHr)	2 of 17	0	3	Chemical modification and capture of palmitoylated cysteines, Identification of PATs/APTs, Metabolic labeling of palmitate	0				0		3	23	15	No	No	Yes	Yes
P42126	P42126	ECI1_HUMAN	Reviewed	Homo sapiens	DCI, ECI1	Enoyl-CoA delta isomerase 1, mitochondrial (EC 5.3.3.8) (3,2-trans-enoyl-CoA isomerase) (Delta(3),Delta(2)-enoyl-CoA isomerase) (D3,D2-enoyl-CoA isomerase) (Dodecenoyl-CoA isomerase)	2 of 17	0	2	Chemical modification and capture of palmitoylated cysteines, Metabolic labeling of palmitate	0				0		2	5	5	No	No	Yes	Yes
Q9NR50	Q9NR50	EI2BG_HUMAN	Reviewed	Homo sapiens	EIF2B3	Translation initiation factor eIF-2B subunit gamma (eIF-2B GDP-GTP exchange factor subunit gamma)	2 of 17	0	3	Chemical modification and capture of palmitoylated cysteines, Identification of PATs/APTs, Metabolic labeling of palmitate	0				0		3	13	13	No	No	Yes	Yes
Q5VUB5	Q5VUB5	F1711_HUMAN	Reviewed	Homo sapiens	APCN, C10orf38, FAM171A1	Protein FAM171A1 (Astroprincin) (APCN)	2 of 17	0	2	Chemical modification and capture of palmitoylated cysteines, Metabolic labeling of palmitate	0				0		1	12	12	Yes	Yes	Yes	Yes
Q9HAV0	Q9HAV0	GBB4_HUMAN	Reviewed	Homo sapiens	GNB4	Guanine nucleotide-binding protein subunit beta-4 (Transducin beta chain 4)	2 of 17	0	2	Chemical modification and capture of palmitoylated cysteines, Metabolic labeling of palmitate	0				0		1	13	13	Yes	Yes	Yes	Yes
Q9H8Y8	Q9H8Y8	GORS2_HUMAN	Reviewed	Homo sapiens	GOLPH6, GORASP2	Golgi reassembly-stacking protein 2 (GRS2) (Golgi phosphoprotein 6) (GOLPH6) (Golgi reassembly-stacking protein of 55 kDa) (GRASP55) (p59)	2 of 17	0	1	Metabolic labeling of palmitate	0				0		3	5	3	Yes	Yes	Yes	Yes
O00291	O00291	HIP1_HUMAN	Reviewed	Homo sapiens	HIP1	Huntingtin-interacting protein 1 (HIP-1) (Huntingtin-interacting protein I) (HIP-I)	2 of 17	0	3	Chemical modification and capture of palmitoylated cysteines, Identification of PATs/APTs, Metabolic labeling of palmitate	1	16751107	Q12006		0		3	19	19	Yes	Yes	Yes	Yes
P48668	P48668	K2C6C_HUMAN	Reviewed	Homo sapiens	KRT6E, KRT6C	Keratin, type II cytoskeletal 6C (Cytokeratin-6C) (CK-6C) (Cytokeratin-6E) (CK-6E) (Keratin K6h) (Keratin-6C) (K6C) (Type-II keratin Kb12)	2 of 17	0	1	Metabolic labeling of palmitate	0				0		1	5	5	No	No	Yes	Yes
Q14847	Q14847	LASP1_HUMAN	Reviewed	Homo sapiens	MLN50, LASP1	LIM and SH3 domain protein 1 (LASP-1) (Metastatic lymph node gene 50 protein) (MLN 50)	2 of 17	0	2	Chemical modification and capture of palmitoylated cysteines, Metabolic labeling of palmitate	0				0		3	14	7	Yes	Yes	Yes	Yes
Q9H0U3	Q9H0U3	MAGT1_HUMAN	Reviewed	Homo sapiens	UNQ628/PRO1244, PSEC0084, IAG2, MAGT1	Magnesium transporter protein 1 (MagT1) (Dolichyl-diphosphooligosaccharide--protein glycosyltransferase subunit MAGT1) (Oligosaccharyl transferase subunit MAGT1) (Implantation-associated protein) (IAP)	2 of 17	0	3	Chemical modification and capture of palmitoylated cysteines, Identification of PATs/APTs, Metabolic labeling of palmitate	0				0		2	7	5	Yes	Yes	Yes	Yes
P23368	P23368	MAOM_HUMAN	Reviewed	Homo sapiens	ME2	NAD-dependent malic enzyme, mitochondrial (NAD-ME) (EC 1.1.1.38) (Malic enzyme 2)	2 of 17	0	1	Metabolic labeling of palmitate	0				0		2	11	11	Yes	Yes	Yes	Yes
P30419	P30419	NMT1_HUMAN	Reviewed	Homo sapiens	NMT, NMT1	Glycylpeptide N-tetradecanoyltransferase 1 (EC 2.3.1.97) (Myristoyl-CoA:protein N-myristoyltransferase 1) (NMT 1) (Type I N-myristoyltransferase) (Peptide N-myristoyltransferase 1)	2 of 17	0	3	Chemical modification and capture of palmitoylated cysteines, Identification of PATs/APTs, Metabolic labeling of palmitate	0				0		2	6	6	No	No	Yes	Yes
O14786	O14786	NRP1_HUMAN	Reviewed	Homo sapiens	VEGF165R, NRP, NRP1	Neuropilin-1 (Vascular endothelial cell growth factor 165 receptor) (CD antigen CD304)	2 of 17	0	2	Chemical modification and capture of palmitoylated cysteines, Metabolic labeling of palmitate	0				0		3	22	4	No	No	Yes	Yes
O00330	O00330	ODPX_HUMAN	Reviewed	Homo sapiens	PDX1, PDHX	Pyruvate dehydrogenase protein X component, mitochondrial (Dihydrolipoamide dehydrogenase-binding protein of pyruvate dehydrogenase complex) (E3-binding protein) (E3BP) (Lipoyl-containing pyruvate dehydrogenase complex component X) (proX)	2 of 17	0	2	Chemical modification and capture of palmitoylated cysteines, Metabolic labeling of palmitate	0				0		3	4	4	No	No	Yes	Yes
O75781	O75781	PALM_HUMAN	Reviewed	Homo sapiens	KIAA0270, PALM	Paralemmin-1 (Paralemmin)	2 of 17	2	2	Chemical modification and capture of palmitoylated cysteines, Metabolic labeling of palmitate	1	19299482	Q9ULC8		0		2	3	3	Yes	Yes	Yes	Yes
Q99959	Q99959	PKP2_HUMAN	Reviewed	Homo sapiens	PKP2	Plakophilin-2	2 of 17	0	1	Metabolic labeling of palmitate	1	25002405			1		2	9	9	No	No	Yes	Yes
Q92692	Q92692	NECT2_HUMAN	Reviewed	Homo sapiens	PRR2, HVEB, PVRL2, NECTIN2	Nectin-2 (Herpes virus entry mediator B) (Herpesvirus entry mediator B) (HveB) (Nectin cell adhesion molecule 2) (Poliovirus receptor-related protein 2) (CD antigen CD112)	2 of 17	2	1	Chemical modification and capture of palmitoylated cysteines	0				0		2	8	2	No	No	Yes	Yes
P60763	P60763	RAC3_HUMAN	Reviewed	Homo sapiens	RAC3	Ras-related C3 botulinum toxin substrate 3 (p21-Rac3)	2 of 17	0	3	Chemical modification and capture of palmitoylated cysteines, Identification of palmitoylation sites, Metabolic labeling of palmitate	0				2	6, 157	1	7	7	Yes	Yes	Yes	Yes
Q07960	Q07960	RHG01_HUMAN	Reviewed	Homo sapiens	RHOGAP1, CDC42GAP, ARHGAP1	Rho GTPase-activating protein 1 (CDC42 GTPase-activating protein) (GTPase-activating protein rhoGAP) (Rho-related small GTPase protein activator) (Rho-type GTPase-activating protein 1) (p50-RhoGAP)	2 of 17	0	2	Chemical modification and capture of palmitoylated cysteines, Metabolic labeling of palmitate	0				0		1	1	1	No	No	Yes	Yes
P83881	P83881	RL36A_HUMAN	Reviewed	Homo sapiens	MIG6, GIG15, RPL44, RPL36A	60S ribosomal protein L36a (60S ribosomal protein L44) (Cell growth-inhibiting gene 15 protein) (Cell migration-inducing gene 6 protein) (Large ribosomal subunit protein eL42)	2 of 17	0	3	Chemical modification and capture of palmitoylated cysteines, Identification of PATs/APTs, Metabolic labeling of palmitate	0				0		1	5	5	Yes	Yes	Yes	Yes
P61513	P61513	RL37A_HUMAN	Reviewed	Homo sapiens	RPL37A	60S ribosomal protein L37a (Large ribosomal subunit protein eL43)	2 of 17	0	3	Chemical modification and capture of palmitoylated cysteines, Identification of PATs/APTs, Metabolic labeling of palmitate	0				0		1	4	4	No	No	Yes	Yes
O14975	O14975	S27A2_HUMAN	Reviewed	Homo sapiens	VLACS, FATP2, FACVL1, ACSVL1, SLC27A2	Very long-chain acyl-CoA synthetase (VLACS) (VLCS) (EC 6.2.1.-) (Fatty acid transport protein 2) (FATP-2) (Fatty-acid-coenzyme A ligase, very long-chain 1) (Long-chain-fatty-acid--CoA ligase) (EC 6.2.1.3) (Solute carrier family 27 member 2) (THCA-CoA ligase) (Very long-chain-fatty-acid-CoA ligase)	2 of 17	0	4	Chemical modification and capture of palmitoylated cysteines, Identification of PATs/APTs, Identification of palmitoylation sites, Metabolic labeling of palmitate	0				2	22, 23	2	14	9	Yes	Yes	Yes	Yes
Q99808	Q99808	S29A1_HUMAN	Reviewed	Homo sapiens	ENT1, SLC29A1	Equilibrative nucleoside transporter 1 (Equilibrative nitrobenzylmercaptopurine riboside-sensitive nucleoside transporter) (Equilibrative NBMPR-sensitive nucleoside transporter) (Nucleoside transporter, es-type) (Solute carrier family 29 member 1)	2 of 17	0	3	Chemical modification and capture of palmitoylated cysteines, Identification of PATs/APTs, Metabolic labeling of palmitate	0				0		2	13	10	Yes	Yes	Yes	Yes
Q96K37	Q96K37	S35E1_HUMAN	Reviewed	Homo sapiens	PSEC0038, SLC35E1	Solute carrier family 35 member E1	2 of 17	0	2	Chemical modification and capture of palmitoylated cysteines, Identification of PATs/APTs	0				0		3	6	6	No	No	Yes	Yes
Q15043	Q15043	S39AE_HUMAN	Reviewed	Homo sapiens	ZIP14, KIAA0062, SLC39A14	Zinc transporter ZIP14 (LIV-1 subfamily of ZIP zinc transporter 4) (LZT-Hs4) (Solute carrier family 39 member 14) (Zrt- and Irt-like protein 14) (ZIP-14)	2 of 17	0	4	Chemical modification and capture of palmitoylated cysteines, Identification of PATs/APTs, Identification of palmitoylation sites, Metabolic labeling of palmitate	0				1	322	3	15	10	Yes	Yes	Yes	Yes
Q9NR31	Q9NR31	SAR1A_HUMAN	Reviewed	Homo sapiens	SARA1, SARA, SAR1, SAR1A	GTP-binding protein SAR1a (COPII-associated small GTPase)	2 of 17	0	3	Chemical modification and capture of palmitoylated cysteines, Identification of PATs/APTs, Metabolic labeling of palmitate	0				0		2	2	2	No	No	Yes	Yes
Q9UNH7	Q9UNH7	SNX6_HUMAN	Reviewed	Homo sapiens	SNX6	Sorting nexin-6 (TRAF4-associated factor 2) [Cleaved into: Sorting nexin-6, N-terminally processed]	2 of 17	0	1	Metabolic labeling of palmitate	0				0		2	5	5	Yes	Yes	Yes	Yes
Q8WUY1	Q8WUY1	THEM6_HUMAN	Reviewed	Homo sapiens	PSEC0098, C8orf55, THEM6	Protein THEM6 (Mesenchymal stem cell protein DSCD75) (Thioesterase superfamily member 6)	2 of 17	0	2	Chemical modification and capture of palmitoylated cysteines, Metabolic labeling of palmitate	0				0		1	5	5	No	No	Yes	Yes
P10599	P10599	THIO_HUMAN	Reviewed	Homo sapiens	TRX1, TRX, TRDX, TXN	Thioredoxin (Trx) (ATL-derived factor) (ADF) (Surface-associated sulphydryl protein) (SASP)	2 of 17	0	3	Chemical modification and capture of palmitoylated cysteines, Identification of PATs/APTs, Metabolic labeling of palmitate	2	25839660, 25576832			3	73, 62, 69	2	5	2	Yes	No	Yes	Yes
Q8WZ42	Q8WZ42	TITIN_HUMAN	Reviewed	Homo sapiens	TTN	Titin (EC 2.7.11.1) (Connectin) (Rhabdomyosarcoma antigen MU-RMS-40.14)	2 of 17	0	2	Chemical modification and capture of palmitoylated cysteines, Metabolic labeling of palmitate	0				0		13	522	421	Yes	Yes	Yes	Yes
Q8NBN3	Q8NBN3	TM87A_HUMAN	Reviewed	Homo sapiens	PSEC0094, TMEM87A	Transmembrane protein 87A	2 of 17	0	2	Chemical modification and capture of palmitoylated cysteines, Metabolic labeling of palmitate	0				0		3	7	7	Yes	Yes	Yes	Yes
Q9UM00	Q9UM00	TMCO1_HUMAN	Reviewed	Homo sapiens	UNQ151/PRO177, PNAS-136, PNAS-10, TMCC4, TMCO1	Calcium load-activated calcium channel (CLAC channel) (Transmembrane and coiled-coil domain-containing protein 1) (Transmembrane and coiled-coil domains protein 4) (Xenogeneic cross-immune protein PCIA3)	2 of 17	0	3	Chemical modification and capture of palmitoylated cysteines, Identification of PATs/APTs, Metabolic labeling of palmitate	0				0		3	7	4	Yes	Yes	Yes	Yes
Q9UHN6	Q9UHN6	CEIP2_HUMAN	Reviewed	Homo sapiens	CEMIP2, KIAA1412, TMEM2	Cell surface hyaluronidase (EC 3.2.1.35) (Cell migration-inducing hyaluronidase 2) (Transmembrane protein 2)	2 of 17	0	2	Chemical modification and capture of palmitoylated cysteines, Metabolic labeling of palmitate	0				0		2	25	25	No	No	Yes	Yes
Q9BXS4	Q9BXS4	TMM59_HUMAN	Reviewed	Homo sapiens	UNQ169/PRO195, HSPC001, C1orf8, TMEM59	Transmembrane protein 59 (Liver membrane-bound protein)	2 of 17	2	2	Chemical modification and capture of palmitoylated cysteines, Metabolic labeling of palmitate	0				0		1	12	2	Yes	Yes	Yes	Yes
P29144	P29144	TPP2_HUMAN	Reviewed	Homo sapiens	TPP2	Tripeptidyl-peptidase 2 (TPP-2) (EC 3.4.14.10) (Tripeptidyl aminopeptidase) (Tripeptidyl-peptidase II) (TPP-II)	2 of 17	0	3	Chemical modification and capture of palmitoylated cysteines, Identification of PATs/APTs, Metabolic labeling of palmitate	0				0		1	26	26	No	No	Yes	Yes
Q8NBM4	Q8NBM4	UBAC2_HUMAN	Reviewed	Homo sapiens	PSEC0110, PHGDHL1, UBAC2	Ubiquitin-associated domain-containing protein 2 (UBA domain-containing protein 2) (Phosphoglycerate dehydrogenase-like protein 1)	2 of 17	0	3	Chemical modification and capture of palmitoylated cysteines, Identification of PATs/APTs, Metabolic labeling of palmitate	0				0		5	11	3	Yes	Yes	Yes	Yes
P61225	P61225	RAP2B_HUMAN	Reviewed	Homo sapiens	RAP2B	Ras-related protein Rap-2b	14 of 17	6	3	Chemical modification and capture of palmitoylated cysteines, Identification of PATs/APTs, Metabolic labeling of palmitate	3	19061864, 18582561			2	176, 177	1	4	4	Yes	Yes	Yes	Yes
O14828	O14828	SCAM3_HUMAN	Reviewed	Homo sapiens	PROPIN1, C1orf3, SCAMP3	Secretory carrier-associated membrane protein 3 (Secretory carrier membrane protein 3)	13 of 17	5	4	Chemical modification and capture of palmitoylated cysteines, Identification of PATs/APTs, Identification of palmitoylation sites, Metabolic labeling of palmitate	0				2	212, 216	2	7	7	Yes	Yes	Yes	Yes
Q9H3N1	Q9H3N1	TMX1_HUMAN	Reviewed	Homo sapiens	UNQ235/PRO268, PSEC0085, TXNDC1, TXNDC, TMX, TMX1	Thioredoxin-related transmembrane protein 1 (Thioredoxin domain-containing protein 1) (Transmembrane Trx-related protein)	13 of 17	7	4	Chemical modification and capture of palmitoylated cysteines, Identification of PATs/APTs, Identification of palmitoylation sites, Metabolic labeling of palmitate	2	19137006, 22045338			2	205, 207, 106, 165	1	7	3	No	No	Yes	Yes
Q15836	Q15836	VAMP3_HUMAN	Reviewed	Homo sapiens	SYB3, VAMP3	Vesicle-associated membrane protein 3 (VAMP-3) (Cellubrevin) (CEB) (Synaptobrevin-3)	12 of 17	6	2	Chemical modification and capture of palmitoylated cysteines, Metabolic labeling of palmitate	0				0		1	1	1	No	No	Yes	Yes
O15126	O15126	SCAM1_HUMAN	Reviewed	Homo sapiens	SCAMP, SCAMP1	Secretory carrier-associated membrane protein 1 (Secretory carrier membrane protein 1)	11 of 17	5	4	Chemical modification and capture of palmitoylated cysteines, Identification of PATs/APTs, Identification of palmitoylation sites, Metabolic labeling of palmitate	0				1	132	2	7	6	Yes	Yes	Yes	Yes
Q86Y82	Q86Y82	STX12_HUMAN	Reviewed	Homo sapiens	STX12	Syntaxin-12	11 of 17	2	2	Chemical modification and capture of palmitoylated cysteines, Metabolic labeling of palmitate	0				0		1	2	2	No	No	Yes	Yes
O43169	O43169	CYB5B_HUMAN	Reviewed	Homo sapiens	OMB5, CYB5M, CYB5B	Cytochrome b5 type B (Cytochrome b5 outer mitochondrial membrane isoform)	10 of 17	1	2	Chemical modification and capture of palmitoylated cysteines, Metabolic labeling of palmitate	0				0		1	2	2	No	No	Yes	Yes
P51809	P51809	VAMP7_HUMAN	Reviewed	Homo sapiens	SYBL1, VAMP7	Vesicle-associated membrane protein 7 (VAMP-7) (Synaptobrevin-like protein 1) (Tetanus-insensitive VAMP) (Ti-VAMP)	10 of 17	5	3	Chemical modification and capture of palmitoylated cysteines, Identification of PATs/APTs, Metabolic labeling of palmitate	0				0		3	9	6	Yes	Yes	Yes	Yes
P04439	P04439	1A03_HUMAN	Reviewed	Homo sapiens	HLAA, HLA-A	HLA class I histocompatibility antigen, A-3 alpha chain (Human leukocyte antigen A*03) (HLA-A*03)	1 of 17	0	1	Metabolic labeling of palmitate	0				0		1	5	1	No	No	Yes	Yes
Q9NRG9	Q9NRG9	AAAS_HUMAN	Reviewed	Homo sapiens	GL003, ADRACALA, AAAS	Aladin (Adracalin)	1 of 17	0	2	Chemical modification and capture of palmitoylated cysteines, Identification of PATs/APTs	0				0		2	15	15	Yes	Yes	Yes	Yes
P53680	P53680	AP2S1_HUMAN	Reviewed	Homo sapiens	CLAPS2, AP17, AP2S1	AP-2 complex subunit sigma (Adaptor protein complex AP-2 subunit sigma) (Adaptor-related protein complex 2 subunit sigma) (Clathrin assembly protein 2 sigma small chain) (Clathrin coat assembly protein AP17) (Clathrin coat-associated protein AP17) (HA2 17 kDa subunit) (Plasma membrane adaptor AP-2 17 kDa protein) (Sigma2-adaptin)	1 of 17	0	2	Chemical modification and capture of palmitoylated cysteines, Identification of PATs/APTs	0				0		2	3	3	No	No	Yes	Yes
Q3SXY8	Q3SXY8	AR13B_HUMAN	Reviewed	Homo sapiens	ARL2L1, ARL13B	ADP-ribosylation factor-like protein 13B (ADP-ribosylation factor-like protein 2-like 1) (ARL2-like protein 1)	1 of 17	0	1	Metabolic labeling of palmitate	0				0		3	8	8	Yes	Yes	Yes	Yes
O00192	O00192	ARVC_HUMAN	Reviewed	Homo sapiens	ARVCF	Armadillo repeat protein deleted in velo-cardio-facial syndrome	1 of 17	0	1	Chemical modification and capture of palmitoylated cysteines	0				0		2	12	12	No	No	Yes	Yes
Q13867	Q13867	BLMH_HUMAN	Reviewed	Homo sapiens	BLMH	Bleomycin hydrolase (BH) (BLM hydrolase) (BMH) (EC 3.4.22.40)	1 of 17	0	3	Chemical modification and capture of palmitoylated cysteines, Identification of PATs/APTs, Metabolic labeling of palmitate	0				0		1	11	11	No	No	Yes	Yes
Q96JB5	Q96JB5	CK5P3_HUMAN	Reviewed	Homo sapiens	PP1553, OK/SW-cl.114, MSTP016, IC53, CDK5RAP3, LZAP	CDK5 regulatory subunit-associated protein 3 (CDK5 activator-binding protein C53) (LXXLL/leucine-zipper-containing ARF-binding protein) (Protein HSF-27)	1 of 17	0	1	Metabolic labeling of palmitate	0				0		4	6	6	Yes	Yes	Yes	Yes
P10606	P10606	COX5B_HUMAN	Reviewed	Homo sapiens	COX5B	Cytochrome c oxidase subunit 5B, mitochondrial (Cytochrome c oxidase polypeptide Vb)	1 of 17	0	3	Chemical modification and capture of palmitoylated cysteines, Identification of PATs/APTs, Metabolic labeling of palmitate	0				0		1	4	4	No	No	Yes	Yes
Q7Z4W1	Q7Z4W1	DCXR_HUMAN	Reviewed	Homo sapiens	DCXR, SDR20C1	L-xylulose reductase (XR) (EC 1.1.1.10) (Carbonyl reductase II) (Dicarbonyl/L-xylulose reductase) (Kidney dicarbonyl reductase) (kiDCR) (Short chain dehydrogenase/reductase family 20C member 1) (Sperm surface protein P34H)	1 of 17	0	2	Chemical modification and capture of palmitoylated cysteines, Identification of PATs/APTs	0				0		1	5	5	No	No	Yes	Yes
O75190	O75190	DNJB6_HUMAN	Reviewed	Homo sapiens	MSJ1, MRJ, HSJ2, DNAJB6	DnaJ homolog subfamily B member 6 (HHDJ1) (Heat shock protein J2) (HSJ-2) (MRJ) (MSJ-1)	1 of 17	0	1	Chemical modification and capture of palmitoylated cysteines	0				0		4	1	1	No	No	Yes	Yes
Q14194	Q14194	DPYL1_HUMAN	Reviewed	Homo sapiens	ULIP3, DPYSL1, CRMP1	Dihydropyrimidinase-related protein 1 (DRP-1) (Collapsin response mediator protein 1) (CRMP-1) (Unc-33-like phosphoprotein 3) (ULIP-3)	1 of 17	0	1	Metabolic labeling of palmitate	0				0		2	6	6	No	No	Yes	Yes
Q14574	Q14574	DSC3_HUMAN	Reviewed	Homo sapiens	DSC4, CDHF3, DSC3	Desmocollin-3 (Cadherin family member 3) (Desmocollin-4) (HT-CP)	1 of 17	0	1	Metabolic labeling of palmitate	0				0		2	23	13	Yes	Yes	Yes	Yes
P63172	P63172	DYLT1_HUMAN	Reviewed	Homo sapiens	TCTEX1, TCTEX-1, TCTEL1, DYNLT1	Dynein light chain Tctex-type 1 (Protein CW-1) (T-complex testis-specific protein 1 homolog)	1 of 17	0	2	Chemical modification and capture of palmitoylated cysteines, Identification of PATs/APTs	0				0		1	4	4	No	No	Yes	Yes
P43003	P43003	EAA1_HUMAN	Reviewed	Homo sapiens	GLAST1, GLAST, EAAT1, SLC1A3	Excitatory amino acid transporter 1 (Sodium-dependent glutamate/aspartate transporter 1) (GLAST-1) (Solute carrier family 1 member 3)	1 of 17	0	1	Chemical modification and capture of palmitoylated cysteines	1	26876311			0		2	3	2	No	No	Yes	Yes
Q9H4M9	Q9H4M9	EHD1_HUMAN	Reviewed	Homo sapiens	CDABP0131, PAST1, PAST, EHD1	EH domain-containing protein 1 (PAST homolog 1) (hPAST1) (Testilin)	1 of 17	0	1	Metabolic labeling of palmitate	0				0		1	1	1	Yes	Yes	Yes	Yes
Q15375	Q15375	EPHA7_HUMAN	Reviewed	Homo sapiens	HEK11, EHK3, EPHA7	Ephrin type-A receptor 7 (EC 2.7.10.1) (EPH homology kinase 3) (EHK-3) (EPH-like kinase 11) (EK11) (hEK11)	1 of 17	0	1	Metabolic labeling of palmitate	0				0		5	31	10	Yes	Yes	Yes	Yes
O75477	O75477	ERLN1_HUMAN	Reviewed	Homo sapiens	SPFH1, KEO4, KE04, C10orf69, ERLIN1	Erlin-1 (Endoplasmic reticulum lipid raft-associated protein 1) (Protein KE04) (Stomatin-prohibitin-flotillin-HflC/K domain-containing protein 1) (SPFH domain-containing protein 1)	1 of 17	0	1	Metabolic labeling of palmitate	0				0		1	3	0	No	No	Yes	Yes
Q86V85	Q86V85	GP180_HUMAN	Reviewed	Homo sapiens	ITR, GPR180	Integral membrane protein GPR180 (Intimal thickness-related receptor)	1 of 17	0	2	Chemical modification and capture of palmitoylated cysteines, Identification of PATs/APTs	0				0		1	13	13	Yes	Yes	Yes	Yes
O75146	O75146	HIP1R_HUMAN	Reviewed	Homo sapiens	KIAA0655, HIP12, HIP1R	Huntingtin-interacting protein 1-related protein (HIP1-related protein) (Huntingtin-interacting protein 12) (HIP-12)	1 of 17	0	1	Chemical modification and capture of palmitoylated cysteines	0				0		2	12	12	No	No	Yes	Yes
P29218	P29218	IMPA1_HUMAN	Reviewed	Homo sapiens	IMPA, IMPA1	Inositol monophosphatase 1 (IMP 1) (IMPase 1) (EC 3.1.3.25) (D-galactose 1-phosphate phosphatase) (EC 3.1.3.94) (Inositol-1(or 4)-monophosphatase 1) (Lithium-sensitive myo-inositol monophosphatase A1)	1 of 17	0	1	Metabolic labeling of palmitate	0				0		3	7	7	Yes	Yes	Yes	Yes
P15260	P15260	INGR1_HUMAN	Reviewed	Homo sapiens	IFNGR1	Interferon gamma receptor 1 (IFN-gamma receptor 1) (IFN-gamma-R1) (CDw119) (Interferon gamma receptor alpha-chain) (IFN-gamma-R-alpha) (CD antigen CD119)	1 of 17	0	1	Metabolic labeling of palmitate	0				0		2	12	4	No	No	Yes	Yes
P19013	P19013	K2C4_HUMAN	Reviewed	Homo sapiens	CYK4, KRT4	Keratin, type II cytoskeletal 4 (Cytokeratin-4) (CK-4) (Keratin-4) (K4) (Type-II keratin Kb4)	1 of 17	0	1	Metabolic labeling of palmitate	0				0		1	7	7	Yes	Yes	Yes	Yes
Q96EK5	Q96EK5	KBP_HUMAN	Reviewed	Homo sapiens	KBP, KIAA1279, KIF1BP	KIF1-binding protein	1 of 17	0	1	Metabolic labeling of palmitate	0				0		1	12	12	Yes	Yes	Yes	Yes
Q15334	Q15334	L2GL1_HUMAN	Reviewed	Homo sapiens	HUGL1, HUGL, DLG4, LLGL1	Lethal(2) giant larvae protein homolog 1 (LLGL) (DLG4) (Hugl-1) (Human homolog to the D-lgl gene protein)	1 of 17	0	1	Chemical modification and capture of palmitoylated cysteines	0				0		1	23	23	No	No	Yes	Yes
Q6UWP7	Q6UWP7	LCLT1_HUMAN	Reviewed	Homo sapiens	UNQ1849/PRO3579, LYCAT, ALCAT1, AGPAT8, LCLAT1	Lysocardiolipin acyltransferase 1 (EC 2.3.1.-) (EC 2.3.1.51) (1-acylglycerol-3-phosphate O-acyltransferase 8) (1-AGP acyltransferase 8) (1-AGPAT 8) (Acyl-CoA:lysocardiolipin acyltransferase 1)	1 of 17	0	2	Chemical modification and capture of palmitoylated cysteines, Identification of PATs/APTs	0				0		3	8	8	No	No	Yes	Yes
Q9C0E8	Q9C0E8	LNP_HUMAN	Reviewed	Homo sapiens	KIAA1715, LNP, LNPK	Endoplasmic reticulum junction formation protein lunapark (ER junction formation factor lunapark)	1 of 17	0	1	Chemical modification and capture of palmitoylated cysteines	0				0		4	6	6	No	No	Yes	Yes
Q8NCW5	Q8NCW5	NNRE_HUMAN	Reviewed	Homo sapiens	YJEFN1, AIBP, APOA1BP, NAXE	NAD(P)H-hydrate epimerase (EC 5.1.99.6) (Apolipoprotein A-I-binding protein) (AI-BP) (NAD(P)HX epimerase) (YjeF N-terminal domain-containing protein 1) (YjeF_N1)	1 of 17	0	1	Metabolic labeling of palmitate	0				0		2	6	6	Yes	Yes	Yes	Yes
P69849	P69849	NOMO3_HUMAN	Reviewed	Homo sapiens	NOMO3	Nodal modulator 3 (pM5 protein 3)	1 of 17	0	1	Metabolic labeling of palmitate	0				0		1	17	0	No	No	Yes	Yes
Q9NXE4	Q9NXE4	NSMA3_HUMAN	Reviewed	Homo sapiens	SKNY, KIAA1418, SMPD4	Sphingomyelin phosphodiesterase 4 (EC 3.1.4.12) (Neutral sphingomyelinase 3) (nSMase-3) (nSMase3) (Neutral sphingomyelinase III)	1 of 17	0	2	Chemical modification and capture of palmitoylated cysteines, Identification of PATs/APTs	0				0		10	15	13	Yes	Yes	Yes	Yes
Q8NFH4	Q8NFH4	NUP37_HUMAN	Reviewed	Homo sapiens	NUP37	Nucleoporin Nup37 (p37) (Nup107-160 subcomplex subunit Nup37)	1 of 17	0	2	Chemical modification and capture of palmitoylated cysteines, Identification of PATs/APTs	0				0		1	8	8	No	No	Yes	Yes
O60245	O60245	PCDH7_HUMAN	Reviewed	Homo sapiens	BHPCDH, PCDH7	Protocadherin-7 (Brain-heart protocadherin) (BH-Pcdh)	1 of 17	0	1	Chemical modification and capture of palmitoylated cysteines	0				0		3	13	6	Yes	Yes	Yes	Yes
Q02809	Q02809	PLOD1_HUMAN	Reviewed	Homo sapiens	PLOD, LLH, PLOD1	Procollagen-lysine,2-oxoglutarate 5-dioxygenase 1 (EC 1.14.11.4) (Lysyl hydroxylase 1) (LH1)	1 of 17	0	1	Metabolic labeling of palmitate	0				0		2	12	10	Yes	Yes	Yes	Yes
Q9HCU5	Q9HCU5	PREB_HUMAN	Reviewed	Homo sapiens	SEC12, PREB	Prolactin regulatory element-binding protein (Mammalian guanine nucleotide exchange factor mSec12)	1 of 17	0	2	Chemical modification and capture of palmitoylated cysteines, Identification of PATs/APTs	0				0		1	10	10	No	No	Yes	Yes
Q99436	Q99436	PSB7_HUMAN	Reviewed	Homo sapiens	Z, PSMB7	Proteasome subunit beta type-7 (EC 3.4.25.1) (Macropain chain Z) (Multicatalytic endopeptidase complex chain Z) (Proteasome subunit Z)	1 of 17	0	3	Chemical modification and capture of palmitoylated cysteines, Identification of PATs/APTs, Metabolic labeling of palmitate	0				0		2	6	6	Yes	Yes	Yes	Yes
Q15907	Q15907	RB11B_HUMAN	Reviewed	Homo sapiens	YPT3, RAB11B	Ras-related protein Rab-11B (GTP-binding protein YPT3)	1 of 17	0	1	Metabolic labeling of palmitate	0				0		2	2	2	Yes	Yes	Yes	Yes
Q15042	Q15042	RB3GP_HUMAN	Reviewed	Homo sapiens	RAB3GAP, KIAA0066, RAB3GAP1	Rab3 GTPase-activating protein catalytic subunit (RAB3 GTPase-activating protein 130 kDa subunit) (Rab3-GAP p130) (Rab3-GAP)	1 of 17	0	2	Chemical modification and capture of palmitoylated cysteines, Identification of PATs/APTs	0				0		4	20	20	Yes	Yes	Yes	Yes
Q9NWU5	Q9NWU5	RM22_HUMAN	Reviewed	Homo sapiens	HSPC158, RPML25, MRPL25, MRPL22	39S ribosomal protein L22, mitochondrial (L22mt) (MRP-L22) (39S ribosomal protein L25, mitochondrial) (L25mt) (MRP-L25) (Mitochondrial large ribosomal subunit protein uL22m)	1 of 17	0	2	Chemical modification and capture of palmitoylated cysteines, Identification of PATs/APTs	0				0		3	3	3	No	No	Yes	Yes
Q9BRJ2	Q9BRJ2	RM45_HUMAN	Reviewed	Homo sapiens	MRPL45	39S ribosomal protein L45, mitochondrial (L45mt) (MRP-L45) (Mitochondrial large ribosomal subunit protein mL45)	1 of 17	0	1	Metabolic labeling of palmitate	0				0		1	5	5	Yes	Yes	Yes	Yes
Q9Y6M7	Q9Y6M7	S4A7_HUMAN	Reviewed	Homo sapiens	SLC4A6, SBC2, NBC3, NBC2B, NBC2, BT, SLC4A7, NBCn1	Sodium bicarbonate cotransporter 3 (Electroneutral Na/HCO(3) cotransporter) (Sodium bicarbonate cotransporter 2) (Sodium bicarbonate cotransporter 2b) (Bicarbonate transporter) (Solute carrier family 4 member 7)	1 of 17	0	2	Chemical modification and capture of palmitoylated cysteines, Identification of PATs/APTs	0				0		14	20	9	Yes	Yes	Yes	Yes
P48029	P48029	SC6A8_HUMAN	Reviewed	Homo sapiens	SLC6A8	Sodium- and chloride-dependent creatine transporter 1 (CT1) (Creatine transporter 1) (Solute carrier family 6 member 8)	1 of 17	0	1	Metabolic labeling of palmitate	0				0		4	23	17	Yes	Yes	Yes	Yes
Q8WVM8	Q8WVM8	SCFD1_HUMAN	Reviewed	Homo sapiens	FKSG23, STXBP1L2, KIAA0917, C14orf163, SCFD1	Sec1 family domain-containing protein 1 (SLY1 homolog) (Sly1p) (Syntaxin-binding protein 1-like 2)	1 of 17	0	1	Metabolic labeling of palmitate	0				0		3	6	6	Yes	Yes	Yes	Yes
Q12765	Q12765	SCRN1_HUMAN	Reviewed	Homo sapiens	KIAA0193, SCRN1	Secernin-1	1 of 17	0	1	Metabolic labeling of palmitate	0				0		3	12	11	No	No	Yes	Yes
Q8WXH0	Q8WXH0	SYNE2_HUMAN	Reviewed	Homo sapiens	NUA, KIAA1011, SYNE2	Nesprin-2 (KASH domain-containing protein 2) (KASH2) (Nuclear envelope spectrin repeat protein 2) (Nucleus and actin connecting element protein) (Protein NUANCE) (Synaptic nuclear envelope protein 2) (Syne-2)	1 of 17	0	1	Metabolic labeling of palmitate	0				0		13	103	103	Yes	Yes	Yes	Yes
P05067	P05067	A4_HUMAN	Reviewed	Homo sapiens	AD1, A4, APP	Amyloid-beta precursor protein (APP) (ABPP) (APPI) (Alzheimer disease amyloid protein) (Amyloid precursor protein) (Amyloid-beta A4 protein) (Cerebral vascular amyloid peptide) (CVAP) (PreA4) (Protease nexin-II) (PN-II) [Cleaved into: N-APP; Soluble APP-alpha (S-APP-alpha); Soluble APP-beta (S-APP-beta); C99 (Beta-secretase C-terminal fragment) (Beta-CTF); Amyloid-beta protein 42 (Abeta42) (Beta-…	0 of 17	0	0		4	23825420	Q9NXF8, Q8IVQ6, Q91WU6, Q9D270		2	186, 187	11	18	0	Yes	Yes	Yes	Yes
Q96IU4	Q96IU4	ABHEB_HUMAN	Reviewed	Homo sapiens	CIB, ABHD14B	Protein ABHD14B (EC 3.-.-.-) (Alpha/beta hydrolase domain-containing protein 14B) (Abhydrolase domain-containing protein 14B) (CCG1-interacting factor B)	0 of 17	0	0		0				0		2	3	2	No	No	No	Yes
Q4VCS5	Q4VCS5	AMOT_HUMAN	Reviewed	Homo sapiens	KIAA1071, AMOT	Angiomotin	0 of 17	0	0		0				0		2	8	8	No	No	No	No
Q8IZ07	Q8IZ07	AN13A_HUMAN	Reviewed	Homo sapiens	ANKRD13, ANKRD13A	Ankyrin repeat domain-containing protein 13A (Protein KE03)	0 of 17	0	0		0				0		1	7	7	Yes	Yes	No	No
Q86XL3	Q86XL3	ANKL2_HUMAN	Reviewed	Homo sapiens	LEM4, KIAA0692, ANKLE2	Ankyrin repeat and LEM domain-containing protein 2 (LEM domain-containing protein 4)	0 of 17	0	0		0				0		3	15	15	No	No	No	No
Q9UPM8	Q9UPM8	AP4E1_HUMAN	Reviewed	Homo sapiens	AP4E1	AP-4 complex subunit epsilon-1 (AP-4 adaptor complex subunit epsilon) (Adaptor-related protein complex 4 subunit epsilon-1) (Epsilon subunit of AP-4) (Epsilon-adaptin)	0 of 17	0	0		0				0		2	21	21	Yes	Yes	No	No
Q06481	Q06481	APLP2_HUMAN	Reviewed	Homo sapiens	APPL2, APLP2	Amyloid-like protein 2 (APLP-2) (APPH) (Amyloid protein homolog) (CDEI box-binding protein) (CDEBP)	0 of 17	0	0		0				0		6	21	0	Yes	Yes	No	No
Q7LC44	Q7LC44	ARC_HUMAN	Reviewed	Homo sapiens	KIAA0278, ARC	Activity-regulated cytoskeleton-associated protein (hArc) (Activity-regulated gene 3.1 protein homolog) (ARC/ARG3.1) (Arg3.1)	0 of 17	0	0		0				0		1	5	5	No	No	No	Yes
Q9NP61	Q9NP61	ARFG3_HUMAN	Reviewed	Homo sapiens	ARFGAP1, ARFGAP3	ADP-ribosylation factor GTPase-activating protein 3 (ARF GAP 3)	0 of 17	0	0		0				0		2	9	9	No	No	No	No
Q96L58	Q96L58	B3GT6_HUMAN	Reviewed	Homo sapiens	B3GALT6	Beta-1,3-galactosyltransferase 6 (Beta-1,3-GalTase 6) (Beta3Gal-T6) (Beta3GalT6) (EC 2.4.1.134) (GAG GalTII) (Galactosyltransferase II) (Galactosylxylosylprotein 3-beta-galactosyltransferase) (UDP-Gal:betaGal beta 1,3-galactosyltransferase polypeptide 6)	0 of 17	0	0		0				0		1	7	2	Yes	No	No	No
Q9UQB8	Q9UQB8	BAIP2_HUMAN	Reviewed	Homo sapiens	BAIAP2	Brain-specific angiogenesis inhibitor 1-associated protein 2 (BAI-associated protein 2) (BAI1-associated protein 2) (Protein BAP2) (Fas ligand-associated factor 3) (FLAF3) (Insulin receptor substrate p53/p58) (IRS-58) (IRSp53/58) (Insulin receptor substrate protein of 53 kDa) (IRSp53) (Insulin receptor substrate p53)	0 of 17	0	0		0				0		6	5	5	No	No	No	No
P56945	P56945	BCAR1_HUMAN	Reviewed	Homo sapiens	CRKAS, CASS1, CAS, BCAR1	Breast cancer anti-estrogen resistance protein 1 (CRK-associated substrate) (Cas scaffolding protein family member 1) (p130cas)	0 of 17	0	0		0				0		8	6	4	Yes	Yes	No	No
O15382	O15382	BCAT2_HUMAN	Reviewed	Homo sapiens	ECA40, BCT2, BCATM, BCAT2	Branched-chain-amino-acid aminotransferase, mitochondrial (BCAT(m)) (EC 2.6.1.42) (Placental protein 18) (PP18)	0 of 17	0	0		0				0		2	7	7	Yes	Yes	No	Yes
Q9Y276	Q9Y276	BCS1_HUMAN	Reviewed	Homo sapiens	BCS1, BCS1L	Mitochondrial chaperone BCS1 (h-BCS1) (BCS1-like protein)	0 of 17	0	0		0				0		1	3	3	No	No	No	Yes
Q6P1N0	Q6P1N0	C2D1A_HUMAN	Reviewed	Homo sapiens	AKI1, CC2D1A	Coiled-coil and C2 domain-containing protein 1A (Akt kinase-interacting protein 1) (Five prime repressor element under dual repression-binding protein 1) (FRE under dual repression-binding protein 1) (Freud-1) (Putative NF-kappa-B-activating protein 023N)	0 of 17	0	0		0				0		2	7	7	No	No	No	No
Q9BRK5	Q9BRK5	CAB45_HUMAN	Reviewed	Homo sapiens	PSEC0034, CAB45, SDF4	45 kDa calcium-binding protein (Cab45) (Stromal cell-derived factor 4) (SDF-4)	0 of 17	0	0		0				0		6	4	2	Yes	Yes	No	No
O75052	O75052	CAPON_HUMAN	Reviewed	Homo sapiens	KIAA0464, CAPON, NOS1AP	Carboxyl-terminal PDZ ligand of neuronal nitric oxide synthase protein (C-terminal PDZ ligand of neuronal nitric oxide synthase protein) (Nitric oxide synthase 1 adaptor protein)	0 of 17	0	0		0				0		3	6	6	Yes	Yes	No	No
Q13948	Q13948	CASP_HUMAN	Reviewed	Homo sapiens	CUTL1, CUX1	Protein CASP	0 of 17	0	0		0				0		4	4	2	No	No	No	No
Q9P1Z9	Q9P1Z9	CC180_HUMAN	Reviewed	Homo sapiens	KIAA1529, C9orf174, CCDC180	Coiled-coil domain-containing protein 180	0 of 17	0	0		0				0		3	28	25	Yes	Yes	No	No
Q8IVM0	Q8IVM0	CCD50_HUMAN	Reviewed	Homo sapiens	C3orf6, CCDC50	Coiled-coil domain-containing protein 50 (Protein Ymer)	0 of 17	0	0		0				0		2	6	2	Yes	Yes	No	No
Q99618	Q99618	CDCA3_HUMAN	Reviewed	Homo sapiens	TOME1, GRCC8, C8, CDCA3	Cell division cycle-associated protein 3 (Gene-rich cluster protein C8) (Trigger of mitotic entry protein 1) (TOME-1)	0 of 17	0	0		0				0		1	0	0	No	No	No	No
Q9BXW7	Q9BXW7	HDHD5_HUMAN	Reviewed	Homo sapiens	CECR5, HDHD5	Haloacid dehalogenase-like hydrolase domain-containing 5 (Cat eye syndrome critical region protein 5)	0 of 17	0	0		0				0		2	8	8	Yes	Yes	No	No
Q8WVR3	Q8WVR3	MA11_HUMAN	Reviewed	Homo sapiens	MAP11, C7orf43	Microtubule-associated protein 11	0 of 17	0	0		0				0		3	13	13	Yes	Yes	No	No
Q9UQN3	Q9UQN3	CHM2B_HUMAN	Reviewed	Homo sapiens	CGI-84, CHMP2B	Charged multivesicular body protein 2b (CHMP2.5) (Chromatin-modifying protein 2b) (CHMP2b) (Vacuolar protein sorting-associated protein 2-2) (Vps2-2) (hVps2-2)	0 of 17	0	0		0				0		2	1	1	Yes	Yes	No	No
P10909	P10909	CLUS_HUMAN	Reviewed	Homo sapiens	AAG4, KUB1, CLI, APOJ, CLU	Clusterin (Aging-associated gene 4 protein) (Apolipoprotein J) (Apo-J) (Complement cytolysis inhibitor) (CLI) (Complement-associated protein SP-40,40) (Ku70-binding protein 1) (NA1/NA2) (Sulfated glycoprotein 2) (SGP-2) (Testosterone-repressed prostate message 2) (TRPM-2) [Cleaved into: Clusterin beta chain (ApoJalpha) (Complement cytolysis inhibitor a chain); Clusterin alpha chain (ApoJbeta) (Co…	0 of 17	0	0		0				0		6	13	0	Yes	Yes	No	No
Q8NE01	Q8NE01	CNNM3_HUMAN	Reviewed	Homo sapiens	ACDP3, CNNM3	Metal transporter CNNM3 (Ancient conserved domain-containing protein 3) (Cyclin-M3)	0 of 17	0	0		0				0		3	8	8	Yes	Yes	No	Yes
Q66GS9	Q66GS9	CP135_HUMAN	Reviewed	Homo sapiens	KIAA0635, CEP4, CEP135	Centrosomal protein of 135 kDa (Cep135) (Centrosomal protein 4)	0 of 17	0	0		0				0		2	8	8	No	No	No	No
Q9GZN8	Q9GZN8	CT027_HUMAN	Reviewed	Homo sapiens	C20orf27	UPF0687 protein C20orf27	0 of 17	0	0		0				0		2	5	4	Yes	Yes	No	No
Q9NQC7	Q9NQC7	CYLD_HUMAN	Reviewed	Homo sapiens	HSPC057, KIAA0849, CYLD1, CYLD	Ubiquitin carboxyl-terminal hydrolase CYLD (EC 3.4.19.12) (Deubiquitinating enzyme CYLD) (Ubiquitin thioesterase CYLD) (Ubiquitin-specific-processing protease CYLD)	0 of 17	0	0		0				0		2	31	31	No	No	No	Yes
Q9P219	Q9P219	DAPLE_HUMAN	Reviewed	Homo sapiens	KIAA1509, DAPLE, CCDC88C	Protein Daple (Coiled-coil domain-containing protein 88C) (Dvl-associating protein with a high frequency of leucine residues) (hDaple) (Hook-related protein 2) (HkRP2)	0 of 17	0	0		0				0		3	20	20	No	No	No	Yes
P81605	P81605	DCD_HUMAN	Reviewed	Homo sapiens	DSEP, AIDD, DCD	Dermcidin (EC 3.4.-.-) (Preproteolysin) [Cleaved into: Survival-promoting peptide; DCD-1]	0 of 17	0	0		0				0		3	2	2	Yes	Yes	No	No
Q96HY6	Q96HY6	DDRGK_HUMAN	Reviewed	Homo sapiens	C20orf116, DDRGK1, UFBP1	DDRGK domain-containing protein 1 (Dashurin) (UFM1-binding and PCI domain-containing protein 1)	0 of 17	0	0		0				0		2	3	0	No	No	No	No
Q9H2U1	Q9H2U1	DHX36_HUMAN	Reviewed	Homo sapiens	RHAU, MLEL1, KIAA1488, DDX36, DHX36	ATP-dependent DNA/RNA helicase DHX36 (EC 3.6.4.12) (EC 3.6.4.13) (DEAD/H box polypeptide 36) (DEAH-box protein 36) (G4-resolvase-1) (G4R1) (MLE-like protein 1) (RNA helicase associated with AU-rich element protein)	0 of 17	0	0		0				0		3	16	16	Yes	Yes	No	No
Q9P265	Q9P265	DIP2B_HUMAN	Reviewed	Homo sapiens	KIAA1463, DIP2B	Disco-interacting protein 2 homolog B (DIP2 homolog B)	0 of 17	0	0		0				0		1	39	39	Yes	Yes	No	No
Q8TDM6	Q8TDM6	DLG5_HUMAN	Reviewed	Homo sapiens	PDLG, KIAA0583, DLG5	Disks large homolog 5 (Discs large protein P-dlg) (Placenta and prostate DLG)	0 of 17	0	0		0				0		5	30	30	Yes	Yes	No	No
Q8N350	Q8N350	CBARP_HUMAN	Reviewed	Homo sapiens	C19orf26, DOS, CBARP	Voltage-dependent calcium channel beta subunit-associated regulatory protein	0 of 17	0	0		0				0		3	6	8	Yes	Yes	No	No
Q9UKG1	Q9UKG1	DP13A_HUMAN	Reviewed	Homo sapiens	KIAA1428, DIP13A, APPL, APPL1	DCC-interacting protein 13-alpha (Dip13-alpha) (Adapter protein containing PH domain, PTB domain and leucine zipper motif 1)	0 of 17	0	0		0				0		1	12	12	No	No	No	Yes
Q02487	Q02487	DSC2_HUMAN	Reviewed	Homo sapiens	DSC3, CDHF2, DSC2	Desmocollin-2 (Cadherin family member 2) (Desmocollin-3) (Desmosomal glycoprotein II) (Desmosomal glycoprotein III)	0 of 17	0	0		1	25002405			0		2	25	13	Yes	Yes	Yes	Yes
Q9H4G0	Q9H4G0	E41L1_HUMAN	Reviewed	Homo sapiens	KIAA0338, EPB41L1	Band 4.1-like protein 1 (Neuronal protein 4.1) (4.1N)	0 of 17	0	0		0				0		4	10	10	No	No	No	Yes
Q9HCM4	Q9HCM4	E41L5_HUMAN	Reviewed	Homo sapiens	KIAA1548, EPB41L5	Band 4.1-like protein 5	0 of 17	0	0		0				0		4	10	10	Yes	Yes	No	No
P98172	P98172	EFNB1_HUMAN	Reviewed	Homo sapiens	LERK2, EPLG2, EFL3, EFNB1	Ephrin-B1 (EFL-3) (ELK ligand) (ELK-L) (EPH-related receptor tyrosine kinase ligand 2) (LERK-2) [Cleaved into: Ephrin-B1 C-terminal fragment (Ephrin-B1 CTF); Ephrin-B1 intracellular domain (Ephrin-B1 ICD)]	0 of 17	0	0		0				0		1	7	3	Yes	Yes	No	No
P52799	P52799	EFNB2_HUMAN	Reviewed	Homo sapiens	LERK5, HTKL, EPLG5, EFNB2	Ephrin-B2 (EPH-related receptor tyrosine kinase ligand 5) (LERK-5) (HTK ligand) (HTK-L)	0 of 17	0	0		0				0		1	8	4	Yes	Yes	No	No
P29320	P29320	EPHA3_HUMAN	Reviewed	Homo sapiens	TYRO4, HEK, ETK1, ETK, EPHA3	Ephrin type-A receptor 3 (EC 2.7.10.1) (EPH-like kinase 4) (EK4) (hEK4) (HEK) (Human embryo kinase) (Tyrosine-protein kinase TYRO4) (Tyrosine-protein kinase receptor ETK1) (Eph-like tyrosine kinase 1)	0 of 17	0	0		0				0		2	29	9	Yes	Yes	No	Yes
Q9P2D6	Q9P2D6	F135A_HUMAN	Reviewed	Homo sapiens	KIAA1411, FAM135A	Protein FAM135A	0 of 17	0	0		0				0		4	33	33	Yes	Yes	No	No
Q5SNT6	Q641Q2	WAC2A_HUMAN	Reviewed	Homo sapiens	FAM21A, WASHC2A, FAM21B	WASH complex subunit 2A	0 of 17	0	0		0				0		2	3	3	No	No	No	No
Q5SNT6	Q5SNT6	FA21B_HUMAN	Reviewed	Homo sapiens	FAM21B	WASH complex subunit FAM21B	0 of 17	0	0		0				0		1	2	2	No	No	No	No
Q5T0W9	Q5T0W9	FA83B_HUMAN	Reviewed	Homo sapiens	C6orf143, FAM83B	Protein FAM83B	0 of 17	0	0		0				0		1	8	8	Yes	Yes	No	No
Q9UNN5	Q9UNN5	FAF1_HUMAN	Reviewed	Homo sapiens	CGI-03, UBXN3A, UBXD12, FAF1	FAS-associated factor 1 (hFAF1) (UBX domain-containing protein 12) (UBX domain-containing protein 3A)	0 of 17	0	0		0				0		2	8	8	Yes	Yes	No	No
Q9NYY8	Q9NYY8	FAKD2_HUMAN	Reviewed	Homo sapiens	KIAA0971, FASTKD2	FAST kinase domain-containing protein 2, mitochondrial	0 of 17	0	0		0				0		2	17	17	Yes	Yes	No	No
Q9Y4F1	Q9Y4F1	FARP1_HUMAN	Reviewed	Homo sapiens	PLEKHC2, CDEP, FARP1	FERM, ARHGEF and pleckstrin domain-containing protein 1 (Chondrocyte-derived ezrin-like protein) (FERM, RhoGEF and pleckstrin domain-containing protein 1) (Pleckstrin homology domain-containing family C member 2) (PH domain-containing family C member 2)	0 of 17	0	0		0				0		3	14	13	Yes	Yes	No	No
Q13480	Q13480	GAB1_HUMAN	Reviewed	Homo sapiens	GAB1	GRB2-associated-binding protein 1 (GRB2-associated binder 1) (Growth factor receptor bound protein 2-associated protein 1)	0 of 17	0	0		0				0		2	11	11	Yes	Yes	No	No
Q96CN9	Q96CN9	GCC1_HUMAN	Reviewed	Homo sapiens	GCC1	GRIP and coiled-coil domain-containing protein 1 (Golgi coiled-coil protein 1)	0 of 17	0	0		0				0		1	4	4	No	No	No	No
Q9NZ52	Q9NZ52	GGA3_HUMAN	Reviewed	Homo sapiens	KIAA0154, GGA3	ADP-ribosylation factor-binding protein GGA3 (Golgi-localized, gamma ear-containing, ARF-binding protein 3)	0 of 17	0	0		0				0		4	8	8	Yes	Yes	No	Yes
Q9H2G9	Q9H2G9	GO45_HUMAN	Reviewed	Homo sapiens	JEM1, BLZF1	Golgin-45 (Basic leucine zipper nuclear factor 1) (JEM-1) (p45 basic leucine-zipper nuclear factor)	0 of 17	0	0		0				0		2	6	6	Yes	Yes	No	No
Q9HD26	Q9HD26	GOPC_HUMAN	Reviewed	Homo sapiens	FIG, CAL, GOPC	Golgi-associated PDZ and coiled-coil motif-containing protein (CFTR-associated ligand) (Fused in glioblastoma) (PDZ protein interacting specifically with TC10) (PIST)	0 of 17	0	0		0				0		3	7	7	No	No	No	No
Q4V328	Q4V328	GRAP1_HUMAN	Reviewed	Homo sapiens	KIAA1167, GRIPAP1	GRIP1-associated protein 1 (GRASP-1) [Cleaved into: GRASP-1 C-terminal chain (30kDa C-terminus form)]	0 of 17	0	0		0				0		4	6	6	No	No	No	No
P62993	P62993	GRB2_HUMAN	Reviewed	Homo sapiens	ASH, GRB2	Growth factor receptor-bound protein 2 (Adapter protein GRB2) (Protein Ash) (SH2/SH3 adapter GRB2)	0 of 17	0	0		0				0		2	2	2	No	No	No	Yes
Q9Y3R0	Q9Y3R0	GRIP1_HUMAN	Reviewed	Homo sapiens	GRIP1	Glutamate receptor-interacting protein 1 (GRIP-1)	0 of 17	0	0		0				0		3	15	15	Yes	Yes	No	Yes
Q9BX10	Q9BX10	GTPB2_HUMAN	Reviewed	Homo sapiens	GTPBP2	GTP-binding protein 2	0 of 17	0	0		0				0		4	13	13	Yes	Yes	No	No
Q96MM7	Q96MM7	H6ST2_HUMAN	Reviewed	Homo sapiens	PSEC0092, HS6ST2	Heparan-sulfate 6-O-sulfotransferase 2 (HS6ST-2) (EC 2.8.2.-)	0 of 17	0	0		0				0		4	17	2	Yes	Yes	No	No
O14964	O14964	HGS_HUMAN	Reviewed	Homo sapiens	HRS, HGS	Hepatocyte growth factor-regulated tyrosine kinase substrate (Hrs) (Protein pp110)	0 of 17	0	0		0				0		2	10	10	No	No	No	No
Q9NZL4	Q9NZL4	HPBP1_HUMAN	Reviewed	Homo sapiens	PP1845, HSPBP, HSPBP1	Hsp70-binding protein 1 (HspBP1) (Heat shock protein-binding protein 1) (Hsp70-binding protein 2) (HspBP2) (Hsp70-interacting protein 1) (Hsp70-interacting protein 2)	0 of 17	0	0		0				0		3	14	13	No	No	No	No
O43301	O43301	HS12A_HUMAN	Reviewed	Homo sapiens	KIAA0417, HSPA12A	Heat shock 70 kDa protein 12A	0 of 17	0	0		0				0		1	5	5	No	No	No	Yes
P08069	P08069	IGF1R_HUMAN	Reviewed	Homo sapiens	IGF1R	Insulin-like growth factor 1 receptor (EC 2.7.10.1) (Insulin-like growth factor I receptor) (IGF-I receptor) (CD antigen CD221) [Cleaved into: Insulin-like growth factor 1 receptor alpha chain; Insulin-like growth factor 1 receptor beta chain]	0 of 17	0	0		0				0		1	44	11	Yes	Yes	No	Yes
O15111	O15111	IKKA_HUMAN	Reviewed	Homo sapiens	TCF16, IKKA, CHUK	Inhibitor of nuclear factor kappa-B kinase subunit alpha (I-kappa-B kinase alpha) (IKK-A) (IKK-alpha) (IkBKA) (IkappaB kinase) (EC 2.7.11.10) (Conserved helix-loop-helix ubiquitous kinase) (I-kappa-B kinase 1) (IKK1) (Nuclear factor NF-kappa-B inhibitor kinase alpha) (NFKBIKA) (Transcription factor 16) (TCF-16)	0 of 17	0	0		0				0		1	20	20	Yes	Yes	No	No
Q8NI35	Q8NI35	INADL_HUMAN	Reviewed	Homo sapiens	PATJ, INADL	InaD-like protein (Inadl protein) (hINADL) (Pals1-associated tight junction protein) (Protein associated to tight junctions)	0 of 17	0	0		0				0		5	14	14	Yes	Yes	No	No
Q6DN90	Q6DN90	IQEC1_HUMAN	Reviewed	Homo sapiens	KIAA0763, BRAG2, ARFGEP100, IQSEC1	IQ motif and SEC7 domain-containing protein 1 (ADP-ribosylation factors guanine nucleotide-exchange protein 100) (ADP-ribosylation factors guanine nucleotide-exchange protein 2) (Brefeldin-resistant Arf-GEF 2 protein) (BRAG2)	0 of 17	0	0		0				0		2	15	15	Yes	Yes	No	No
Q96J02	Q96J02	ITCH_HUMAN	Reviewed	Homo sapiens	ITCH	E3 ubiquitin-protein ligase Itchy homolog (Itch) (EC 2.3.2.26) (Atrophin-1-interacting protein 4) (AIP4) (HECT-type E3 ubiquitin transferase Itchy homolog) (NFE2-associated polypeptide 1) (NAPP1)	0 of 17	0	0		0				0		3	15	15	No	No	No	No
Q9NZM3	Q9NZM3	ITSN2_HUMAN	Reviewed	Homo sapiens	SWAP, SH3D1B, KIAA1256, ITSN2	Intersectin-2 (SH3 domain-containing protein 1B) (SH3P18) (SH3P18-like WASP-associated protein)	0 of 17	0	0		0				0		4	19	19	Yes	Yes	No	No
Q9HDC5	Q9HDC5	JPH1_HUMAN	Reviewed	Homo sapiens	JP1, JPH1	Junctophilin-1 (JP-1) (Junctophilin type 1)	0 of 17	0	0		0				0		1	8	8	No	No	No	No
Q63ZY3	Q63ZY3	KANK2_HUMAN	Reviewed	Homo sapiens	SIP, MXRA3, KIAA1518, ANKRD25, KANK2	KN motif and ankyrin repeat domain-containing protein 2 (Ankyrin repeat domain-containing protein 25) (Matrix-remodeling-associated protein 3) (SRC-1-interacting protein) (SIP) (SRC-interacting protein) (SRC1-interacting protein)	0 of 17	0	0		0				0		3	14	14	Yes	Yes	No	Yes
Q13554	Q13554	KCC2B_HUMAN	Reviewed	Homo sapiens	CAMKB, CAMK2, CAM2, CAMK2B	Calcium/calmodulin-dependent protein kinase type II subunit beta (CaM kinase II subunit beta) (CaMK-II subunit beta) (EC 2.7.11.17)	0 of 17	0	0		0				0		8	16	16	Yes	Yes	No	Yes
Q96J84	Q96J84	KIRR1_HUMAN	Reviewed	Homo sapiens	NEPH1, KIRREL1, KIRREL	Kin of IRRE-like protein 1 (Kin of irregular chiasm-like protein 1) (Nephrin-like protein 1)	0 of 17	0	0		0				0		3	11	1	No	No	No	No
Q15349	Q15349	KS6A2_HUMAN	Reviewed	Homo sapiens	RSK3, MAPKAPK1C, RPS6KA2	Ribosomal protein S6 kinase alpha-2 (S6K-alpha-2) (EC 2.7.11.1) (90 kDa ribosomal protein S6 kinase 2) (p90-RSK 2) (p90RSK2) (MAP kinase-activated protein kinase 1c) (MAPK-activated protein kinase 1c) (MAPKAP kinase 1c) (MAPKAPK-1c) (Ribosomal S6 kinase 3) (RSK-3) (pp90RSK3)	0 of 17	0	0		0				0		3	9	8	No	No	No	No
Q92604	Q92604	LGAT1_HUMAN	Reviewed	Homo sapiens	KIAA0205, FAM34A, LPGAT1	Acyl-CoA:lysophosphatidylglycerol acyltransferase 1 (EC 2.3.1.-)	0 of 17	0	0		0				0		1	4	4	No	No	No	Yes
Q6F5E8	Q6F5E8	CARL2_HUMAN	Reviewed	Homo sapiens	CARMIL2b, LRRC16C, RLTPR, CARMIL2	Capping protein, Arp2/3 and myosin-I linker protein 2 (Capping protein regulator and myosin 1 linker 2) (F-actin-uncapping protein RLTPR) (Leucine-rich repeat-containing protein 16C) (RGD, leucine-rich repeat, tropomodulin and proline-rich-containing protein)	0 of 17	0	0		0				0		2	27	27	Yes	Yes	No	No
Q8N5G2	Q8N5G2	MACOI_HUMAN	Reviewed	Homo sapiens	TMEM57, MACO1	Macoilin (Macoilin-1) (Transmembrane protein 57)	0 of 17	0	0		0				0		3	10	10	Yes	Yes	No	No
Q9Y2U8	Q9Y2U8	MAN1_HUMAN	Reviewed	Homo sapiens	MAN1, LEMD3	Inner nuclear membrane protein Man1 (LEM domain-containing protein 3)	0 of 17	0	0		0				0		1	15	15	No	No	No	No
P55082	P55082	MFAP3_HUMAN	Reviewed	Homo sapiens	MFAP3	Microfibril-associated glycoprotein 3	0 of 17	0	0		0				0		2	9	7	Yes	Yes	No	Yes
O75970	O75970	MPDZ_HUMAN	Reviewed	Homo sapiens	MUPP1, MPDZ	Multiple PDZ domain protein (Multi-PDZ domain protein 1)	0 of 17	0	0		0				0		4	23	23	Yes	Yes	No	No
Q5VT25	Q5VT25	MRCKA_HUMAN	Reviewed	Homo sapiens	KIAA0451, CDC42BPA	Serine/threonine-protein kinase MRCK alpha (EC 2.7.11.1) (CDC42-binding protein kinase alpha) (DMPK-like alpha) (Myotonic dystrophy kinase-related CDC42-binding kinase alpha) (MRCK alpha) (Myotonic dystrophy protein kinase-like alpha)	0 of 17	0	0		0				0		6	38	38	Yes	Yes	No	Yes
Q14596	Q14596	NBR1_HUMAN	Reviewed	Homo sapiens	MIG19, M17S2, KIAA0049, 1A13B, NBR1	Next to BRCA1 gene 1 protein (Cell migration-inducing gene 19 protein) (Membrane component chromosome 17 surface marker 2) (Neighbor of BRCA1 gene 1 protein) (Protein 1A1-3B)	0 of 17	0	0		0				0		2	20	20	Yes	Yes	No	No
O43639	O43639	NCK2_HUMAN	Reviewed	Homo sapiens	GRB4, NCK2	Cytoplasmic protein NCK2 (Growth factor receptor-bound protein 4) (NCK adaptor protein 2) (Nck-2) (SH2/SH3 adaptor protein NCK-beta)	0 of 17	0	0		0				0		1	4	4	No	No	No	Yes
P46934	P46934	NEDD4_HUMAN	Reviewed	Homo sapiens	PIG53, NEDD4-1, KIAA0093, NEDD4	E3 ubiquitin-protein ligase NEDD4 (EC 2.3.2.26) (Cell proliferation-inducing gene 53 protein) (HECT-type E3 ubiquitin transferase NEDD4) (Neural precursor cell expressed developmentally down-regulated protein 4) (NEDD-4)	0 of 17	0	0		0				0		4	22	22	Yes	Yes	No	Yes
Q9UJF2	Q9UJF2	NGAP_HUMAN	Reviewed	Homo sapiens	NGAP, RASAL2	Ras GTPase-activating protein nGAP (RAS protein activator-like 2)	0 of 17	0	0		0				0		2	24	20	Yes	Yes	No	No
P46531	P46531	NOTC1_HUMAN	Reviewed	Homo sapiens	TAN1, NOTCH1	Neurogenic locus notch homolog protein 1 (Notch 1) (hN1) (Translocation-associated notch protein TAN-1) [Cleaved into: Notch 1 extracellular truncation (NEXT); Notch 1 intracellular domain (NICD)]	0 of 17	0	0		0				0		1	246	8	Yes	Yes	No	No
Q04721	Q04721	NOTC2_HUMAN	Reviewed	Homo sapiens	NOTCH2	Neurogenic locus notch homolog protein 2 (Notch 2) (hN2) [Cleaved into: Notch 2 extracellular truncation (N2ECD); Notch 2 intracellular domain (N2ICD)]	0 of 17	0	0		0				0		1	243	7	Yes	Yes	No	Yes
P49757	P49757	NUMB_HUMAN	Reviewed	Homo sapiens	NUMB, C14orf41	Protein numb homolog (h-Numb) (Protein S171)	0 of 17	0	0		3	29295957	Q5W0Z9	O75608	3	37, 160, 165	9	12	12	No	No	Yes	Yes
Q16625	Q16625	OCLN_HUMAN	Reviewed	Homo sapiens	OCLN	Occludin	0 of 17	0	0		0				0		7	7	5	No	No	No	No
P12694	P12694	ODBA_HUMAN	Reviewed	Homo sapiens	BCKDHA	2-oxoisovalerate dehydrogenase subunit alpha, mitochondrial (EC 1.2.4.4) (Branched-chain alpha-keto acid dehydrogenase E1 component alpha chain) (BCKDE1A) (BCKDH E1-alpha)	0 of 17	0	0		0				0		2	6	5	No	No	No	Yes
Q9NPF4	Q9NPF4	OSGEP_HUMAN	Reviewed	Homo sapiens	GCPL1, OSGEP	Probable tRNA N6-adenosine threonylcarbamoyltransferase (EC 2.3.1.234) (N6-L-threonylcarbamoyladenine synthase) (t(6)A synthase) (O-sialoglycoprotein endopeptidase) (hOSGEP) (t(6)A37 threonylcarbamoyladenosine biosynthesis protein OSGEP) (tRNA threonylcarbamoyladenosine biosynthesis protein OSGEP)	0 of 17	0	0		0				0		1	9	9	No	No	No	No
O00459	O00459	P85B_HUMAN	Reviewed	Homo sapiens	PIK3R2	Phosphatidylinositol 3-kinase regulatory subunit beta (PI3-kinase regulatory subunit beta) (PI3K regulatory subunit beta) (PtdIns-3-kinase regulatory subunit beta) (Phosphatidylinositol 3-kinase 85 kDa regulatory subunit beta) (PI3-kinase subunit p85-beta) (PtdIns-3-kinase regulatory subunit p85-beta)	0 of 17	0	0		0				0		1	6	6	No	No	No	No
P68402	P68402	PA1B2_HUMAN	Reviewed	Homo sapiens	PAFAHB, PAFAH1B2	Platelet-activating factor acetylhydrolase IB subunit beta (EC 3.1.1.47) (PAF acetylhydrolase 30 kDa subunit) (PAF-AH 30 kDa subunit) (PAF-AH subunit beta) (PAFAH subunit beta)	0 of 17	0	0		0				0		4	3	3	No	No	No	Yes
Q8IZE3	Q8IZE3	PACE1_HUMAN	Reviewed	Homo sapiens	PACE1, SCYL3	Protein-associating with the carboxyl-terminal domain of ezrin (Ezrin-binding protein PACE-1) (SCY1-like protein 3)	0 of 17	0	0		0				0		2	16	16	No	No	No	No
Q8TAB3	Q8TAB3	PCD19_HUMAN	Reviewed	Homo sapiens	KIAA1313, PCDH19	Protocadherin-19	0 of 17	0	0		0				0		3	21	16	No	No	No	No
Q9H792	Q9H792	PEAK1_HUMAN	Reviewed	Homo sapiens	KIAA2002, PEAK1	Inactive tyrosine-protein kinase PEAK1 (Pseudopodium-enriched atypical kinase 1) (Sugen kinase 269) (Tyrosine-protein kinase SgK269)	0 of 17	0	0		0				0		1	36	36	Yes	Yes	No	Yes
Q9HAU0	Q9HAU0	PKHA5_HUMAN	Reviewed	Homo sapiens	PEPP2, KIAA1686, PLEKHA5	Pleckstrin homology domain-containing family A member 5 (PH domain-containing family A member 5) (Phosphoinositol 3-phosphate-binding protein 2) (PEPP-2)	0 of 17	0	0		0				0		8	14	11	No	No	No	No
Q8IV08	Q8IV08	PLD3_HUMAN	Reviewed	Homo sapiens	PLD3	Phospholipase D3 (PLD 3) (EC 3.1.4.4) (Choline phosphatase 3) (HindIII K4L homolog) (Hu-K4) (Phosphatidylcholine-hydrolyzing phospholipase D3)	0 of 17	0	0		0				0		1	8	0	Yes	No	No	Yes
O95456	O95456	PSMG1_HUMAN	Reviewed	Homo sapiens	PAC1, DSCR2, C21LRP, PSMG1	Proteasome assembly chaperone 1 (PAC-1) (Chromosome 21 leucine-rich protein) (C21-LRP) (Down syndrome critical region protein 2)	0 of 17	0	0		0				0		2	14	14	Yes	Yes	No	Yes
Q6ZRP7	Q6ZRP7	QSOX2_HUMAN	Reviewed	Homo sapiens	SOXN, QSCN6L1, QSOX2	Sulfhydryl oxidase 2 (EC 1.8.3.2) (Neuroblastoma-derived sulfhydryl oxidase) (Quiescin Q6-like protein 1)	0 of 17	0	0		0				0		1	13	5	No	No	No	Yes
Q6IQ22	Q6IQ22	RAB12_HUMAN	Reviewed	Homo sapiens	RAB12	Ras-related protein Rab-12	0 of 17	0	0		0				0		1	6	6	Yes	Yes	No	Yes
O14966	O14966	RAB7L_HUMAN	Reviewed	Homo sapiens	RAB7L1, RAB29	Ras-related protein Rab-7L1 (Rab-7-like protein 1) (Ras-related protein Rab-29)	0 of 17	0	0		0				0		3	5	5	Yes	Yes	No	No
Q9UJ41	Q9UJ41	RABX5_HUMAN	Reviewed	Homo sapiens	RABEX5, RABGEF1	Rab5 GDP/GTP exchange factor (RAP1) (Rabaptin-5-associated exchange factor for Rab5) (Rabex-5)	0 of 17	0	0		0				0		3	14	22	Yes	Yes	No	No
O75787	O75787	RENR_HUMAN	Reviewed	Homo sapiens	PSEC0072, MSTP009, HT028, ELDF10, CAPER, ATP6IP2, ATP6AP2	Renin receptor (ATPase H(+)-transporting lysosomal accessory protein 2) (ATPase H(+)-transporting lysosomal-interacting protein 2) (ER-localized type I transmembrane adaptor) (Embryonic liver differentiation factor 10) (N14F) (Renin/prorenin receptor) (Vacuolar ATP synthase membrane sector-associated protein M8-9) (ATP6M8-9) (V-ATPase M8.9 subunit)	0 of 17	0	0		0				0		2	0	0	No	No	No	No
Q99942	Q99942	RNF5_HUMAN	Reviewed	Homo sapiens	RMA1, NG2, G16, RNF5	E3 ubiquitin-protein ligase RNF5 (EC 2.3.2.27) (Protein G16) (RING finger protein 5) (RING-type E3 ubiquitin transferase RNF5) (Ram1 homolog) (HsRma1)	0 of 17	0	0		0				0		1	7	7	Yes	Yes	No	No
Q01974	Q01974	ROR2_HUMAN	Reviewed	Homo sapiens	NTRKR2, ROR2	Tyrosine-protein kinase transmembrane receptor ROR2 (EC 2.7.10.1) (Neurotrophic tyrosine kinase, receptor-related 2)	0 of 17	0	0		0				0		1	29	11	Yes	Yes	No	Yes
P82664	P82664	RT10_HUMAN	Reviewed	Homo sapiens	MSTP040, MRPS10	28S ribosomal protein S10, mitochondrial (MRP-S10) (S10mt) (Mitochondrial small ribosomal subunit protein uS10m)	0 of 17	0	0		0				0		1	2	2	Yes	Yes	No	No
Q96EL2	Q96EL2	RT24_HUMAN	Reviewed	Homo sapiens	HSPC335, MRPS24	28S ribosomal protein S24, mitochondrial (MRP-S24) (S24mt) (Mitochondrial small ribosomal subunit protein uS3m) (bMRP-47) (bMRP47)	0 of 17	0	0		0				0		1	6	6	Yes	Yes	No	No
A8MWD9	A8MWD9	RUXGL_HUMAN	Reviewed	Homo sapiens	SNRPGP15	Putative small nuclear ribonucleoprotein G-like protein 15	0 of 17	0	0		0				0		1	1	1	No	No	No	No
Q9UP95	Q9UP95	S12A4_HUMAN	Reviewed	Homo sapiens	KCC1, SLC12A4	Solute carrier family 12 member 4 (Electroneutral potassium-chloride cotransporter 1) (Erythroid K-Cl cotransporter 1) (hKCC1)	0 of 17	0	0		0				0		7	24	20	Yes	Yes	No	No
Q9H2J7	Q9H2J7	S6A15_HUMAN	Reviewed	Homo sapiens	SBAT1, NTT73, B0AT2, SLC6A15	Sodium-dependent neutral amino acid transporter B(0)AT2 (Sodium- and chloride-dependent neurotransmitter transporter NTT73) (Sodium-coupled branched-chain amino-acid transporter 1) (Solute carrier family 6 member 15) (Transporter v7-3)	0 of 17	0	0		0				0		3	16	12	Yes	Yes	No	Yes
Q9Y3A5	Q9Y3A5	SBDS_HUMAN	Reviewed	Homo sapiens	CGI-97, SBDS	Ribosome maturation protein SBDS (Shwachman-Bodian-Diamond syndrome protein)	0 of 17	0	0		0				0		1	5	5	No	No	No	Yes
Q96C92	Q96C92	ENTR1_HUMAN	Reviewed	Homo sapiens	ENTR1, SDCCAG3	Endosome-associated-trafficking regulator 1 (Antigen NY-CO-3) (Serologically defined colon cancer antigen 3)	0 of 17	0	0		0				0		4	6	6	Yes	Yes	No	No
Q9P0V3	Q9P0V3	SH3B4_HUMAN	Reviewed	Homo sapiens	TTP, EHB10, BOG25, SH3BP4	SH3 domain-binding protein 4 (EH-binding protein 10) (Transferrin receptor-trafficking protein)	0 of 17	0	0		0				0		2	17	17	No	No	No	No
Q9BPZ7	Q9BPZ7	SIN1_HUMAN	Reviewed	Homo sapiens	SIN1, MIP1, MAPKAP1	Target of rapamycin complex 2 subunit MAPKAP1 (TORC2 subunit MAPKAP1) (Mitogen-activated protein kinase 2-associated protein 1) (Stress-activated map kinase-interacting protein 1) (SAPK-interacting protein 1) (mSIN1)	0 of 17	0	0		0				0		6	8	8	Yes	Yes	No	Yes
Q13884	Q13884	SNTB1_HUMAN	Reviewed	Homo sapiens	SNT2B1, SNTB1	Beta-1-syntrophin (59 kDa dystrophin-associated protein A1 basic component 1) (DAPA1B) (BSYN2) (Syntrophin-2) (Tax interaction protein 43) (TIP-43)	0 of 17	0	0		0				0		2	6	6	No	No	No	No
O60493	O60493	SNX3_HUMAN	Reviewed	Homo sapiens	SNX3	Sorting nexin-3 (Protein SDP3)	0 of 17	0	0		0				0		4	3	1	No	No	No	Yes
O94964	O94964	SOGA1_HUMAN	Reviewed	Homo sapiens	SOGA, KIAA0889, C20orf117, SOGA1	Protein SOGA1 (SOGA family member 1) (Suppressor of glucose by autophagy) (Suppressor of glucose, autophagy-associated protein 1) [Cleaved into: N-terminal form; C-terminal 80 kDa form (80-kDa SOGA fragment)]	0 of 17	0	0		0				0		4	31	27	Yes	Yes	No	No
Q9NRC1	Q9NRC1	ST7_HUMAN	Reviewed	Homo sapiens	RAY1, HELG, FAM4A1, ST7	Suppressor of tumorigenicity 7 protein (Protein FAM4A1) (Protein HELG)	0 of 17	0	0		0				0		7	12	12	Yes	Yes	No	No
O75886	O75886	STAM2_HUMAN	Reviewed	Homo sapiens	HBP, STAM2	Signal transducing adapter molecule 2 (STAM-2) (Hrs-binding protein)	0 of 17	0	0		0				0		2	7	7	No	No	No	No
Q9P2P6	Q9P2P6	STAR9_HUMAN	Reviewed	Homo sapiens	KIAA1300, STARD9	StAR-related lipid transfer protein 9 (START domain-containing protein 9) (StARD9)	0 of 17	0	0		0				0		3	102	102	Yes	Yes	No	No
Q13190	Q13190	STX5_HUMAN	Reviewed	Homo sapiens	STX5A, STX5	Syntaxin-5	0 of 17	0	0		0				0		4	3	2	Yes	Yes	No	Yes
Q9H2D6	Q9H2D6	TARA_HUMAN	Reviewed	Homo sapiens	HRIHFB2122, TARA, KIAA1662, TRIOBP	TRIO and F-actin-binding protein (Protein Tara) (Trio-associated repeat on actin)	0 of 17	0	0		0				0		7	51	51	Yes	Yes	No	No
Q9NU19	Q9NU19	TB22B_HUMAN	Reviewed	Homo sapiens	C6orf197, TBC1D22B	TBC1 domain family member 22B	0 of 17	0	0		0				0		1	5	5	No	No	No	No
Q9P273	Q9P273	TEN3_HUMAN	Reviewed	Homo sapiens	TNM3, ODZ3, KIAA1455, TENM3	Teneurin-3 (Ten-3) (Protein Odd Oz/ten-m homolog 3) (Tenascin-M3) (Ten-m3) (Teneurin transmembrane protein 3)	0 of 17	0	0		0				0		1	76	8	Yes	Yes	No	No
Q8N511	Q8N511	TM199_HUMAN	Reviewed	Homo sapiens	C17orf32, TMEM199	Transmembrane protein 199	0 of 17	0	0		0				0		1	2	2	No	No	No	Yes
Q15363	Q15363	TMED2_HUMAN	Reviewed	Homo sapiens	RNP24, TMED2	Transmembrane emp24 domain-containing protein 2 (Membrane protein p24A) (p24) (p24 family protein beta-1) (p24beta1)	0 of 17	0	0		0				0		1	2	0	No	No	No	Yes
P82094	P82094	TMF1_HUMAN	Reviewed	Homo sapiens	ARA160, TMF1	TATA element modulatory factor (TMF) (Androgen receptor coactivator 160 kDa protein) (Androgen receptor-associated protein of 160 kDa)	0 of 17	0	0		0				0		2	9	9	Yes	Yes	No	No
Q9H0E2	Q9H0E2	TOLIP_HUMAN	Reviewed	Homo sapiens	TOLLIP	Toll-interacting protein	0 of 17	0	0		0				0		2	4	4	Yes	Yes	No	Yes
P48553	P48553	TPC10_HUMAN	Reviewed	Homo sapiens	TMEM1, EHOC1, TRAPPC10	Trafficking protein particle complex subunit 10 (Epilepsy holoprosencephaly candidate 1 protein) (EHOC-1) (Protein GT334) (Trafficking protein particle complex subunit TMEM1) (Transport protein particle subunit TMEM1) (TRAPP subunit TMEM1)	0 of 17	0	0		0				0		2	30	30	Yes	Yes	No	Yes
Q96Q05	Q96Q05	TPPC9_HUMAN	Reviewed	Homo sapiens	T1, NIBP, KIAA1882, TRAPPC9	Trafficking protein particle complex subunit 9 (NIK- and IKBKB-binding protein) (Tularik gene 1 protein)	0 of 17	0	0		0				0		3	25	24	Yes	Yes	No	Yes
O14545	O14545	TRAD1_HUMAN	Reviewed	Homo sapiens	FLN29, TRAFD1	TRAF-type zinc finger domain-containing protein 1 (Protein FLN29)	0 of 17	0	0		0				0		2	25	25	Yes	Yes	No	No
Q13049	Q13049	TRI32_HUMAN	Reviewed	Homo sapiens	HT2A, TRIM32	E3 ubiquitin-protein ligase TRIM32 (EC 2.3.2.27) (72 kDa Tat-interacting protein) (RING-type E3 ubiquitin transferase TRIM32) (Tripartite motif-containing protein 32) (Zinc finger protein HT2A)	0 of 17	0	0		0				0		1	28	28	Yes	Yes	No	No
Q9UET6	Q9UET6	TRM7_HUMAN	Reviewed	Homo sapiens	JM23, FTSJ1	Putative tRNA (cytidine(32)/guanosine(34)-2'-O)-methyltransferase (EC 2.1.1.205) (2'-O-ribose RNA methyltransferase TRM7 homolog) (Protein ftsJ homolog 1)	0 of 17	0	0		0				0		2	11	11	Yes	Yes	No	No
Q9Y385	Q9Y385	UB2J1_HUMAN	Reviewed	Homo sapiens	HSPC205, HSPC153, CGI-76, NCUBE1, UBE2J1	Ubiquitin-conjugating enzyme E2 J1 (EC 2.3.2.23) (E2 ubiquitin-conjugating enzyme J1) (Non-canonical ubiquitin-conjugating enzyme 1) (NCUBE-1) (Yeast ubiquitin-conjugating enzyme UBC6 homolog E) (HsUBC6e)	0 of 17	0	0		0				0		1	4	4	Yes	Yes	No	No
Q8WVY7	Q8WVY7	UBCP1_HUMAN	Reviewed	Homo sapiens	UBLCP1	Ubiquitin-like domain-containing CTD phosphatase 1 (EC 3.1.3.16) (Nuclear proteasome inhibitor UBLCP1)	0 of 17	0	0		0				0		1	1	1	No	No	No	No
Q8TEY7	Q8TEY7	UBP33_HUMAN	Reviewed	Homo sapiens	VDU1, KIAA1097, USP33	Ubiquitin carboxyl-terminal hydrolase 33 (EC 3.4.19.12) (Deubiquitinating enzyme 33) (Ubiquitin thioesterase 33) (Ubiquitin-specific-processing protease 33) (VHL-interacting deubiquitinating enzyme 1) (hVDU1)	0 of 17	0	0		0				0		3	33	33	Yes	Yes	No	No
Q70EL1	Q70EL1	UBP54_HUMAN	Reviewed	Homo sapiens	C10orf29, USP54	Inactive ubiquitin carboxyl-terminal hydrolase 54 (Inactive ubiquitin-specific peptidase 54)	0 of 17	0	0		0				0		7	41	41	Yes	Yes	No	Yes
Q92575	Q92575	UBXN4_HUMAN	Reviewed	Homo sapiens	UBXDC1, UBXD2, KIAA0242, UBXN4	UBX domain-containing protein 4 (Erasin) (UBX domain-containing protein 2)	0 of 17	0	0		0				0		1	5	5	No	No	No	Yes
Q8IZJ1	Q8IZJ1	UNC5B_HUMAN	Reviewed	Homo sapiens	UNQ1883/PRO4326, UNC5H2, P53RDL1, UNC5B	Netrin receptor UNC5B (Protein unc-5 homolog 2) (Protein unc-5 homolog B) (p53-regulated receptor for death and life protein 1) (p53RDL1)	0 of 17	0	0		1	18582460			1	403	2	35	17	Yes	Yes	Yes	Yes
Q9ULK5	Q9ULK5	VANG2_HUMAN	Reviewed	Homo sapiens	STB1, KIAA1215, VANGL2	Vang-like protein 2 (Loop-tail protein 1 homolog) (Strabismus 1) (Van Gogh-like protein 2)	0 of 17	0	0		0				0		1	4	2	No	No	No	Yes
Q9HBM0	Q9HBM0	VEZA_HUMAN	Reviewed	Homo sapiens	VEZT	Vezatin	0 of 17	0	0		0				0		4	15	15	No	No	No	Yes
Q9NRW7	Q9NRW7	VPS45_HUMAN	Reviewed	Homo sapiens	VPS45B, VPS45A, VPS45	Vacuolar protein sorting-associated protein 45 (h-VPS45) (hlVps45)	0 of 17	0	0		0				0		2	7	7	Yes	Yes	No	Yes
P57081	P57081	WDR4_HUMAN	Reviewed	Homo sapiens	WDR4	tRNA (guanine-N(7)-)-methyltransferase non-catalytic subunit WDR4 (WD repeat-containing protein 4)	0 of 17	0	0		0				0		3	13	13	Yes	Yes	No	No
Q5T9L3	Q5T9L3	WLS_HUMAN	Reviewed	Homo sapiens	UNQ85/PRO18667, GPR177, C1orf139, WLS	Protein wntless homolog (Integral membrane protein GPR177) (Protein evenness interrupted homolog) (EVI) (Putative NF-kappa-B-activating protein 373)	0 of 17	0	0		0				0		3	14	7	Yes	Yes	No	No
O00308	O00308	WWP2_HUMAN	Reviewed	Homo sapiens	WWP2	NEDD4-like E3 ubiquitin-protein ligase WWP2 (EC 2.3.2.26) (Atrophin-1-interacting protein 2) (AIP2) (HECT-type E3 ubiquitin transferase WWP2) (WW domain-containing protein 2)	0 of 17	0	0		0				0		4	10	10	Yes	Yes	No	Yes
Q9UBH6	Q9UBH6	XPR1_HUMAN	Reviewed	Homo sapiens	XR, SYG1, XPR1	Xenotropic and polytropic retrovirus receptor 1 (Protein SYG1 homolog) (Xenotropic and polytropic murine leukemia virus receptor X3) (X-receptor)	0 of 17	0	0		0				0		2	12	12	No	No	No	Yes
Q8TAD4	Q8TAD4	ZNT5_HUMAN	Reviewed	Homo sapiens	UNQ863/PRO1879, ZTL1, ZNTL1, ZNT5, SLC30A5	Zinc transporter 5 (ZnT-5) (Solute carrier family 30 member 5) (ZnT-like transporter 1) (hZTL1)	0 of 17	0	0		0				0		4	16	16	Yes	Yes	No	No

## Sheet: BirA interactors - low conf
Step 3: Protein IDs were visualised using Venny. Low confidence zDHHC5 interactors were defined as proteins interacting with both BirA-DHHC5 AND DHHC5-BirA AND present in one empty vector (EV) sample
Uniprot IDs were extracted from Venn diagrams created in Venny, and mapped back onto protein names using David
32 common elements in "EV-BirA", "DHHC5-BirA" and "BirA-DHHC5":						189 common elements in "DHHC5-BirA", "BirA-EV" and "BirA-DHHC5":
O14818	O14818	proteasome (prosome, macropain) subunit, alpha type, 7				A0FGR8	A0FGR8	family with sequence similarity 62 (C2 domain containing), member B
P04080	P04080	cystatin B (stefin B)				A0MZ66	A0MZ66	KIAA1598
P08559	P08559	pyruvate dehydrogenase (lipoamide) alpha 1				A6NKD9	A6NKD9	coiled-coil domain containing 85C
P13646	P13646	keratin 13				O00161	O00161	synaptosomal-associated protein, 23kDa
P20700	P20700	lamin B1				O00213	O00213	amyloid beta (A4) precursor protein-binding, family B, member 1 (Fe65)
P21266	P21266	glutathione S-transferase mu 3 (brain)				O00487	O00487	proteasome (prosome, macropain) 26S subunit, non-ATPase, 14
P27797	P27797	calreticulin				O00746	O00746	non-metastatic cells 4, protein expressed in
P30084	P30084	enoyl Coenzyme A hydratase, short chain, 1, mitochondrial				O14531	O14531	dihydropyrimidinase-like 4
P30405	P30405	peptidylprolyl isomerase F				O14735	O14735	CDP-diacylglycerol--inositol 3-phosphatidyltransferase (phosphatidylinositol synthase)
P31942	P31942	heterogeneous nuclear ribonucleoprotein H3 (2H9)				O14880	O14880	microsomal glutathione S-transferase 3
P36871	P36871	phosphoglucomutase 1				O15027	O15027	SEC16 homolog A (S. cerevisiae)
P42704	P42704	leucine-rich PPR-motif containing				O15173	O15173	progesterone receptor membrane component 2
P50914	P50914	ribosomal protein L14				O15372	O15372	eukaryotic translation initiation factor 3, subunit H
P51570	P51570	galactokinase 1				O43172	O43172	PRP4 pre-mRNA processing factor 4 homolog (yeast)
P51648	P51648	aldehyde dehydrogenase 3 family, member A2				O43426	O43426	synaptojanin 1
P55795	P55795	ribosomal protein L36a pseudogene 51; ribosomal protein L36a pseudogene 37; ribosomal protein L36a pseudogene 49; heterogeneous nuclear ribonucleoprotein H2 (H'); ribosomal protein L36a				O43447	O43447	peptidylprolyl isomerase H (cyclophilin H)
P56537	P56537	eukaryotic translation initiation factor 6				O43592	O43592	exportin, tRNA (nuclear export receptor for tRNAs); similar to Exportin-T (tRNA exportin) (Exportin(tRNA))
P60510	P60510	protein phosphatase 4 (formerly X), catalytic subunit				O60256	O60256	phosphoribosyl pyrophosphate synthetase-associated protein 2
P61254	P61254	ribosomal protein L26 pseudogene 33; ribosomal protein L26; ribosomal protein L26 pseudogene 16; ribosomal protein L26 pseudogene 19; ribosomal protein L26 pseudogene 6				O60610	O60610	diaphanous homolog 1 (Drosophila)
P62906	P62906	ribosomal protein L10a pseudogene 6; ribosomal protein L10a; ribosomal protein L10a pseudogene 9				O60763	O60763	USO1 homolog, vesicle docking protein (yeast)
P69905	P69905	hemoglobin, alpha 2; hemoglobin, alpha 1				O75113	O75113	NEDD4 binding protein 1
Q01082	Q01082	spectrin, beta, non-erythrocytic 1				O75153	O75153	KIAA0664
Q12907	Q12907	lectin, mannose-binding 2				O75410	O75410	transforming, acidic coiled-coil containing protein 1
Q13247	Q13247	splicing factor, arginine/serine-rich 6; similar to arginine/serine-rich splicing factor 6				O75663	O75663	TIP41, TOR signaling pathway regulator-like (S. cerevisiae)
Q13765	Q13765	nascent polypeptide-associated complex alpha subunit				O75844	O75844	zinc metallopeptidase (STE24 homolog, S. cerevisiae)
Q14254	Q14254	flotillin 2				O75962	O75962	triple functional domain (PTPRF interacting)
Q8TEM1	Q8TEM1	nucleoporin 210kDa				O95292	O95292	VAMP (vesicle-associated membrane protein)-associated protein B and C
Q96KK5	Q96KK5	histone cluster 1, H2ag; histone cluster 1, H2ah; histone cluster 1, H2ai; histone cluster 1, H2ak; histone cluster 1, H2al; histone cluster 1, H2am				O95721	O95721	synaptosomal-associated protein, 29kDa
Q9BU76	Q9BU76	chromosome 1 open reading frame 35				P01111	P01111	neuroblastoma RAS viral (v-ras) oncogene homolog
Q9BXP5	Q9BXP5	serrate RNA effector molecule homolog (Arabidopsis)				P02538	P02538	keratin 6A
Q9HCC0	Q9HCC0	methylcrotonoyl-Coenzyme A carboxylase 2 (beta)				P06730	P06730	eukaryotic translation initiation factor 4E; similar to hCG1777996; similar to eukaryotic translation initiation factor 4E
Q9Y2Z4	Q9Y2Z4	tyrosyl-tRNA synthetase 2, mitochondrial				P06737	P06737	phosphorylase, glycogen, liver
						P07099	P07099	epoxide hydrolase 1, microsomal (xenobiotic)
						P08237	P08237	phosphofructokinase, muscle
						P10398	P10398	v-raf murine sarcoma 3611 viral oncogene homolog
						P11233	P11233	v-ral simian leukemia viral oncogene homolog A (ras related)
						P11766	P11766	alcohol dehydrogenase 5 (class III), chi polypeptide, pseudogene 4; alcohol dehydrogenase 5 (class III), chi polypeptide
						P13489	P13489	ribonuclease/angiogenin inhibitor 1
						P20020	P20020	ATPase, Ca++ transporting, plasma membrane 1
						P20339	P20339	RAB5A, member RAS oncogene family
						P23588	P23588	similar to eukaryotic translation initiation factor 4H; eukaryotic translation initiation factor 4B
						P24534	P24534	eukaryotic translation elongation factor 1 beta 2; eukaryotic translation elongation factor 1 beta 2-like
						P24666	P24666	acid phosphatase 1, soluble
						P25787	P25787	proteasome (prosome, macropain) subunit, alpha type, 2
						P27448	P27448	MAP/microtubule affinity-regulating kinase 3
						P27986	P27986	phosphoinositide-3-kinase, regulatory subunit 1 (alpha)
						P29317	P29317	EPH receptor A2
						P29966	P29966	myristoylated alanine-rich protein kinase C substrate
						P30566	P30566	adenylosuccinate lyase
						P35611	P35611	adducin 1 (alpha)
						P36405	P36405	ADP-ribosylation factor-like 3
						P42566	P42566	epidermal growth factor receptor pathway substrate 15
						P46108	P46108	v-crk sarcoma virus CT10 oncogene homolog (avian)
						P46776	P46776	ribosomal protein L27a
						P46939	P46939	utrophin
						P48147	P48147	prolyl endopeptidase
						P48634	P48634	HLA-B associated transcript 2
						P49257	P49257	lectin, mannose-binding, 1
						P49821	P49821	NADH dehydrogenase (ubiquinone) flavoprotein 1, 51kDa
						P51617	P51617	interleukin-1 receptor-associated kinase 1
						P52594	P52594	ArfGAP with FG repeats 1
						P53350	P53350	polo-like kinase 1 (Drosophila)
						P54578	P54578	ubiquitin specific peptidase 14 (tRNA-guanine transglycosylase)
						P54687	P54687	branched chain aminotransferase 1, cytosolic
						P55010	P55010	eukaryotic translation initiation factor 5
						P55011	P55011	solute carrier family 12 (sodium/potassium/chloride transporters), member 2
						P55263	P55263	adenosine kinase
						P59998	P59998	tubulin tyrosine ligase-like family, member 3; actin related protein 2/3 complex, subunit 4, 20kDa
						P60953	P60953	cell division cycle 42 (GTP binding protein, 25kDa); cell division cycle 42 pseudogene 2
						P67812	P67812	SEC11 homolog A (S. cerevisiae)
						P67870	P67870	lymphocyte antigen 6 complex, locus G5B; casein kinase 2, beta polypeptide
						P68363	P68363	hypothetical gene supported by AF081484; NM_006082; tubulin, alpha 1b
						Q01650	Q01650	solute carrier family 7 (cationic amino acid transporter, y+ system), member 5
						Q01968	Q01968	oculocerebrorenal syndrome of Lowe
						Q02952	Q02952	A kinase (PRKA) anchor protein 12
						Q03001	Q03001	dystonin
						Q04917	Q04917	tyrosine 3-monooxygenase/tryptophan 5-monooxygenase activation protein, eta polypeptide
						Q05682	Q05682	caldesmon 1
						Q08378	Q08378	golgi autoantigen, golgin subfamily a, 3
						Q08379	Q08379	golgi autoantigen, golgin subfamily a, 2
						Q12923	Q12923	protein tyrosine phosphatase, non-receptor type 13 (APO-1/CD95 (Fas)-associated phosphatase)
						Q12955	Q12955	ankyrin 3, node of Ranvier (ankyrin G)
						Q12959	Q12959	discs, large homolog 1 (Drosophila)
						Q13045	Q13045	flightless I homolog (Drosophila)
						Q13177	Q13177	p21 protein (Cdc42/Rac)-activated kinase 2
						Q13425	Q13425	syntrophin, beta 2 (dystrophin-associated protein A1, 59kDa, basic component 2)
						Q13439	Q13439	golgi autoantigen, golgin subfamily a, 4
						Q13564	Q13564	NEDD8 activating enzyme E1 subunit 1
						Q13596	Q13596	sorting nexin 1
						Q13625	Q13625	tumor protein p53 binding protein, 2
						Q14126	Q14126	desmoglein 2
						Q14145	Q14145	kelch-like ECH-associated protein 1
						Q14160	Q14160	scribbled homolog (Drosophila)
						Q14789	Q14789	golgin B1, golgi integral membrane protein
						Q15102	Q15102	platelet-activating factor acetylhydrolase, isoform Ib, subunit 3 (29kDa)
						Q15276	Q15276	rabaptin, RAB GTPase binding effector protein 1
						Q15369	Q15369	similar to elongin C; transcription elongation factor B (SIII), polypeptide 1 (15kDa, elongin C)
						Q15417	Q15417	calponin 3, acidic
						Q15643	Q15643	hypothetical LOC341378; thyroid hormone receptor interactor 11
						Q15678	Q15678	protein tyrosine phosphatase, non-receptor type 14
						Q15738	Q15738	NAD(P) dependent steroid dehydrogenase-like
						Q15758	Q15758	solute carrier family 1 (neutral amino acid transporter), member 5
						Q15811	Q15811	intersectin 1 (SH3 domain protein)
						Q15843	Q15843	neural precursor cell expressed, developmentally down-regulated 8; similar to neural precursor cell expressed, developmentally down-regulated gene 8
						Q15942	Q15942	zyxin
						Q16891	Q16891	inner membrane protein, mitochondrial (mitofilin)
						Q3V6T2	Q3V6T2	coiled-coil domain containing 88A
						Q53EZ4	Q53EZ4	centrosomal protein 55kDa
						Q5JSH3	Q5JSH3	WD repeat domain 44
						Q5SSJ5	Q5SSJ5	heterochromatin protein 1, binding protein 3
						Q5T4S7	Q5T4S7	ubiquitin protein ligase E3 component n-recognin 4
						Q5T5U3	Q5T5U3	Rho GTPase activating protein 21
						Q6DKJ4	Q6DKJ4	nucleoredoxin
						Q6NVY1	Q6NVY1	3-hydroxyisobutyryl-Coenzyme A hydrolase
						Q6NXT2	Q6NXT2	histone H3-like
						Q6P3W7	Q6P3W7	SCY1-like 2 (S. cerevisiae)
						Q6WCQ1	Q6WCQ1	myosin phosphatase Rho interacting protein; similar to Myosin phosphatase Rho-interacting protein (Rho-interacting protein 3) (M-RIP) (RIP3) (p116Rip)
						Q70E73	Q70E73	Ras association (RalGDS/AF-6) and pleckstrin homology domains 1
						Q7KZI7	Q7KZI7	MAP/microtubule affinity-regulating kinase 2
						Q7Z2K8	Q7Z2K8	G protein regulated inducer of neurite outgrowth 1
						Q7Z3T8	Q7Z3T8	zinc finger, FYVE domain containing 16
						Q7Z3U7	Q7Z3U7	MON2 homolog (S. cerevisiae)
						Q7Z4H7	Q7Z4H7	HAUS augmin-like complex, subunit 6
						Q86W92	Q86W92	PTPRF interacting protein, binding protein 1 (liprin beta 1)
						Q8IUD2	Q8IUD2	ELKS/RAB6-interacting/CAST family member 1
						Q8IWJ2	Q8IWJ2	GRIP and coiled-coil domain containing 2
						Q8IX12	Q8IX12	cell division cycle and apoptosis regulator 1
						Q8IZ21	Q8IZ21	phosphatase and actin regulator 4
						Q8IZH2	Q8IZH2	5'-3' exoribonuclease 1
						Q8N1I0	Q8N1I0	dedicator of cytokinesis 4
						Q8N3C0	Q8N3C0	activating signal cointegrator 1 complex subunit 3
						Q8N6H7	Q8N6H7	ADP-ribosylation factor GTPase activating protein 2
						Q8N6T3	Q8N6T3	ADP-ribosylation factor GTPase activating protein 1
						Q8NDI1	Q8NDI1	EH domain binding protein 1
						Q8NHQ8	Q8NHQ8	Ras association (RalGDS/AF-6) domain family (N-terminal) member 8
						Q8TAT6	Q8TAT6	nuclear protein localization 4 homolog (S. cerevisiae)
						Q8TBA6	Q8TBA6	golgi autoantigen, golgin subfamily a, 5
						Q8TCG1	Q8TCG1	KIAA1524
						Q8TEW0	Q8TEW0	par-3 partitioning defective 3 homolog (C. elegans)
						Q92530	Q92530	proteasome (prosome, macropain) inhibitor subunit 1 (PI31)
						Q92552	Q92552	mitochondrial ribosomal protein S27
						Q92625	Q92625	ankyrin repeat and sterile alpha motif domain containing 1A
						Q92783	Q92783	signal transducing adaptor molecule (SH3 domain and ITAM motif) 1
						Q92890	Q92890	ubiquitin fusion degradation 1 like (yeast)
						Q93052	Q93052	LIM domain containing preferred translocation partner in lipoma
						Q96A65	Q96A65	exocyst complex component 4
						Q96AC1	Q96AC1	fermitin family homolog 2 (Drosophila)
						Q96AY4	Q96AY4	chromosome 6 open reading frame 35; hCG1820764; tetratricopeptide repeat domain 28
						Q96BY7	Q96BY7	ATG2 autophagy related 2 homolog B (S. cerevisiae)
						Q96C19	Q96C19	EF-hand domain family, member D2
						Q96CN7	Q96CN7	isochorismatase domain containing 1
						Q96D71	Q96D71	RALBP1 associated Eps domain containing 1
						Q96JH7	Q96JH7	valosin containing protein (p97)/p47 complex interacting protein 1
						Q96N67	Q96N67	dedicator of cytokinesis 7
						Q96RT1	Q96RT1	erbb2 interacting protein
						Q99497	Q99497	Parkinson disease (autosomal recessive, early onset) 7
						Q9BTE3	Q9BTE3	chromosome 10 open reading frame 119
						Q9BXB4	Q9BXB4	oxysterol binding protein-like 11
						Q9BZF1	Q9BZF1	oxysterol binding protein-like 8
						Q9BZH6	Q9BZH6	bromodomain and WD repeat domain containing 2
						Q9BZK7	Q9BZK7	transducin (beta)-like 1 X-linked receptor 1
						Q9H3U1	Q9H3U1	unc-45 homolog A (C. elegans)
						Q9H910	Q9H910	hematological and neurological expressed 1-like
						Q9HB21	Q9HB21	pleckstrin homology domain containing, family A (phosphoinositide binding specific) member 1
						Q9HD45	Q9HD45	transmembrane 9 superfamily member 3
						Q9NS69	Q9NS69	translocase of outer mitochondrial membrane 22 homolog (yeast)
						Q9NVH1	Q9NVH1	DnaJ (Hsp40) homolog, subfamily C, member 11
						Q9NVZ3	Q9NVZ3	NECAP endocytosis associated 2
						Q9NW82	Q9NW82	WD repeat domain 70
						Q9NZC7	Q9NZC7	WW domain containing oxidoreductase
						Q9NZL9	Q9NZL9	methionine adenosyltransferase II, beta
						Q9P0L0	Q9P0L0	VAMP (vesicle-associated membrane protein)-associated protein A, 33kDa
						Q9P260	Q9P260	KIAA1468
						Q9UDY2	Q9UDY2	tight junction protein 2 (zona occludens 2)
						Q9UEY8	Q9UEY8	adducin 3 (gamma)
						Q9UHD2	Q9UHD2	TANK-binding kinase 1
						Q9UJU6	Q9UJU6	drebrin-like
						Q9UJW0	Q9UJW0	dynactin 4 (p62)
						Q9UKE5	Q9UKE5	TRAF2 and NCK interacting kinase
						Q9UKK9	Q9UKK9	nudix (nucleoside diphosphate linked moiety X)-type motif 5
						Q9ULH0	Q9ULH0	kinase D-interacting substrate, 220kDa
						Q9UPN3	Q9UPN3	microtubule-actin crosslinking factor 1
						Q9UPQ9	Q9UPQ9	trinucleotide repeat containing 6B
						Q9Y217	Q9Y217	myotubularin related protein 6
						Q9Y2I1	Q9Y2I1	nischarin
						Q9Y2X7	Q9Y2X7	G protein-coupled receptor kinase interacting ArfGAP 1
						Q9Y570	Q9Y570	protein phosphatase methylesterase 1
						Q9Y6W5	Q9Y6W5	WAS protein family, member 2
						Q9Y6Y8	Q9Y6Y8	SEC23 interacting protein

## Sheet: SwissPalm - low
Step 4: The classification of the high confidence zDHHC5 interactors in SwissPalm release 3
Query identifier	UniProt AC	UniProt ID	UniProt status	Organism	Gene names	Description	Number of palmitoyl-proteomics articles	Number of palmitoyl-proteomics studies where the protein appears in a high confidence hit list	Number of technique categories used in palmitoyl-proteomics studies	Technique categories used in palmitoyl-proteomics studies	Number of targeted studies	Targeted studies (PMIDs)	PATs	APTs	Number of sites	Sites in main isoform	Number of isoforms	Max number of cysteines	Max number of cysteines in TM or cytosolic domain	Predicted to be S-palmitoylated?	Predicted to be S-palmitoylated in cytosolic domains?	Protein has hits in SwissPalm?	Orthologs of this protein have hits in SwissPalm?
Q14160	Q14160	SCRIB_HUMAN	Reviewed	Homo sapiens	VARTUL, SCRB1, LAP4, KIAA0147, CRIB1, SCRIB	Protein scribble homolog (Scribble) (hScrib) (Protein LAP4)	9 of 17	5	3	Chemical modification and capture of palmitoylated cysteines, Identification of PATs/APTs, Metabolic labeling of palmitate	6	28065656, 29733200, 27380321	Q9NXF8, Q9NYG2	O95372	2	4, 10	3	17	17	Yes	Yes	Yes	Yes
P60953	P60953	CDC42_HUMAN	Reviewed	Homo sapiens	CDC42	Cell division control protein 42 homolog (G25K GTP-binding protein)	8 of 17	0	4	Chemical modification and capture of palmitoylated cysteines, Identification of PATs/APTs, Identification of palmitoylation sites, Metabolic labeling of palmitate	1	29295957		O75608	2	6, 157	2	7	6	Yes	Yes	Yes	Yes
Q14126	Q14126	DSG2_HUMAN	Reviewed	Homo sapiens	CDHF5, DSG2	Desmoglein-2 (Cadherin family member 5) (HDGC)	8 of 17	4	2	Chemical modification and capture of palmitoylated cysteines, Metabolic labeling of palmitate	3	25002405, 27703000, 31402609	Q9C0B5		2	635, 637	1	14	8	Yes	Yes	Yes	Yes
P11233	P11233	RALA_HUMAN	Reviewed	Homo sapiens	RAL, RALA	Ras-related protein Ral-A	8 of 17	3	2	Chemical modification and capture of palmitoylated cysteines, Metabolic labeling of palmitate	0				0		1	3	3	Yes	Yes	Yes	Yes
Q96RT1	Q96RT1	ERBIN_HUMAN	Reviewed	Homo sapiens	LAP2, KIAA1225, ERBIN, ERBB2IP	Erbin (Densin-180-like protein) (Erbb2-interacting protein) (Protein LAP2)	7 of 17	4	3	Chemical modification and capture of palmitoylated cysteines, Identification of palmitoylation sites, Metabolic labeling of palmitate	2	18498353			2	14, 16	9	13	13	Yes	Yes	Yes	Yes
O14880	O14880	MGST3_HUMAN	Reviewed	Homo sapiens	MGST3	Microsomal glutathione S-transferase 3 (Microsomal GST-3) (Glutathione peroxidase MGST3) (EC 1.11.1.-) (LTC4 synthase MGST3) (EC 4.4.1.20) (Microsomal glutathione S-transferase III) (Microsomal GST-III)	6 of 17	0	3	Chemical modification and capture of palmitoylated cysteines, Identification of PATs/APTs, Metabolic labeling of palmitate	1	21044946			2	150, 151	1	4	4	Yes	Yes	Yes	Yes
P62906	P62906	RL10A_HUMAN	Reviewed	Homo sapiens	NEDD6, RPL10A	60S ribosomal protein L10a (CSA-19) (Large ribosomal subunit protein uL1) (Neural precursor cell expressed developmentally down-regulated protein 6) (NEDD-6)	6 of 17	0	4	Chemical modification and capture of palmitoylated cysteines, Identification of PATs/APTs, Identification of palmitoylation sites, Metabolic labeling of palmitate	1	19801377			2	66, 74, 164	1	3	3	No	No	Yes	Yes
Q04917	Q04917	1433F_HUMAN	Reviewed	Homo sapiens	YWHA1, YWHAH	14-3-3 protein eta (Protein AS1)	5 of 17	1	1	Metabolic labeling of palmitate	0				0		1	3	3	Yes	Yes	Yes	Yes
O15372	O15372	EIF3H_HUMAN	Reviewed	Homo sapiens	EIF3S3, EIF3H	Eukaryotic translation initiation factor 3 subunit H (eIF3h) (Eukaryotic translation initiation factor 3 subunit 3) (eIF-3-gamma) (eIF3 p40 subunit)	5 of 17	0	3	Chemical modification and capture of palmitoylated cysteines, Identification of PATs/APTs, Metabolic labeling of palmitate	0				0		1	3	3	Yes	Yes	Yes	Yes
A0FGR8	A0FGR8	ESYT2_HUMAN	Reviewed	Homo sapiens	KIAA1228, FAM62B, ESYT2	Extended synaptotagmin-2 (E-Syt2) (Chr2Syt)	5 of 17	1	1	Metabolic labeling of palmitate	0				0		5	9	9	Yes	Yes	Yes	Yes
P56537	P56537	IF6_HUMAN	Reviewed	Homo sapiens	OK/SW-cl.27, ITGB4BP, EIF3A, EIF6	Eukaryotic translation initiation factor 6 (eIF-6) (B(2)GCN homolog) (B4 integrin interactor) (CAB) (p27(BBP))	5 of 17	0	4	Chemical modification and capture of palmitoylated cysteines, Identification of PATs/APTs, Identification of palmitoylation sites, Metabolic labeling of palmitate	0				1	110	2	11	9	Yes	Yes	Yes	Yes
Q16891	Q16891	MIC60_HUMAN	Reviewed	Homo sapiens	PIG52, PIG4, MINOS2, HMP, IMMT, MIC60	MICOS complex subunit MIC60 (Cell proliferation-inducing gene 4/52 protein) (Mitochondrial inner membrane protein) (Mitofilin) (p87/89)	5 of 17	0	2	Chemical modification and capture of palmitoylated cysteines, Metabolic labeling of palmitate	0				0		4	7	7	Yes	Yes	Yes	Yes
P42704	P42704	LPPRC_HUMAN	Reviewed	Homo sapiens	LRP130, LRPPRC	Leucine-rich PPR motif-containing protein, mitochondrial (130 kDa leucine-rich protein) (LRP 130) (GP130)	5 of 17	0	3	Chemical modification and capture of palmitoylated cysteines, Identification of PATs/APTs, Metabolic labeling of palmitate	0				0		1	21	21	Yes	Yes	Yes	Yes
P08559	P08559	ODPA_HUMAN	Reviewed	Homo sapiens	PHE1A, PDHA1	Pyruvate dehydrogenase E1 component subunit alpha, somatic form, mitochondrial (EC 1.2.4.1) (PDHE1-A type I)	5 of 17	0	3	Chemical modification and capture of palmitoylated cysteines, Identification of PATs/APTs, Metabolic labeling of palmitate	0				1	145	4	13	12	Yes	Yes	Yes	Yes
Q9P0L0	Q9P0L0	VAPA_HUMAN	Reviewed	Homo sapiens	VAP33, VAPA	Vesicle-associated membrane protein-associated protein A (VAMP-A) (VAMP-associated protein A) (VAP-A) (33 kDa VAMP-associated protein) (VAP-33)	5 of 17	0	3	Chemical modification and capture of palmitoylated cysteines, Identification of PATs/APTs, Metabolic labeling of palmitate	0				0		2	4	4	No	No	Yes	Yes
P51648	P51648	AL3A2_HUMAN	Reviewed	Homo sapiens	FALDH, ALDH10, ALDH3A2	Fatty aldehyde dehydrogenase (EC 1.2.1.3) (Aldehyde dehydrogenase 10) (Aldehyde dehydrogenase family 3 member A2) (Microsomal aldehyde dehydrogenase)	4 of 17	0	3	Chemical modification and capture of palmitoylated cysteines, Identification of PATs/APTs, Metabolic labeling of palmitate	0				1	425	2	8	8	No	No	Yes	Yes
O75844	O75844	FACE1_HUMAN	Reviewed	Homo sapiens	STE24, FACE1, ZMPSTE24	CAAX prenyl protease 1 homolog (EC 3.4.24.84) (Farnesylated proteins-converting enzyme 1) (FACE-1) (Prenyl protein-specific endoprotease 1) (Zinc metalloproteinase Ste24 homolog)	4 of 17	0	3	Chemical modification and capture of palmitoylated cysteines, Identification of PATs/APTs, Metabolic labeling of palmitate	0				0		1	5	4	No	No	Yes	Yes
Q14789	Q14789	GOGB1_HUMAN	Reviewed	Homo sapiens	GOLGB1	Golgin subfamily B member 1 (372 kDa Golgi complex-associated protein) (GCP372) (Giantin) (Macrogolgin)	4 of 17	0	3	Chemical modification and capture of palmitoylated cysteines, Identification of palmitoylation sites, Metabolic labeling of palmitate	0				1	3230	4	25	25	No	No	Yes	Yes
Q5SSJ5	Q5SSJ5	HP1B3_HUMAN	Reviewed	Homo sapiens	HP1BP3	Heterochromatin protein 1-binding protein 3 (Protein HP1-BP74)	4 of 17	1	3	Chemical modification and capture of palmitoylated cysteines, Identification of PATs/APTs, Metabolic labeling of palmitate	0				0		4	5	5	Yes	Yes	Yes	Yes
Q01650	Q01650	LAT1_HUMAN	Reviewed	Homo sapiens	MPE16, LAT1, CD98LC, SLC7A5	Large neutral amino acids transporter small subunit 1 (4F2 light chain) (4F2 LC) (4F2LC) (CD98 light chain) (Integral membrane protein E16) (L-type amino acid transporter 1) (hLAT1) (Solute carrier family 7 member 5) (y+ system cationic amino acid transporter)	4 of 17	1	3	Chemical modification and capture of palmitoylated cysteines, Identification of PATs/APTs, Metabolic labeling of palmitate	0				0		1	12	12	Yes	Yes	Yes	Yes
P20700	P20700	LMNB1_HUMAN	Reviewed	Homo sapiens	LMNB, LMN2, LMNB1	Lamin-B1	4 of 17	1	3	Chemical modification and capture of palmitoylated cysteines, Identification of PATs/APTs, Metabolic labeling of palmitate	0				0		1	5	4	No	No	Yes	Yes
P29966	P29966	MARCS_HUMAN	Reviewed	Homo sapiens	PRKCSL, MACS, MARCKS	Myristoylated alanine-rich C-kinase substrate (MARCKS) (Protein kinase C substrate, 80 kDa protein, light chain) (80K-L protein) (PKCSL)	4 of 17	0	2	Chemical modification and capture of palmitoylated cysteines, Metabolic labeling of palmitate	0				0		1	3	3	No	No	Yes	Yes
Q99497	Q99497	PARK7_HUMAN	Reviewed	Homo sapiens	PARK7	Protein/nucleic acid deglycase DJ-1 (EC 3.1.2.-) (EC 3.5.1.-) (EC 3.5.1.124) (Maillard deglycase) (Oncogene DJ1) (Parkinson disease protein 7) (Parkinsonism-associated deglycase) (Protein DJ-1) (DJ-1)	4 of 17	0	3	Chemical modification and capture of palmitoylated cysteines, Identification of palmitoylation sites, Metabolic labeling of palmitate	1	23847046			3	46, 106, 53	1	3	3	No	No	Yes	Yes
P46776	P46776	RL27A_HUMAN	Reviewed	Homo sapiens	RPL27A	60S ribosomal protein L27a (Large ribosomal subunit protein uL15)	4 of 17	0	3	Chemical modification and capture of palmitoylated cysteines, Identification of palmitoylation sites, Metabolic labeling of palmitate	0				1	144	1	2	2	No	No	Yes	Yes
Q01082	Q01082	SPTB2_HUMAN	Reviewed	Homo sapiens	SPTB2, SPTBN1	Spectrin beta chain, non-erythrocytic 1 (Beta-II spectrin) (Fodrin beta chain) (Spectrin, non-erythroid beta chain 1)	4 of 17	0	1	Metabolic labeling of palmitate	0				0		3	14	14	No	No	Yes	Yes
P68363	P68363	TBA1B_HUMAN	Reviewed	Homo sapiens	TUBA1B	Tubulin alpha-1B chain (Alpha-tubulin ubiquitous) (Tubulin K-alpha-1) (Tubulin alpha-ubiquitous chain) [Cleaved into: Detyrosinated tubulin alpha-1B chain]	4 of 17	1	3	Chemical modification and capture of palmitoylated cysteines, Identification of palmitoylation sites, Metabolic labeling of palmitate	0				1	376, 347	2	12	12	Yes	Yes	Yes	Yes
O60763	O60763	USO1_HUMAN	Reviewed	Homo sapiens	VDP, USO1	General vesicular transport factor p115 (Protein USO1 homolog) (Transcytosis-associated protein) (TAP) (Vesicle-docking protein)	4 of 17	0	1	Metabolic labeling of palmitate	0				0		2	16	16	No	No	Yes	Yes
P11766	P11766	ADHX_HUMAN	Reviewed	Homo sapiens	FDH, ADHX, ADH5	Alcohol dehydrogenase class-3 (EC 1.1.1.1) (Alcohol dehydrogenase 5) (Alcohol dehydrogenase class chi chain) (Alcohol dehydrogenase class-III) (Glutathione-dependent formaldehyde dehydrogenase) (FALDH) (FDH) (GSH-FDH) (EC 1.1.1.-) (S-(hydroxymethyl)glutathione dehydrogenase) (EC 1.1.1.284)	3 of 17	0	4	Chemical modification and capture of palmitoylated cysteines, Identification of PATs/APTs, Identification of palmitoylation sites, Metabolic labeling of palmitate	0				3	97, 100, 103	1	15	15	Yes	Yes	Yes	Yes
Q02952	Q02952	AKA12_HUMAN	Reviewed	Homo sapiens	AKAP250, AKAP12	A-kinase anchor protein 12 (AKAP-12) (A-kinase anchor protein 250 kDa) (AKAP 250) (Gravin) (Myasthenia gravis autoantigen)	3 of 17	1	2	Chemical modification and capture of palmitoylated cysteines, Metabolic labeling of palmitate	0				0		3	10	10	No	No	Yes	Yes
P27797	P27797	CALR_HUMAN	Reviewed	Homo sapiens	CRTC, CALR	Calreticulin (CRP55) (Calregulin) (Endoplasmic reticulum resident protein 60) (ERp60) (HACBP) (grp60)	3 of 17	0	2	Chemical modification and capture of palmitoylated cysteines, Metabolic labeling of palmitate	0				0		1	3	1	No	No	Yes	Yes
P30084	P30084	ECHM_HUMAN	Reviewed	Homo sapiens	ECHS1	Enoyl-CoA hydratase, mitochondrial (EC 4.2.1.17) (Enoyl-CoA hydratase 1) (Short-chain enoyl-CoA hydratase) (SCEH)	3 of 17	0	3	Chemical modification and capture of palmitoylated cysteines, Identification of PATs/APTs, Metabolic labeling of palmitate	0				0		1	8	8	Yes	Yes	Yes	Yes
P55795	P55795	HNRH2_HUMAN	Reviewed	Homo sapiens	HNRPH2, FTP3, HNRNPH2	Heterogeneous nuclear ribonucleoprotein H2 (hnRNP H2) (FTP-3) (Heterogeneous nuclear ribonucleoprotein H') (hnRNP H') [Cleaved into: Heterogeneous nuclear ribonucleoprotein H2, N-terminally processed]	3 of 17	1	3	Chemical modification and capture of palmitoylated cysteines, Identification of PATs/APTs, Metabolic labeling of palmitate	0				0		1	5	5	Yes	Yes	Yes	Yes
P31942	P31942	HNRH3_HUMAN	Reviewed	Homo sapiens	HNRPH3, HNRNPH3	Heterogeneous nuclear ribonucleoprotein H3 (hnRNP H3) (Heterogeneous nuclear ribonucleoprotein 2H9) (hnRNP 2H9)	3 of 17	0	1	Metabolic labeling of palmitate	0				0		6	2	1	Yes	Yes	Yes	Yes
P07099	P07099	HYEP_HUMAN	Reviewed	Homo sapiens	EPOX, EPHX, EPHX1	Epoxide hydrolase 1 (EC 3.3.2.9) (Epoxide hydratase) (Microsomal epoxide hydrolase) (mEH)	3 of 17	0	1	Metabolic labeling of palmitate	0				0		1	4	4	No	No	Yes	Yes
P55010	P55010	IF5_HUMAN	Reviewed	Homo sapiens	EIF5	Eukaryotic translation initiation factor 5 (eIF-5)	3 of 17	0	3	Chemical modification and capture of palmitoylated cysteines, Identification of PATs/APTs, Metabolic labeling of palmitate	0				0		1	8	8	No	No	Yes	Yes
Q12907	Q12907	LMAN2_HUMAN	Reviewed	Homo sapiens	C5orf8, LMAN2	Vesicular integral-membrane protein VIP36 (Glycoprotein GP36b) (Lectin mannose-binding 2) (Vesicular integral-membrane protein 36) (VIP36)	3 of 17	0	1	Metabolic labeling of palmitate	0				0		1	6	3	Yes	Yes	Yes	Yes
Q9NZL9	Q9NZL9	MAT2B_HUMAN	Reviewed	Homo sapiens	UNQ2435/PRO4995, Nbla02999, MSTP045, TGR, MAT2B	Methionine adenosyltransferase 2 subunit beta (Methionine adenosyltransferase II beta) (MAT II beta) (Putative dTDP-4-keto-6-deoxy-D-glucose 4-reductase)	3 of 17	0	2	Chemical modification and capture of palmitoylated cysteines, Metabolic labeling of palmitate	0				0		5	6	6	Yes	Yes	Yes	Yes
Q15102	Q15102	PA1B3_HUMAN	Reviewed	Homo sapiens	PAFAHG, PAFAH1B3	Platelet-activating factor acetylhydrolase IB subunit gamma (EC 3.1.1.47) (PAF acetylhydrolase 29 kDa subunit) (PAF-AH 29 kDa subunit) (PAF-AH subunit gamma) (PAFAH subunit gamma)	3 of 17	0	2	Chemical modification and capture of palmitoylated cysteines, Metabolic labeling of palmitate	1	24357059			0		1	2	2	No	No	Yes	Yes
P24666	P24666	PPAC_HUMAN	Reviewed	Homo sapiens	ACP1	Low molecular weight phosphotyrosine protein phosphatase (LMW-PTP) (LMW-PTPase) (EC 3.1.3.48) (Adipocyte acid phosphatase) (Low molecular weight cytosolic acid phosphatase) (EC 3.1.3.2) (Red cell acid phosphatase 1)	3 of 17	0	4	Chemical modification and capture of palmitoylated cysteines, Identification of PATs/APTs, Identification of palmitoylation sites, Metabolic labeling of palmitate	0				2	13, 18	4	8	8	Yes	Yes	Yes	Yes
P25787	P25787	PSA2_HUMAN	Reviewed	Homo sapiens	PSC3, HC3, PSMA2	Proteasome subunit alpha type-2 (EC 3.4.25.1) (Macropain subunit C3) (Multicatalytic endopeptidase complex subunit C3) (Proteasome component C3)	3 of 17	0	3	Chemical modification and capture of palmitoylated cysteines, Identification of PATs/APTs, Metabolic labeling of palmitate	0				0		1	2	2	No	No	Yes	Yes
O14818	O14818	PSA7_HUMAN	Reviewed	Homo sapiens	HSPC, PSMA7	Proteasome subunit alpha type-7 (EC 3.4.25.1) (Proteasome subunit RC6-1) (Proteasome subunit XAPC7)	3 of 17	0	3	Chemical modification and capture of palmitoylated cysteines, Identification of PATs/APTs, Metabolic labeling of palmitate	0				0		3	6	3	Yes	Yes	Yes	Yes
O00487	O00487	PSDE_HUMAN	Reviewed	Homo sapiens	POH1, PSMD14	26S proteasome non-ATPase regulatory subunit 14 (EC 3.4.19.-) (26S proteasome regulatory subunit RPN11) (26S proteasome-associated PAD1 homolog 1)	3 of 17	0	3	Chemical modification and capture of palmitoylated cysteines, Identification of PATs/APTs, Metabolic labeling of palmitate	0				0		1	3	3	No	No	Yes	Yes
P30566	P30566	PUR8_HUMAN	Reviewed	Homo sapiens	AMPS, ADSL	Adenylosuccinate lyase (ADSL) (ASL) (EC 4.3.2.2) (Adenylosuccinase) (ASase)	3 of 17	0	1	Metabolic labeling of palmitate	0				0		2	13	13	Yes	Yes	Yes	Yes
P13489	P13489	RINI_HUMAN	Reviewed	Homo sapiens	RNH, PRI, RNH1	Ribonuclease inhibitor (Placental ribonuclease inhibitor) (Placental RNase inhibitor) (Ribonuclease/angiogenin inhibitor 1) (RAI)	3 of 17	0	2	Chemical modification and capture of palmitoylated cysteines, Metabolic labeling of palmitate	0				0		1	32	32	Yes	Yes	Yes	Yes
P50914	P50914	RL14_HUMAN	Reviewed	Homo sapiens	RPL14	60S ribosomal protein L14 (CAG-ISL 7) (Large ribosomal subunit protein eL14)	3 of 17	0	3	Chemical modification and capture of palmitoylated cysteines, Identification of PATs/APTs, Metabolic labeling of palmitate	0				0		1	2	2	No	No	Yes	Yes
Q92552	Q92552	RT27_HUMAN	Reviewed	Homo sapiens	KIAA0264, MRPS27	28S ribosomal protein S27, mitochondrial (MRP-S27) (S27mt) (Mitochondrial ribosomal protein S27) (Mitochondrial small ribosomal subunit protein mS27)	3 of 17	0	3	Chemical modification and capture of palmitoylated cysteines, Identification of PATs/APTs, Metabolic labeling of palmitate	0				0		2	7	6	No	No	Yes	Yes
Q9BXP5	Q9BXP5	SRRT_HUMAN	Reviewed	Homo sapiens	ASR2, ARS2, SRRT	Serrate RNA effector molecule homolog (Arsenite-resistance protein 2)	3 of 17	0	3	Chemical modification and capture of palmitoylated cysteines, Identification of PATs/APTs, Metabolic labeling of palmitate	0				0		5	8	8	No	No	Yes	Yes
Q13247	Q13247	SRSF6_HUMAN	Reviewed	Homo sapiens	SRP55, SFRS6, SRSF6	Serine/arginine-rich splicing factor 6 (Pre-mRNA-splicing factor SRP55) (Splicing factor, arginine/serine-rich 6)	3 of 17	0	1	Metabolic labeling of palmitate	0				0		3	4	2	No	No	Yes	Yes
Q9HD45	Q9HD45	TM9S3_HUMAN	Reviewed	Homo sapiens	UNQ245/PRO282, SMBP, TM9SF3	Transmembrane 9 superfamily member 3 (EP70-P-iso) (SM-11044-binding protein)	3 of 17	0	3	Chemical modification and capture of palmitoylated cysteines, Identification of PATs/APTs, Metabolic labeling of palmitate	0				0		1	13	13	Yes	Yes	Yes	Yes
O95292	O95292	VAPB_HUMAN	Reviewed	Homo sapiens	UNQ484/PRO983, VAPB	Vesicle-associated membrane protein-associated protein B/C (VAMP-B/VAMP-C) (VAMP-associated protein B/C) (VAP-B/VAP-C)	3 of 17	0	3	Chemical modification and capture of palmitoylated cysteines, Identification of PATs/APTs, Metabolic labeling of palmitate	0				0		2	4	4	No	No	Yes	Yes
P55263	P55263	ADK_HUMAN	Reviewed	Homo sapiens	ADK	Adenosine kinase (AK) (EC 2.7.1.20) (Adenosine 5'-phosphotransferase)	2 of 17	0	3	Chemical modification and capture of palmitoylated cysteines, Identification of PATs/APTs, Metabolic labeling of palmitate	0				0		4	7	7	No	No	Yes	Yes
P59998	P59998	ARPC4_HUMAN	Reviewed	Homo sapiens	ARC20, ARPC4	Actin-related protein 2/3 complex subunit 4 (Arp2/3 complex 20 kDa subunit) (p20-ARC)	2 of 17	0	1	Metabolic labeling of palmitate	0				0		4	18	2	Yes	Yes	Yes	Yes
P20020	P20020	AT2B1_HUMAN	Reviewed	Homo sapiens	PMCA1, ATP2B1	Plasma membrane calcium-transporting ATPase 1 (EC 7.2.2.10) (Plasma membrane calcium ATPase isoform 1) (PMCA1) (Plasma membrane calcium pump isoform 1)	2 of 17	0	2	Chemical modification and capture of palmitoylated cysteines, Metabolic labeling of palmitate	0				0		6	18	13	No	No	Yes	Yes
Q15417	Q15417	CNN3_HUMAN	Reviewed	Homo sapiens	CNN3	Calponin-3 (Calponin, acidic isoform)	2 of 17	0	3	Chemical modification and capture of palmitoylated cysteines, Identification of PATs/APTs, Metabolic labeling of palmitate	0				0		3	3	3	Yes	Yes	Yes	Yes
O60610	O60610	DIAP1_HUMAN	Reviewed	Homo sapiens	DIAP1, DIAPH1	Protein diaphanous homolog 1 (Diaphanous-related formin-1) (DRF1)	2 of 17	0	1	Metabolic labeling of palmitate	0				0		3	12	12	Yes	Yes	Yes	Yes
P24534	P24534	EF1B_HUMAN	Reviewed	Homo sapiens	EF1B, EEF1B, EEF1B2	Elongation factor 1-beta (EF-1-beta)	2 of 17	0	3	Chemical modification and capture of palmitoylated cysteines, Identification of PATs/APTs, Metabolic labeling of palmitate	0				0		1	3	3	No	No	Yes	Yes
Q15369	Q15369	ELOC_HUMAN	Reviewed	Homo sapiens	TCEB1, ELOC	Elongin-C (EloC) (Elongin 15 kDa subunit) (RNA polymerase II transcription factor SIII subunit C) (SIII p15) (Transcription elongation factor B polypeptide 1)	2 of 17	0	3	Chemical modification and capture of palmitoylated cysteines, Identification of PATs/APTs, Metabolic labeling of palmitate	0				0		2	3	3	Yes	Yes	Yes	Yes
Q96AC1	Q96AC1	FERM2_HUMAN	Reviewed	Homo sapiens	PLEKHC1, MIG2, KIND2, FERMT2	Fermitin family homolog 2 (Kindlin-2) (Mitogen-inducible gene 2 protein) (MIG-2) (Pleckstrin homology domain-containing family C member 1) (PH domain-containing family C member 1)	2 of 17	0	3	Chemical modification and capture of palmitoylated cysteines, Identification of palmitoylation sites, Metabolic labeling of palmitate	0				1	426	3	11	11	Yes	Yes	Yes	Yes
Q96KK5	Q96KK5	H2A1H_HUMAN	Reviewed	Homo sapiens	HIST1H2AI, HIST1H2AH	Histone H2A type 1-H (Histone H2A/s)	2 of 17	0	2	Chemical modification and capture of palmitoylated cysteines, Metabolic labeling of palmitate	0				0		1	0	0	No	No	Yes	Yes
P23588	P23588	IF4B_HUMAN	Reviewed	Homo sapiens	EIF4B	Eukaryotic translation initiation factor 4B (eIF-4B)	2 of 17	0	1	Metabolic labeling of palmitate	0				0		2	1	1	No	No	Yes	Yes
P06730	P06730	IF4E_HUMAN	Reviewed	Homo sapiens	EIF4F, EIF4EL1, EIF4E	Eukaryotic translation initiation factor 4E (eIF-4E) (eIF4E) (eIF-4F 25 kDa subunit) (mRNA cap-binding protein)	2 of 17	0	3	Chemical modification and capture of palmitoylated cysteines, Identification of PATs/APTs, Metabolic labeling of palmitate	0				0		3	5	4	No	No	Yes	Yes
Q9ULH0	Q9ULH0	KDIS_HUMAN	Reviewed	Homo sapiens	KIAA1250, ARMS, KIDINS220	Kinase D-interacting substrate of 220 kDa (Ankyrin repeat-rich membrane-spanning protein)	2 of 17	1	1	Chemical modification and capture of palmitoylated cysteines	0				0		5	28	28	Yes	Yes	Yes	Yes
P49257	P49257	LMAN1_HUMAN	Reviewed	Homo sapiens	F5F8D, ERGIC53, LMAN1	Protein ERGIC-53 (ER-Golgi intermediate compartment 53 kDa protein) (Gp58) (Intracellular mannose-specific lectin MR60) (Lectin mannose-binding 1)	2 of 17	0	1	Metabolic labeling of palmitate	0				0		1	5	1	No	No	Yes	Yes
Q9UPN3	Q9UPN3	MACF1_HUMAN	Reviewed	Homo sapiens	KIAA1251, KIAA0465, ACF7, ABP620, MACF1	Microtubule-actin cross-linking factor 1, isoforms 1/2/3/5 (620 kDa actin-binding protein) (ABP620) (Actin cross-linking family protein 7) (Macrophin-1) (Trabeculin-alpha)	2 of 17	0	2	Chemical modification and capture of palmitoylated cysteines, Metabolic labeling of palmitate	0				0		5	92	92	Yes	Yes	Yes	Yes
Q6WCQ1	Q6WCQ1	MPRIP_HUMAN	Reviewed	Homo sapiens	RHOIP3, MRIP, KIAA0864, MPRIP	Myosin phosphatase Rho-interacting protein (M-RIP) (Rho-interacting protein 3) (RIP3) (p116Rip)	2 of 17	0	1	Metabolic labeling of palmitate	0				0		3	14	14	Yes	Yes	Yes	Yes
Q13765	Q13765	NACA_HUMAN	Reviewed	Homo sapiens	HSD48, NACA	Nascent polypeptide-associated complex subunit alpha (NAC-alpha) (Alpha-NAC) (allergen Hom s 2)	2 of 17	0	2	Chemical modification and capture of palmitoylated cysteines, Metabolic labeling of palmitate	0				0		2	7	0	No	No	Yes	Yes
P49821	P49821	NDUV1_HUMAN	Reviewed	Homo sapiens	UQOR1, NDUFV1	NADH dehydrogenase [ubiquinone] flavoprotein 1, mitochondrial (EC 1.6.99.3) (EC 7.1.1.2) (Complex I-51kD) (CI-51kD) (NADH dehydrogenase flavoprotein 1) (NADH-ubiquinone oxidoreductase 51 kDa subunit)	2 of 17	0	3	Chemical modification and capture of palmitoylated cysteines, Identification of PATs/APTs, Metabolic labeling of palmitate	0				0		2	12	12	No	No	Yes	Yes
Q15738	Q15738	NSDHL_HUMAN	Reviewed	Homo sapiens	H105E3, NSDHL	Sterol-4-alpha-carboxylate 3-dehydrogenase, decarboxylating (EC 1.1.1.170) (Protein H105e3)	2 of 17	0	3	Chemical modification and capture of palmitoylated cysteines, Identification of PATs/APTs, Metabolic labeling of palmitate	0				0		1	5	5	No	No	Yes	Yes
Q13177	Q13177	PAK2_HUMAN	Reviewed	Homo sapiens	PAK2	Serine/threonine-protein kinase PAK 2 (EC 2.7.11.1) (Gamma-PAK) (PAK65) (S6/H4 kinase) (p21-activated kinase 2) (PAK-2) (p58) [Cleaved into: PAK-2p27 (p27); PAK-2p34 (p34) (C-t-PAK2)]	2 of 17	0	1	Metabolic labeling of palmitate	0				0		1	5	5	No	No	Yes	Yes
O15173	O15173	PGRC2_HUMAN	Reviewed	Homo sapiens	PMBP, DG6, PGRMC2	Membrane-associated progesterone receptor component 2 (Progesterone membrane-binding protein) (Steroid receptor protein DG6)	2 of 17	0	1	Metabolic labeling of palmitate	0				0		2	1	1	No	No	Yes	Yes
P30405	P30405	PPIF_HUMAN	Reviewed	Homo sapiens	CYP3, PPIF	Peptidyl-prolyl cis-trans isomerase F, mitochondrial (PPIase F) (EC 5.2.1.8) (Cyclophilin D) (CyP-D) (CypD) (Cyclophilin F) (Mitochondrial cyclophilin) (CyP-M) (Rotamase F)	2 of 17	1	2	Chemical modification and capture of palmitoylated cysteines, Identification of PATs/APTs	0				0		2	6	6	Yes	Yes	Yes	Yes
P54578	P54578	UBP14_HUMAN	Reviewed	Homo sapiens	TGT, USP14	Ubiquitin carboxyl-terminal hydrolase 14 (EC 3.4.19.12) (Deubiquitinating enzyme 14) (Ubiquitin thioesterase 14) (Ubiquitin-specific-processing protease 14)	2 of 17	0	3	Chemical modification and capture of palmitoylated cysteines, Identification of PATs/APTs, Metabolic labeling of palmitate	0				0		3	8	8	No	No	Yes	Yes
Q5T4S7	Q5T4S7	UBR4_HUMAN	Reviewed	Homo sapiens	ZUBR1, RBAF600, KIAA1307, KIAA0462, UBR4	E3 ubiquitin-protein ligase UBR4 (EC 2.3.2.27) (600 kDa retinoblastoma protein-associated factor) (N-recognin-4) (RING-type E3 ubiquitin transferase UBR4) (Retinoblastoma-associated factor of 600 kDa) (RBAF600) (p600) (Zinc finger UBR1-type protein 1)	2 of 17	1	1	Chemical modification and capture of palmitoylated cysteines	0				0		6	127	124	Yes	Yes	Yes	Yes
O00161	O00161	SNP23_HUMAN	Reviewed	Homo sapiens	SNAP23	Synaptosomal-associated protein 23 (SNAP-23) (Vesicle-membrane fusion protein SNAP-23)	15 of 17	7	4	Chemical modification and capture of palmitoylated cysteines, Identification of PATs/APTs, Identification of palmitoylation sites, Metabolic labeling of palmitate	4	31142470, 10329400			6	79, 80, 83, 85, 87, 112	2	6	6	Yes	Yes	Yes	Yes
Q14254	Q14254	FLOT2_HUMAN	Reviewed	Homo sapiens	M17S1, ESA1, FLOT2	Flotillin-2 (Epidermal surface antigen) (ESA) (Membrane component chromosome 17 surface marker 1)	13 of 17	6	4	Chemical modification and capture of palmitoylated cysteines, Identification of PATs/APTs, Identification of palmitoylation sites, Metabolic labeling of palmitate	8	29884859, 24211138, 22081607, 26174834, 28120938, 31402609	Q8VDZ4, Q9C0B5		3	4, 20, 88, 197, 19	1	7	7	Yes	Yes	Yes	Yes
Q15758	Q15758	AAAT_HUMAN	Reviewed	Homo sapiens	RDRC, RDR, M7V1, ASCT2, SLC1A5	Neutral amino acid transporter B(0) (ATB(0)) (Baboon M7 virus receptor) (RD114/simian type D retrovirus receptor) (Sodium-dependent neutral amino acid transporter type 2) (Solute carrier family 1 member 5)	12 of 17	7	4	Chemical modification and capture of palmitoylated cysteines, Identification of PATs/APTs, Identification of palmitoylation sites, Metabolic labeling of palmitate	0				2	39, 467	3	8	8	Yes	Yes	Yes	Yes
P01111	P01111	RASN_HUMAN	Reviewed	Homo sapiens	HRAS1, NRAS	GTPase NRas (Transforming protein N-Ras)	12 of 17	6	3	Chemical modification and capture of palmitoylated cysteines, Identification of PATs/APTs, Metabolic labeling of palmitate	13	29733200, 29575903, 3322807, 20028662, 26701913, 29377576, 2661017, 16000296	Q9Y397	O75608, O95372, Q96GS6, Q5VST6, Q6PCB6	1	181	1	5	5	Yes	Yes	Yes	Yes
P35611	P35611	ADDA_HUMAN	Reviewed	Homo sapiens	ADDA, ADD1	Alpha-adducin (Erythrocyte adducin subunit alpha)	1 of 17	0	1	Metabolic labeling of palmitate	0				0		6	11	7	Yes	Yes	Yes	Yes
Q12955	Q12955	ANK3_HUMAN	Reviewed	Homo sapiens	ANK3	Ankyrin-3 (ANK-3) (Ankyrin-G)	1 of 17	0	1	Chemical modification and capture of palmitoylated cysteines	0				0		5	40	40	Yes	Yes	Yes	Yes
Q8N6T3	Q8N6T3	ARFG1_HUMAN	Reviewed	Homo sapiens	ARF1GAP, ARFGAP1	ADP-ribosylation factor GTPase-activating protein 1 (ARF GAP 1) (ADP-ribosylation factor 1 GTPase-activating protein) (ARF1 GAP) (ARF1-directed GTPase-activating protein)	1 of 17	0	2	Chemical modification and capture of palmitoylated cysteines, Identification of PATs/APTs	0				0		5	15	6	Yes	Yes	Yes	Yes
P54687	P54687	BCAT1_HUMAN	Reviewed	Homo sapiens	ECA39, BCT1, BCAT1	Branched-chain-amino-acid aminotransferase, cytosolic (BCAT(c)) (EC 2.6.1.42) (Protein ECA39)	1 of 17	0	1	Metabolic labeling of palmitate	1	31982508			0		5	10	10	Yes	Yes	Yes	Yes
Q05682	Q05682	CALD1_HUMAN	Reviewed	Homo sapiens	CDM, CAD, CALD1	Caldesmon (CDM)	1 of 17	0	1	Metabolic labeling of palmitate	0				0		6	1	1	No	No	Yes	Yes
O14735	O14735	CDIPT_HUMAN	Reviewed	Homo sapiens	PIS1, PIS, CDIPT	CDP-diacylglycerol--inositol 3-phosphatidyltransferase (EC 2.7.8.11) (Phosphatidylinositol synthase) (PI synthase) (PtdIns synthase)	1 of 17	0	2	Chemical modification and capture of palmitoylated cysteines, Identification of PATs/APTs	0				0		3	7	6	Yes	Yes	Yes	Yes
O75153	O75153	CLU_HUMAN	Reviewed	Homo sapiens	KIAA0664, CLUH	Clustered mitochondria protein homolog	1 of 17	0	1	Metabolic labeling of palmitate	0				0		1	25	25	Yes	Yes	Yes	Yes
P67870	P67870	CSK2B_HUMAN	Reviewed	Homo sapiens	G5A, CK2N, CSNK2B	Casein kinase II subunit beta (CK II beta) (Phosvitin) (Protein G5a)	1 of 17	0	2	Chemical modification and capture of palmitoylated cysteines, Identification of PATs/APTs	0				0		1	6	6	Yes	Yes	Yes	Yes
P04080	P04080	CYTB_HUMAN	Reviewed	Homo sapiens	STFB, CST6, CSTB	Cystatin-B (CPI-B) (Liver thiol proteinase inhibitor) (Stefin-B)	1 of 17	0	1	Metabolic labeling of palmitate	0				0		1	1	1	Yes	Yes	Yes	Yes
Q9NVH1	Q9NVH1	DJC11_HUMAN	Reviewed	Homo sapiens	DNAJC11	DnaJ homolog subfamily C member 11	1 of 17	0	1	Metabolic labeling of palmitate	0				0		3	5	5	No	No	Yes	Yes
Q12959	Q12959	DLG1_HUMAN	Reviewed	Homo sapiens	DLG1	Disks large homolog 1 (Synapse-associated protein 97) (SAP-97) (SAP97) (hDlg)	1 of 17	0	1	Chemical modification and capture of palmitoylated cysteines	0				0		9	6	5	No	No	Yes	Yes
Q03001	Q03001	DYST_HUMAN	Reviewed	Homo sapiens	KIAA0728, DT, DMH, BPAG1, BP240, BP230, DST	Dystonin (230 kDa bullous pemphigoid antigen) (230/240 kDa bullous pemphigoid antigen) (Bullous pemphigoid antigen 1) (BPA) (Bullous pemphigoid antigen) (Dystonia musculorum protein) (Hemidesmosomal plaque protein)	1 of 17	0	1	Chemical modification and capture of palmitoylated cysteines	0				0		9	90	90	Yes	Yes	Yes	Yes
Q96C19	Q96C19	EFHD2_HUMAN	Reviewed	Homo sapiens	SWS1, EFHD2	EF-hand domain-containing protein D2 (Swiprosin-1)	1 of 17	0	1	Chemical modification and capture of palmitoylated cysteines	0				0		1	2	2	No	No	Yes	Yes
P29317	P29317	EPHA2_HUMAN	Reviewed	Homo sapiens	ECK, EPHA2	Ephrin type-A receptor 2 (EC 2.7.10.1) (Epithelial cell kinase) (Tyrosine-protein kinase receptor ECK)	1 of 17	0	1	Metabolic labeling of palmitate	0				0		2	26	6	Yes	Yes	Yes	Yes
Q13045	Q13045	FLII_HUMAN	Reviewed	Homo sapiens	FLIL, FLII	Protein flightless-1 homolog	1 of 17	0	1	Metabolic labeling of palmitate	0				0		3	26	26	Yes	Yes	Yes	Yes
Q9Y2X7	Q9Y2X7	GIT1_HUMAN	Reviewed	Homo sapiens	GIT1	ARF GTPase-activating protein GIT1 (ARF GAP GIT1) (Cool-associated and tyrosine-phosphorylated protein 1) (CAT-1) (CAT1) (G protein-coupled receptor kinase-interactor 1) (GRK-interacting protein 1)	1 of 17	0	1	Chemical modification and capture of palmitoylated cysteines	0				0		3	14	13	Yes	Yes	Yes	Yes
Q7Z2K8	Q7Z2K8	GRIN1_HUMAN	Reviewed	Homo sapiens	KIAA1893, GPRIN1	G protein-regulated inducer of neurite outgrowth 1 (GRIN1)	1 of 17	0	1	Chemical modification and capture of palmitoylated cysteines	0				0		2	14	14	Yes	Yes	Yes	Yes
Q6NXT2	Q6NXT2	H3C_HUMAN	Reviewed	Homo sapiens	H3F3C	Histone H3.3C (Histone H3.5)	1 of 17	0	1	Metabolic labeling of palmitate	0				0		1	2	2	No	No	Yes	Yes
Q7Z4H7	Q7Z4H7	HAUS6_HUMAN	Reviewed	Homo sapiens	KIAA1574, FAM29A, DGT6, HAUS6	HAUS augmin-like complex subunit 6	1 of 17	0	2	Chemical modification and capture of palmitoylated cysteines, Identification of PATs/APTs	0				0		3	19	19	Yes	Yes	Yes	Yes
P13646	P13646	K1C13_HUMAN	Reviewed	Homo sapiens	KRT13	Keratin, type I cytoskeletal 13 (Cytokeratin-13) (CK-13) (Keratin-13) (K13)	1 of 17	0	1	Metabolic labeling of palmitate	0				0		3	6	6	No	No	Yes	Yes
P02538	P02538	K2C6A_HUMAN	Reviewed	Homo sapiens	KRT6D, K6A, KRT6A	Keratin, type II cytoskeletal 6A (Cytokeratin-6A) (CK-6A) (Cytokeratin-6D) (CK-6D) (Keratin-6A) (K6A) (Type-II keratin Kb6) (allergen Hom s 5)	1 of 17	0	1	Metabolic labeling of palmitate	0				0		1	5	5	No	No	Yes	Yes
P08237	P08237	PFKAM_HUMAN	Reviewed	Homo sapiens	PFKX, PFKM	ATP-dependent 6-phosphofructokinase, muscle type (ATP-PFK) (PFK-M) (EC 2.7.1.11) (6-phosphofructokinase type A) (Phosphofructo-1-kinase isozyme A) (PFK-A) (Phosphohexokinase)	1 of 17	0	1	Metabolic labeling of palmitate	0				0		3	16	15	Yes	Yes	Yes	Yes
Q14145	Q14145	KEAP1_HUMAN	Reviewed	Homo sapiens	KLHL19, KIAA0132, INRF2, KEAP1	Kelch-like ECH-associated protein 1 (Cytosolic inhibitor of Nrf2) (INrf2) (Kelch-like protein 19)	1 of 17	0	2	Chemical modification and capture of palmitoylated cysteines, Identification of PATs/APTs	0				0		1	27	27	Yes	Yes	Yes	Yes
Q8TAT6	Q8TAT6	NPL4_HUMAN	Reviewed	Homo sapiens	NPL4, KIAA1499, NPLOC4	Nuclear protein localization protein 4 homolog (Protein NPL4)	1 of 17	0	2	Chemical modification and capture of palmitoylated cysteines, Identification of PATs/APTs	0				0		2	17	17	Yes	Yes	Yes	Yes
Q9UKK9	Q9UKK9	NUDT5_HUMAN	Reviewed	Homo sapiens	HSPC115, NUDT5, NUDIX5	ADP-sugar pyrophosphatase (EC 3.6.1.13) (8-oxo-dGDP phosphatase) (EC 3.6.1.58) (Nuclear ATP-synthesis protein NUDIX5) (EC 2.7.7.96) (Nucleoside diphosphate-linked moiety X motif 5) (Nudix motif 5) (hNUDT5) (YSA1H)	1 of 17	0	1	Metabolic labeling of palmitate	0				0		1	5	5	No	No	Yes	Yes
Q9BZF1	Q9BZF1	OSBL8_HUMAN	Reviewed	Homo sapiens	OSBP10, ORP8, KIAA1451, OSBPL8	Oxysterol-binding protein-related protein 8 (ORP-8) (OSBP-related protein 8)	1 of 17	0	1	Metabolic labeling of palmitate	0				0		3	11	11	No	No	Yes	Yes
P36871	P36871	PGM1_HUMAN	Reviewed	Homo sapiens	PGM1	Phosphoglucomutase-1 (PGM 1) (EC 5.4.2.2) (Glucose phosphomutase 1)	1 of 17	0	1	Metabolic labeling of palmitate	0				0		3	6	5	No	No	Yes	Yes
P53350	P53350	PLK1_HUMAN	Reviewed	Homo sapiens	PLK, PLK1	Serine/threonine-protein kinase PLK1 (EC 2.7.11.21) (Polo-like kinase 1) (PLK-1) (Serine/threonine-protein kinase 13) (STPK13)	1 of 17	0	2	Chemical modification and capture of palmitoylated cysteines, Identification of PATs/APTs	0				0		1	13	13	Yes	Yes	Yes	Yes
Q8TEM1	Q8TEM1	PO210_HUMAN	Reviewed	Homo sapiens	PSEC0245, KIAA0906, NUP210	Nuclear pore membrane glycoprotein 210 (Nuclear pore protein gp210) (Nuclear envelope pore membrane protein POM 210) (POM210) (Nucleoporin Nup210) (Pore membrane protein of 210 kDa)	1 of 17	0	1	Metabolic labeling of palmitate	0				0		2	16	1	Yes	Yes	Yes	Yes
P48147	P48147	PPCE_HUMAN	Reviewed	Homo sapiens	PEP, PREP	Prolyl endopeptidase (PE) (EC 3.4.21.26) (Post-proline cleaving enzyme)	1 of 17	0	1	Chemical modification and capture of palmitoylated cysteines	0				0		1	16	16	Yes	Yes	Yes	Yes
O43447	O43447	PPIH_HUMAN	Reviewed	Homo sapiens	CYPH, CYP20, PPIH	Peptidyl-prolyl cis-trans isomerase H (PPIase H) (EC 5.2.1.8) (Rotamase H) (Small nuclear ribonucleoprotein particle-specific cyclophilin H) (CypH) (U-snRNP-associated cyclophilin SnuCyp-20) (USA-CYP)	1 of 17	0	2	Chemical modification and capture of palmitoylated cysteines, Identification of PATs/APTs	0				0		2	5	5	No	No	Yes	Yes
Q9Y570	Q9Y570	PPME1_HUMAN	Reviewed	Homo sapiens	PRO0750, PP2593, PME1, PPME1	Protein phosphatase methylesterase 1 (PME-1) (EC 3.1.1.89)	1 of 17	0	1	Chemical modification and capture of palmitoylated cysteines	0				0		4	10	7	No	No	Yes	Yes
P48634	P48634	PRC2A_HUMAN	Reviewed	Homo sapiens	G2, BAT2, PRRC2A	Protein PRRC2A (HLA-B-associated transcript 2) (Large proline-rich protein BAT2) (Proline-rich and coiled-coil-containing protein 2A) (Protein G2)	1 of 17	0	3	Chemical modification and capture of palmitoylated cysteines, Identification of palmitoylation sites, Metabolic labeling of palmitate	0				1	486	4	9	8	No	No	Yes	Yes
O43172	O43172	PRP4_HUMAN	Reviewed	Homo sapiens	PRP4, PRPF4	U4/U6 small nuclear ribonucleoprotein Prp4 (PRP4 homolog) (hPrp4) (U4/U6 snRNP 60 kDa protein) (WD splicing factor Prp4)	1 of 17	0	1	Chemical modification and capture of palmitoylated cysteines	0				0		2	12	12	Yes	Yes	Yes	Yes
Q92530	Q92530	PSMF1_HUMAN	Reviewed	Homo sapiens	PSMF1	Proteasome inhibitor PI31 subunit (hPI31)	1 of 17	0	1	Chemical modification and capture of palmitoylated cysteines	1	26111759			0		1	3	3	No	No	Yes	Yes
P06737	P06737	PYGL_HUMAN	Reviewed	Homo sapiens	PYGL	Glycogen phosphorylase, liver form (EC 2.4.1.1)	1 of 17	0	1	Metabolic labeling of palmitate	0				0		2	7	7	No	No	Yes	Yes
P20339	P20339	RAB5A_HUMAN	Reviewed	Homo sapiens	RAB5, RAB5A	Ras-related protein Rab-5A	1 of 17	0	1	Metabolic labeling of palmitate	1	31382980			0		2	4	4	Yes	Yes	Yes	Yes
P61254	P61254	RL26_HUMAN	Reviewed	Homo sapiens	RPL26	60S ribosomal protein L26 (Large ribosomal subunit protein uL24)	1 of 17	0	1	Metabolic labeling of palmitate	0				0		1	0	0	No	No	Yes	Yes
P67812	P67812	SC11A_HUMAN	Reviewed	Homo sapiens	SPCS4A, SPC18, SEC11L1, SEC11A	Signal peptidase complex catalytic subunit SEC11A (EC 3.4.21.89) (Endopeptidase SP18) (Microsomal signal peptidase 18 kDa subunit) (SPase 18 kDa subunit) (SEC11 homolog A) (SEC11-like protein 1) (SPC18)	1 of 17	0	1	Chemical modification and capture of palmitoylated cysteines	0				0		4	3	0	No	No	Yes	Yes
Q13425	Q13425	SNTB2_HUMAN	Reviewed	Homo sapiens	SNTL, SNT2B2, D16S2531E, SNTB2	Beta-2-syntrophin (59 kDa dystrophin-associated protein A1 basic component 2) (Syntrophin-3) (SNT3) (Syntrophin-like) (SNTL)	1 of 17	0	1	Metabolic labeling of palmitate	0				0		2	8	8	Yes	Yes	Yes	Yes
Q92783	Q92783	STAM1_HUMAN	Reviewed	Homo sapiens	STAM1, STAM	Signal transducing adapter molecule 1 (STAM-1)	1 of 17	0	1	Metabolic labeling of palmitate	0				0		2	7	7	Yes	Yes	Yes	Yes
Q9Y2Z4	Q9Y2Z4	SYYM_HUMAN	Reviewed	Homo sapiens	CGI-04, YARS2	Tyrosine--tRNA ligase, mitochondrial (EC 6.1.1.1) (Tyrosyl-tRNA synthetase) (TyrRS)	1 of 17	0	1	Metabolic labeling of palmitate	0				0		1	4	4	No	No	Yes	Yes
Q9UKE5	Q9UKE5	TNIK_HUMAN	Reviewed	Homo sapiens	KIAA0551, TNIK	TRAF2 and NCK-interacting protein kinase (EC 2.7.11.1)	1 of 17	0	2	Chemical modification and capture of palmitoylated cysteines, Identification of PATs/APTs	0				0		8	9	9	No	No	Yes	Yes
Q13564	Q13564	ULA1_HUMAN	Reviewed	Homo sapiens	HPP1, APPBP1, NAE1	NEDD8-activating enzyme E1 regulatory subunit (Amyloid beta precursor protein-binding protein 1, 59 kDa) (APP-BP1) (Amyloid protein-binding protein 1) (Proto-oncogene protein 1)	1 of 17	0	1	Metabolic labeling of palmitate	0				0		4	8	8	No	No	Yes	Yes
Q9H3U1	Q9H3U1	UN45A_HUMAN	Reviewed	Homo sapiens	SMAP1, UNC45A	Protein unc-45 homolog A (Unc-45A) (GCUNC-45) (Smooth muscle cell-associated protein 1) (SMAP-1)	1 of 17	0	1	Metabolic labeling of palmitate	0				0		3	22	22	Yes	Yes	Yes	Yes
Q9BZH6	Q9BZH6	WDR11_HUMAN	Reviewed	Homo sapiens	WDR15, KIAA1351, BRWD2, WDR11	WD repeat-containing protein 11 (Bromodomain and WD repeat-containing protein 2) (WD repeat-containing protein 15)	1 of 17	0	2	Chemical modification and capture of palmitoylated cysteines, Identification of PATs/APTs	0				0		1	32	32	Yes	Yes	Yes	Yes
Q15942	Q15942	ZYX_HUMAN	Reviewed	Homo sapiens	ZYX	Zyxin (Zyxin-2)	1 of 17	0	1	Metabolic labeling of palmitate	1	23687301	Q8R173		0		2	21	21	No	No	Yes	Yes
Q9UEY8	Q9UEY8	ADDG_HUMAN	Reviewed	Homo sapiens	ADDL, ADD3	Gamma-adducin (Adducin-like protein 70)	0 of 17	0	0		0				0		2	6	6	No	No	No	No
P52594	P52594	AGFG1_HUMAN	Reviewed	Homo sapiens	RIP, RAB, HRB, AGFG1	Arf-GAP domain and FG repeat-containing protein 1 (HIV-1 Rev-binding protein) (Nucleoporin-like protein RIP) (Rev-interacting protein) (Rev/Rex activation domain-binding protein)	0 of 17	0	0		0				0		4	6	5	Yes	Yes	No	No
Q92625	Q92625	ANS1A_HUMAN	Reviewed	Homo sapiens	ODIN, KIAA0229, ANKS1, ANKS1A	Ankyrin repeat and SAM domain-containing protein 1A (Odin)	0 of 17	0	0		0				0		2	17	17	Yes	Yes	No	No
O00213	O00213	APBB1_HUMAN	Reviewed	Homo sapiens	RIR, FE65, APBB1	Amyloid-beta A4 precursor protein-binding family B member 1 (Protein Fe65)	0 of 17	0	0		0				0		6	13	13	Yes	Yes	No	No
P10398	P10398	ARAF_HUMAN	Reviewed	Homo sapiens	PKS2, PKS, ARAF1, ARAF	Serine/threonine-protein kinase A-Raf (EC 2.7.11.1) (Proto-oncogene A-Raf) (Proto-oncogene A-Raf-1) (Proto-oncogene Pks)	0 of 17	0	0		0				0		2	14	14	Yes	Yes	No	No
Q8N6H7	Q8N6H7	ARFG2_HUMAN	Reviewed	Homo sapiens	Nbla10535, ZNF289, ARFGAP2	ADP-ribosylation factor GTPase-activating protein 2 (ARF GAP 2) (GTPase-activating protein ZNF289) (Zinc finger protein 289)	0 of 17	0	0		0				0		3	6	6	No	No	No	No
P36405	P36405	ARL3_HUMAN	Reviewed	Homo sapiens	ARFL3, ARL3	ADP-ribosylation factor-like protein 3	0 of 17	0	0		0				0		1	3	3	No	No	No	Yes
Q8N3C0	Q8N3C0	ASCC3_HUMAN	Reviewed	Homo sapiens	HELIC1, ASCC3	Activating signal cointegrator 1 complex subunit 3 (EC 3.6.4.12) (ASC-1 complex subunit p200) (ASC1p200) (Helicase, ATP binding 1) (Trip4 complex subunit p200)	0 of 17	0	0		0				0		3	28	28	Yes	Yes	No	Yes
Q13625	Q13625	ASPP2_HUMAN	Reviewed	Homo sapiens	BBP, ASPP2, TP53BP2	Apoptosis-stimulating of p53 protein 2 (Bcl2-binding protein) (Bbp) (Renal carcinoma antigen NY-REN-51) (Tumor suppressor p53-binding protein 2) (53BP2) (p53-binding protein 2) (p53BP2)	0 of 17	0	0		0				0		3	12	12	No	No	No	No
Q96BY7	Q96BY7	ATG2B_HUMAN	Reviewed	Homo sapiens	C14orf103, ATG2B	Autophagy-related protein 2 homolog B	0 of 17	0	0		0				0		1	33	33	Yes	Yes	No	No
A6NKD9	A6NKD9	CC85C_HUMAN	Reviewed	Homo sapiens	CCDC85C	Coiled-coil domain-containing protein 85C	0 of 17	0	0		0				0		1	5	5	Yes	Yes	No	No
Q8IX12	Q8IX12	CCAR1_HUMAN	Reviewed	Homo sapiens	DIS, CARP1, CCAR1	Cell division cycle and apoptosis regulator protein 1 (Cell cycle and apoptosis regulatory protein 1) (CARP-1) (Death inducer with SAP domain)	0 of 17	0	0		0				0		2	12	12	Yes	Yes	No	No
Q53EZ4	Q53EZ4	CEP55_HUMAN	Reviewed	Homo sapiens	URCC6, C10orf3, CEP55	Centrosomal protein of 55 kDa (Cep55) (Up-regulated in colon cancer 6)	0 of 17	0	0		0				0		2	6	6	No	No	No	No
Q8TCG1	Q8TCG1	CIP2A_HUMAN	Reviewed	Homo sapiens	CIP2A, KIAA1524	Protein CIP2A (Cancerous inhibitor of PP2A) (p90 autoantigen)	0 of 17	0	0		0				0		2	21	21	Yes	Yes	No	No
P46108	P46108	CRK_HUMAN	Reviewed	Homo sapiens	CRK	Adapter molecule crk (Proto-oncogene c-Crk) (p38)	0 of 17	0	0		0				0		2	1	1	No	No	No	No
Q9UJU6	Q9UJU6	DBNL_HUMAN	Reviewed	Homo sapiens	PP5423, SH3P7, CMAP, DBNL	Drebrin-like protein (Cervical SH3P7) (Cervical mucin-associated protein) (Drebrin-F) (HPK1-interacting protein of 55 kDa) (HIP-55) (SH3 domain-containing protein 7)	0 of 17	0	0		0				0		6	6	5	No	No	No	Yes
Q9UJW0	Q9UJW0	DCTN4_HUMAN	Reviewed	Homo sapiens	DCTN4	Dynactin subunit 4 (Dyn4) (Dynactin subunit p62)	0 of 17	0	0		0				0		3	16	16	No	No	No	Yes
Q8N1I0	Q8N1I0	DOCK4_HUMAN	Reviewed	Homo sapiens	KIAA0716, DOCK4	Dedicator of cytokinesis protein 4	0 of 17	0	0		0				0		4	32	32	Yes	Yes	No	Yes
Q96N67	Q96N67	DOCK7_HUMAN	Reviewed	Homo sapiens	KIAA1771, DOCK7	Dedicator of cytokinesis protein 7	0 of 17	0	0		0				0		7	33	33	No	No	No	No
O14531	O14531	DPYL4_HUMAN	Reviewed	Homo sapiens	ULIP4, CRMP3, DPYSL4	Dihydropyrimidinase-related protein 4 (DRP-4) (Collapsin response mediator protein 3) (CRMP-3) (UNC33-like phosphoprotein 4) (ULIP-4)	0 of 17	0	0		0				0		1	11	11	No	No	No	Yes
Q8NDI1	Q8NDI1	EHBP1_HUMAN	Reviewed	Homo sapiens	NACSIN, KIAA0903, EHBP1	EH domain-binding protein 1	0 of 17	0	0		0				0		3	11	11	No	No	No	No
P42566	P42566	EPS15_HUMAN	Reviewed	Homo sapiens	AF1P, EPS15	Epidermal growth factor receptor substrate 15 (Protein Eps15) (Protein AF-1p)	0 of 17	0	0		0				0		2	11	11	No	No	No	No
Q96A65	Q96A65	EXOC4_HUMAN	Reviewed	Homo sapiens	SEC8L1, SEC8, KIAA1699, EXOC4	Exocyst complex component 4 (Exocyst complex component Sec8)	0 of 17	0	0		0				0		2	13	13	No	No	No	No
P51570	P51570	GALK1_HUMAN	Reviewed	Homo sapiens	GALK, GALK1	Galactokinase (EC 2.7.1.6) (Galactose kinase)	0 of 17	0	0		0				0		2	11	8	Yes	Yes	No	Yes
Q8IWJ2	Q8IWJ2	GCC2_HUMAN	Reviewed	Homo sapiens	RANBP2L4, KIAA0336, GCC2	GRIP and coiled-coil domain-containing protein 2 (185 kDa Golgi coiled-coil protein) (GCC185) (CLL-associated antigen KW-11) (CTCL tumor antigen se1-1) (Ran-binding protein 2-like 4) (RanBP2L4) (Renal carcinoma antigen NY-REN-53)	0 of 17	0	0		0				0		2	19	19	No	No	No	Yes
Q08379	Q08379	GOGA2_HUMAN	Reviewed	Homo sapiens	GOLGA2	Golgin subfamily A member 2 (130 kDa cis-Golgi matrix protein) (GM130) (GM130 autoantigen) (Golgin-95)	0 of 17	0	0		0				0		2	11	11	No	No	No	Yes
Q08378	Q08378	GOGA3_HUMAN	Reviewed	Homo sapiens	GOLGA3	Golgin subfamily A member 3 (Golgi complex-associated protein of 170 kDa) (GCP170) (Golgin-160)	0 of 17	0	0		0				0		3	9	9	No	No	No	No
Q13439	Q13439	GOGA4_HUMAN	Reviewed	Homo sapiens	GOLGA4	Golgin subfamily A member 4 (256 kDa golgin) (Golgin-245) (Protein 72.1) (Trans-Golgi p230)	0 of 17	0	0		0				0		4	16	16	No	No	No	No
Q8TBA6	Q8TBA6	GOGA5_HUMAN	Reviewed	Homo sapiens	PIG31, RFG5, RETII, GOLGA5	Golgin subfamily A member 5 (Cell proliferation-inducing gene 31 protein) (Golgin-84) (Protein Ret-II) (RET-fused gene 5 protein)	0 of 17	0	0		0				0		2	2	1	No	No	No	No
Q3V6T2	Q3V6T2	GRDN_HUMAN	Reviewed	Homo sapiens	KIAA1212, GRDN, APE, CCDC88A	Girdin (Akt phosphorylation enhancer) (APE) (Coiled-coil domain-containing protein 88A) (G alpha-interacting vesicle-associated protein) (GIV) (Girders of actin filament) (Hook-related protein 1) (HkRP1)	0 of 17	0	0		0				0		5	12	12	No	No	No	Yes
P21266	P21266	GSTM3_HUMAN	Reviewed	Homo sapiens	GST5, GSTM3	Glutathione S-transferase Mu 3 (EC 2.5.1.18) (GST class-mu 3) (GSTM3-3) (hGSTM3-3)	0 of 17	0	0		0				0		1	8	8	Yes	Yes	No	Yes
P69905	P69905	HBA_HUMAN	Reviewed	Homo sapiens	HBA2, HBA1;	Hemoglobin subunit alpha (Alpha-globin) (Hemoglobin alpha chain)	0 of 17	0	0		0				0		1	1	1	No	No	No	Yes
Q6NVY1	Q6NVY1	HIBCH_HUMAN	Reviewed	Homo sapiens	HIBCH	3-hydroxyisobutyryl-CoA hydrolase, mitochondrial (EC 3.1.2.4) (3-hydroxyisobutyryl-coenzyme A hydrolase) (HIB-CoA hydrolase) (HIBYL-CoA-H)	0 of 17	0	0		0				0		2	6	6	No	No	No	Yes
Q9H910	Q9H910	JUPI2_HUMAN	Reviewed	Homo sapiens	L11, C16orf34, HN1L, JPT2	Jupiter microtubule associated homolog 2 (Hematological and neurological expressed 1-like protein) (HN1-like protein)	0 of 17	0	0		0				0		3	1	1	No	No	No	Yes
P51617	P51617	IRAK1_HUMAN	Reviewed	Homo sapiens	IRAK, IRAK1	Interleukin-1 receptor-associated kinase 1 (IRAK-1) (EC 2.7.11.1)	0 of 17	0	0		0				0		4	17	17	Yes	Yes	No	Yes
Q96CN7	Q96CN7	ISOC1_HUMAN	Reviewed	Homo sapiens	CGI-111, ISOC1	Isochorismatase domain-containing protein 1	0 of 17	0	0		0				0		1	5	5	Yes	Yes	No	Yes
Q15811	Q15811	ITSN1_HUMAN	Reviewed	Homo sapiens	SH3D1A, ITSN, ITSN1	Intersectin-1 (SH3 domain-containing protein 1A) (SH3P17)	0 of 17	0	0		0				0		13	15	15	Yes	Yes	No	Yes
Q9P260	Q9P260	RELCH_HUMAN	Reviewed	Homo sapiens	RELCH, KIAA1468	RAB11-binding protein RELCH (LisH domain and HEAT repeat-containing protein KIAA1468) (RAB11 binding and LisH domain, coiled-coil and HEAT repeat-containing) (RAB11-binding protein containing LisH, coiled-coil, and HEAT repeats)	0 of 17	0	0		0				0		2	17	16	Yes	Yes	No	No
O60256	O60256	KPRB_HUMAN	Reviewed	Homo sapiens	PRPSAP2	Phosphoribosyl pyrophosphate synthase-associated protein 2 (PRPP synthase-associated protein 2) (41 kDa phosphoribosypyrophosphate synthetase-associated protein) (PAP41)	0 of 17	0	0		0				0		4	7	7	Yes	Yes	No	Yes
Q86W92	Q86W92	LIPB1_HUMAN	Reviewed	Homo sapiens	KIAA1230, PPFIBP1	Liprin-beta-1 (Protein tyrosine phosphatase receptor type f polypeptide-interacting protein-binding protein 1) (PTPRF-interacting protein-binding protein 1) (hSGT2)	0 of 17	0	0		0				0		5	10	10	No	No	No	No
Q93052	Q93052	LPP_HUMAN	Reviewed	Homo sapiens	LPP	Lipoma-preferred partner (LIM domain-containing preferred translocation partner in lipoma)	0 of 17	0	0		0				0		1	25	25	No	No	No	No
Q7KZI7	Q7KZI7	MARK2_HUMAN	Reviewed	Homo sapiens	EMK1, MARK2	Serine/threonine-protein kinase MARK2 (EC 2.7.11.1) (EC 2.7.11.26) (ELKL motif kinase 1) (EMK-1) (MAP/microtubule affinity-regulating kinase 2) (PAR1 homolog) (PAR1 homolog b) (Par-1b) (Par1b)	0 of 17	0	0		0				0		16	7	7	Yes	Yes	No	No
P27448	P27448	MARK3_HUMAN	Reviewed	Homo sapiens	EMK2, CTAK1, MARK3	MAP/microtubule affinity-regulating kinase 3 (EC 2.7.11.1) (C-TAK1) (cTAK1) (Cdc25C-associated protein kinase 1) (ELKL motif kinase 2) (EMK-2) (Protein kinase STK10) (Ser/Thr protein kinase PAR-1) (Par-1a) (Serine/threonine-protein kinase p78)	0 of 17	0	0		0				0		7	10	9	No	No	No	Yes
Q9HCC0	Q9HCC0	MCCB_HUMAN	Reviewed	Homo sapiens	MCCB, MCCC2	Methylcrotonoyl-CoA carboxylase beta chain, mitochondrial (MCCase subunit beta) (EC 6.4.1.4) (3-methylcrotonyl-CoA carboxylase 2) (3-methylcrotonyl-CoA carboxylase non-biotin-containing subunit) (3-methylcrotonyl-CoA:carbon dioxide ligase subunit beta)	0 of 17	0	0		0				0		2	9	9	Yes	Yes	No	Yes
Q9BTE3	Q9BTE3	MCMBP_HUMAN	Reviewed	Homo sapiens	C10orf119, MCMBP	Mini-chromosome maintenance complex-binding protein (MCM-BP) (MCM-binding protein)	0 of 17	0	0		0				0		3	15	15	Yes	Yes	No	Yes
Q9BU76	Q9BU76	MMTA2_HUMAN	Reviewed	Homo sapiens	C1orf35, MMTAG2	Multiple myeloma tumor-associated protein 2 (hMMTAG2)	0 of 17	0	0		0				0		4	5	5	Yes	Yes	No	No
Q7Z3U7	Q7Z3U7	MON2_HUMAN	Reviewed	Homo sapiens	SF21, KIAA1040, MON2	Protein MON2 homolog (Protein SF21)	0 of 17	0	0		0				0		5	37	74	Yes	Yes	No	Yes
Q9Y217	Q9Y217	MTMR6_HUMAN	Reviewed	Homo sapiens	MTMR6	Myotubularin-related protein 6 (Phosphatidylinositol-3,5-bisphosphate 3-phosphatase) (EC 3.1.3.95) (Phosphatidylinositol-3-phosphate phosphatase) (EC 3.1.3.64)	0 of 17	0	0		0				0		2	15	15	No	No	No	No
O75113	O75113	N4BP1_HUMAN	Reviewed	Homo sapiens	KIAA0615, N4BP1	NEDD4-binding protein 1 (N4BP1)	0 of 17	0	0		0				0		1	16	16	Yes	Yes	No	No
O00746	O00746	NDKM_HUMAN	Reviewed	Homo sapiens	NM23D, NME4	Nucleoside diphosphate kinase, mitochondrial (NDK) (NDP kinase, mitochondrial) (EC 2.7.4.6) (Nucleoside diphosphate kinase D) (NDPKD) (nm23-H4)	0 of 17	0	0		0				0		2	1	1	Yes	Yes	No	No
Q9NVZ3	Q9NVZ3	NECP2_HUMAN	Reviewed	Homo sapiens	NECAP2	Adaptin ear-binding coat-associated protein 2 (NECAP endocytosis-associated protein 2) (NECAP-2)	0 of 17	0	0		0				0		4	2	2	No	No	No	No
Q15843	Q15843	NEDD8_HUMAN	Reviewed	Homo sapiens	NEDD8	NEDD8 (Neddylin) (Neural precursor cell expressed developmentally down-regulated protein 8) (NEDD-8) (Ubiquitin-like protein Nedd8)	0 of 17	0	0		0				0		1	0	0	No	No	No	No
Q9Y2I1	Q9Y2I1	NISCH_HUMAN	Reviewed	Homo sapiens	KIAA0975, IRAS, NISCH	Nischarin (Imidazoline receptor 1) (I-1) (IR1) (Imidazoline receptor antisera-selected protein) (hIRAS) (Imidazoline-1 receptor) (I1R) (Imidazoline-1 receptor candidate protein) (I-1 receptor candidate protein) (I1R candidate protein)	0 of 17	0	0		0				0		4	31	31	Yes	Yes	No	No
Q6DKJ4	Q6DKJ4	NXN_HUMAN	Reviewed	Homo sapiens	NRX, NXN	Nucleoredoxin (EC 1.8.1.8)	0 of 17	0	0		0				0		3	7	7	No	No	No	No
Q01968	Q01968	OCRL_HUMAN	Reviewed	Homo sapiens	OCRL1, INPP5F, OCRL	Inositol polyphosphate 5-phosphatase OCRL-1 (EC 3.1.3.36) (Lowe oculocerebrorenal syndrome protein)	0 of 17	0	0		0				0		2	22	22	No	No	No	Yes
Q9BXB4	Q9BXB4	OSB11_HUMAN	Reviewed	Homo sapiens	OSBP12, ORP11, OSBPL11	Oxysterol-binding protein-related protein 11 (ORP-11) (OSBP-related protein 11)	0 of 17	0	0		0				0		1	13	13	No	No	No	No
P27986	P27986	P85A_HUMAN	Reviewed	Homo sapiens	GRB1, PIK3R1	Phosphatidylinositol 3-kinase regulatory subunit alpha (PI3-kinase regulatory subunit alpha) (PI3K regulatory subunit alpha) (PtdIns-3-kinase regulatory subunit alpha) (Phosphatidylinositol 3-kinase 85 kDa regulatory subunit alpha) (PI3-kinase subunit p85-alpha) (PtdIns-3-kinase regulatory subunit p85-alpha)	0 of 17	0	0		0				0		5	7	6	No	No	No	Yes
Q8TEW0	Q8TEW0	PARD3_HUMAN	Reviewed	Homo sapiens	PAR3A, PAR3, PARD3	Partitioning defective 3 homolog (PAR-3) (PARD-3) (Atypical PKC isotype-specific-interacting protein) (ASIP) (CTCL tumor antigen se2-5) (PAR3-alpha)	0 of 17	0	0		0				0		11	9	9	Yes	Yes	No	No
Q8IZ21	Q8IZ21	PHAR4_HUMAN	Reviewed	Homo sapiens	PRO2963, PHACTR4	Phosphatase and actin regulator 4	0 of 17	0	0		0				0		4	4	4	No	No	No	No
Q9HB21	Q9HB21	PKHA1_HUMAN	Reviewed	Homo sapiens	TAPP1, PLEKHA1	Pleckstrin homology domain-containing family A member 1 (PH domain-containing family A member 1) (Tandem PH domain-containing protein 1) (TAPP-1)	0 of 17	0	0		0				0		2	8	7	Yes	Yes	No	No
P60510	P60510	PP4C_HUMAN	Reviewed	Homo sapiens	PPX, PPP4, PPP4C	Serine/threonine-protein phosphatase 4 catalytic subunit (PP4C) (Pp4) (EC 3.1.3.16) (Protein phosphatase X) (PP-X)	0 of 17	0	0		0				0		1	10	10	Yes	Yes	No	No
Q12923	Q12923	PTN13_HUMAN	Reviewed	Homo sapiens	PTPL1, PTP1E, PNP1, PTPN13	Tyrosine-protein phosphatase non-receptor type 13 (EC 3.1.3.48) (Fas-associated protein-tyrosine phosphatase 1) (FAP-1) (PTP-BAS) (Protein-tyrosine phosphatase 1E) (PTP-E1) (hPTPE1) (Protein-tyrosine phosphatase PTPL1)	0 of 17	0	0		0				0		4	37	37	No	No	No	No
Q15678	Q15678	PTN14_HUMAN	Reviewed	Homo sapiens	PTPD2, PEZ, PTPN14	Tyrosine-protein phosphatase non-receptor type 14 (EC 3.1.3.48) (Protein-tyrosine phosphatase pez)	0 of 17	0	0		0				0		1	15	15	Yes	Yes	No	No
Q15276	Q15276	RABE1_HUMAN	Reviewed	Homo sapiens	RABPT5A, RABPT5, RAB5EP, RABEP1	Rab GTPase-binding effector protein 1 (Rabaptin-4) (Rabaptin-5) (Rabaptin-5alpha) (Renal carcinoma antigen NY-REN-17)	0 of 17	0	0		0				0		2	7	7	No	No	No	No
Q70E73	Q70E73	RAPH1_HUMAN	Reviewed	Homo sapiens	RMO1, PREL2, LPD, KIAA1681, ALS2CR9, ALS2CR18, RAPH1	Ras-associated and pleckstrin homology domains-containing protein 1 (RAPH1) (Amyotrophic lateral sclerosis 2 chromosomal region candidate gene 18 protein) (Amyotrophic lateral sclerosis 2 chromosomal region candidate gene 9 protein) (Lamellipodin) (Proline-rich EVH1 ligand 2) (PREL-2) (Protein RMO1)	0 of 17	0	0		0				0		9	11	11	Yes	Yes	No	No
Q8NHQ8	Q8NHQ8	RASF8_HUMAN	Reviewed	Homo sapiens	C12orf2, RASSF8	Ras association domain-containing protein 8 (Carcinoma-associated protein HOJ-1)	0 of 17	0	0		0				0		2	5	4	Yes	Yes	No	No
Q8IUD2	Q8IUD2	RB6I2_HUMAN	Reviewed	Homo sapiens	RAB6IP2, KIAA1081, ELKS, ERC1	ELKS/Rab6-interacting/CAST family member 1 (ERC-1) (Rab6-interacting protein 2)	0 of 17	0	0		0				0		5	4	4	No	No	No	No
Q96D71	Q96D71	REPS1_HUMAN	Reviewed	Homo sapiens	REPS1	RalBP1-associated Eps domain-containing protein 1 (RalBP1-interacting protein 1)	0 of 17	0	0		0				0		4	3	3	Yes	Yes	No	No
Q5T5U3	Q5T5U3	RHG21_HUMAN	Reviewed	Homo sapiens	KIAA1424, ARHGAP10, ARHGAP21	Rho GTPase-activating protein 21 (Rho GTPase-activating protein 10) (Rho-type GTPase-activating protein 21)	0 of 17	0	0		0				0		2	24	24	Yes	Yes	No	Yes
P55011	P55011	S12A2_HUMAN	Reviewed	Homo sapiens	NKCC1, SLC12A2	Solute carrier family 12 member 2 (Basolateral Na-K-Cl symporter) (Bumetanide-sensitive sodium-(potassium)-chloride cotransporter 1)	0 of 17	0	0		0				0		2	12	5	Yes	Yes	No	Yes
Q9Y6Y8	Q9Y6Y8	S23IP_HUMAN	Reviewed	Homo sapiens	MSTP053, SEC23IP	SEC23-interacting protein (p125)	0 of 17	0	0		0				0		2	12	12	No	No	No	No
O15027	O15027	SC16A_HUMAN	Reviewed	Homo sapiens	SEC16L, SEC16, KIAA0310, SEC16A	Protein transport protein Sec16A (SEC16 homolog A) (p250)	0 of 17	0	0		0				0		5	28	26	Yes	Yes	No	No
Q6P3W7	Q6P3W7	SCYL2_HUMAN	Reviewed	Homo sapiens	KIAA1360, CVAK104, SCYL2	SCY1-like protein 2 (Coated vesicle-associated kinase of 104 kDa)	0 of 17	0	0		0				0		1	12	12	No	No	No	No
A0MZ66	A0MZ66	SHOT1_HUMAN	Reviewed	Homo sapiens	KIAA1598, SHTN1	Shootin-1 (Shootin1)	0 of 17	0	0		0				0		8	9	9	Yes	Yes	No	No
O95721	O95721	SNP29_HUMAN	Reviewed	Homo sapiens	SNAP29	Synaptosomal-associated protein 29 (SNAP-29) (Soluble 29 kDa NSF attachment protein) (Vesicle-membrane fusion protein SNAP-29)	0 of 17	0	0		0				0		1	0	0	No	No	No	No
Q13596	Q13596	SNX1_HUMAN	Reviewed	Homo sapiens	SNX1	Sorting nexin-1	0 of 17	0	0		0				0		3	3	2	Yes	Yes	No	Yes
O43426	O43426	SYNJ1_HUMAN	Reviewed	Homo sapiens	KIAA0910, SYNJ1	Synaptojanin-1 (EC 3.1.3.36) (Synaptic inositol 1,4,5-trisphosphate 5-phosphatase 1)	0 of 17	0	0		0				0		4	20	20	Yes	Yes	No	Yes
O75410	O75410	TACC1_HUMAN	Reviewed	Homo sapiens	KIAA1103, TACC1	Transforming acidic coiled-coil-containing protein 1 (Gastric cancer antigen Ga55) (Taxin-1)	0 of 17	0	0		0				0		8	16	15	Yes	Yes	No	No
Q9UHD2	Q9UHD2	TBK1_HUMAN	Reviewed	Homo sapiens	NAK, TBK1	Serine/threonine-protein kinase TBK1 (EC 2.7.11.1) (NF-kappa-B-activating kinase) (T2K) (TANK-binding kinase 1)	0 of 17	0	0		0				0		1	11	11	No	No	No	No
Q9BZK7	Q9BZK7	TBL1R_HUMAN	Reviewed	Homo sapiens	TBLR1, IRA1, TBL1XR1	F-box-like/WD repeat-containing protein TBL1XR1 (Nuclear receptor corepressor/HDAC3 complex subunit TBLR1) (TBL1-related protein 1) (Transducin beta-like 1X-related protein 1)	0 of 17	0	0		0				0		1	11	11	No	No	No	No
O75663	O75663	TIPRL_HUMAN	Reviewed	Homo sapiens	TIPRL	TIP41-like protein (Putative MAPK-activating protein PM10) (Type 2A-interacting protein) (TIP)	0 of 17	0	0		0				0		2	4	4	No	No	No	No
Q9UPQ9	Q9UPQ9	TNR6B_HUMAN	Reviewed	Homo sapiens	KIAA1093, TNRC6B	Trinucleotide repeat-containing gene 6B protein	0 of 17	0	0		0				0		3	15	15	No	No	No	No
Q9NS69	Q9NS69	TOM22_HUMAN	Reviewed	Homo sapiens	TOM22, TOMM22	Mitochondrial import receptor subunit TOM22 homolog (hTom22) (1C9-2) (Translocase of outer membrane 22 kDa subunit homolog)	0 of 17	0	0		0				0		1	0	0	No	No	No	Yes
O75962	O75962	TRIO_HUMAN	Reviewed	Homo sapiens	TRIO	Triple functional domain protein (EC 2.7.11.1) (PTPRF-interacting protein)	0 of 17	0	0		0				0		5	54	52	Yes	Yes	No	Yes
Q15643	Q15643	TRIPB_HUMAN	Reviewed	Homo sapiens	CEV14, TRIP11	Thyroid receptor-interacting protein 11 (TR-interacting protein 11) (TRIP-11) (Clonal evolution-related gene on chromosome 14 protein) (Golgi-associated microtubule-binding protein 210) (GMAP-210) (Trip230)	0 of 17	0	0		0				0		1	12	12	No	No	No	No
Q96AY4	Q96AY4	TTC28_HUMAN	Reviewed	Homo sapiens	TPRBK, KIAA1043, TTC28	Tetratricopeptide repeat protein 28 (TPR repeat protein 28) (TPR repeat-containing big gene cloned at Keio)	0 of 17	0	0		0				0		1	34	34	Yes	Yes	No	Yes
Q92890	Q92890	UFD1_HUMAN	Reviewed	Homo sapiens	UFD1L, UFD1	Ubiquitin recognition factor in ER-associated degradation protein 1 (Ubiquitin fusion degradation protein 1) (UB fusion protein 1)	0 of 17	0	0		0				0		3	6	5	No	No	No	Yes
P46939	P46939	UTRO_HUMAN	Reviewed	Homo sapiens	DRP1, DMDL, UTRN	Utrophin (Dystrophin-related protein 1) (DRP-1)	0 of 17	0	0		0				0		4	41	39	Yes	Yes	No	Yes
Q96JH7	Q96JH7	VCIP1_HUMAN	Reviewed	Homo sapiens	VCIP135, KIAA1850, VCPIP1	Deubiquitinating protein VCIP135 (EC 3.4.19.12) (Valosin-containing protein p97/p47 complex-interacting protein 1) (Valosin-containing protein p97/p47 complex-interacting protein p135) (VCP/p47 complex-interacting 135-kDa protein)	0 of 17	0	0		0				0		1	24	24	Yes	Yes	No	No
Q9Y6W5	Q9Y6W5	WASF2_HUMAN	Reviewed	Homo sapiens	WAVE2, WASF2	Wiskott-Aldrich syndrome protein family member 2 (WASP family protein member 2) (Protein WAVE-2) (Verprolin homology domain-containing protein 2)	0 of 17	0	0		0				0		2	4	4	Yes	Yes	No	No
Q5JSH3	Q5JSH3	WDR44_HUMAN	Reviewed	Homo sapiens	WDR44	WD repeat-containing protein 44 (Rabphilin-11)	0 of 17	0	0		0				0		4	10	10	Yes	Yes	No	No
Q9NW82	Q9NW82	WDR70_HUMAN	Reviewed	Homo sapiens	WDR70	WD repeat-containing protein 70	0 of 17	0	0		0				0		1	13	13	Yes	Yes	No	No
Q9NZC7	Q9NZC7	WWOX_HUMAN	Reviewed	Homo sapiens	WOX1, FOR, WWOX, SDR41C1	WW domain-containing oxidoreductase (EC 1.1.1.-) (Fragile site FRA16D oxidoreductase) (Short chain dehydrogenase/reductase family 41C member 1)	0 of 17	0	0		0				0		7	10	8	Yes	Yes	No	Yes
O43592	O43592	XPOT_HUMAN	Reviewed	Homo sapiens	XPOT	Exportin-T (Exportin(tRNA)) (tRNA exportin)	0 of 17	0	0		0				0		1	22	22	No	No	No	Yes
Q8IZH2	Q8IZH2	XRN1_HUMAN	Reviewed	Homo sapiens	SEP1, XRN1	5'-3' exoribonuclease 1 (EC 3.1.13.-) (Strand-exchange protein 1 homolog)	0 of 17	0	0		0				0		3	27	27	Yes	Yes	No	Yes
Q7Z3T8	Q7Z3T8	ZFY16_HUMAN	Reviewed	Homo sapiens	KIAA0305, ZFYVE16	Zinc finger FYVE domain-containing protein 16 (Endofin) (Endosome-associated FYVE domain protein)	0 of 17	0	0		0				0		2	42	42	Yes	Yes	No	No
Q9UDY2	Q9UDY2	ZO2_HUMAN	Reviewed	Homo sapiens	ZO2, X104, TJP2	Tight junction protein ZO-2 (Tight junction protein 2) (Zona occludens protein 2) (Zonula occludens protein 2)	0 of 17	0	0		0				0		7	7	4	Yes	Yes	No	Yes

## Sheet: List - high & low
Step 5. zDHHC5 interactors were defined as palmitoylated if they appeared in at least one proteomic study of palmitoylation
	High confidence	Palmitoylated	Not Palmitoylated		Low confidence	Palmitoylated	Not Palmitoylated
	A6NMY6	Q9Y679	P05067		A0FGR8	Q14160	Q9UEY8
	A8MWD9	Q9UIQ6	Q96IU4		A0MZ66	P60953	P52594
	O00192	O60831	Q4VCS5		A6NKD9	Q14126	Q92625
	O00291	Q9Y3E5	Q8IZ07		O00161	P11233	O00213
	O00308	Q96QD8	Q86XL3		O00213	Q96RT1	P10398
	O00330	Q96JJ7	Q9UPM8		O00487	O14880	Q8N6H7
	O00459	Q8NCG7	Q06481		O00746	P62906	P36405
	O14545	O15260	Q7LC44		O14531	Q04917	Q8N3C0
	O14763	Q9Y287	Q9NP61		O14735	O15372	Q13625
	O14786	P11717	Q96L58		O14818	A0FGR8	Q96BY7
	O14828	P62820	Q9UQB8		O14880	P56537	A6NKD9
	O14964	O60499	P56945		O15027	Q16891	Q8IX12
	O14966	O15400	O15382		O15173	P42704	Q53EZ4
	O14975	O60716	Q9Y276		O15372	P08559	Q8TCG1
	O15111	P0CW22	Q6P1N0		O43172	Q9P0L0	P46108
	O15126	Q9C0B5	Q9BRK5		O43426	P51648	Q9UJU6
	O15258	P02768	O75052		O43447	O75844	Q9UJW0
	O15260	O75976	Q13948		O43592	Q14789	Q8N1I0
	O15382	P78310	Q9P1Z9		O60256	Q5SSJ5	Q96N67
	O15400	P62873	Q8IVM0		O60610	Q01650	O14531
	O43169	Q86X29	Q99618		O60763	P20700	Q8NDI1
	O43301	P43121	Q9BXW7		O75113	P29966	P42566
	O43324	P60660	Q8WVR3		O75153	Q99497	Q96A65
	O43639	O75915	Q9UQN3		O75410	P46776	P51570
	O60245	P20618	P10909		O75663	Q01082	Q8IWJ2
	O60493	P51149	Q8NE01		O75844	P68363	Q08379
	O60499	O15258	Q66GS9		O75962	O60763	Q08378
	O60716	P61619	Q9GZN8		O95292	P11766	Q13439
	O60831	Q9BVA1	Q9NQC7		O95721	Q02952	Q8TBA6
	O75052	Q12893	Q9P219		P01111	P27797	Q3V6T2
	O75146	O94973	P81605		P02538	P30084	P21266
	O75190	Q00013	Q96HY6		P04080	P55795	P69905
	O75396	Q8TCT9	Q9H2U1		P06730	P31942	Q6NVY1
	O75477	P47914	Q9P265		P06737	P07099	Q9H910
	O75781	O75396	Q8TDM6		P07099	P55010	P51617
	O75787	Q99523	Q8N350		P08237	Q12907	Q96CN7
	O75886	P49755	Q9UKG1		P08559	Q9NZL9	Q15811
	O75915	Q8TAA9	Q02487		P10398	Q15102	Q9P260
	O75970	Q5W0Z9	Q9H4G0		P11233	P24666	O60256
	O75976	Q9Y305	Q9HCM4		P11766	P25787	Q86W92
	O94964	P09972	P98172		P13489	O14818	Q93052
	O94973	A6NMY6	P52799		P13646	O00487	Q7KZI7
	O95456	O96005	P29320		P20020	P30566	P27448
	O95864	O95864	Q9P2D6		P20339	P13489	Q9HCC0
	O96005	Q14318	Q641Q2		P20700	P50914	Q9BTE3
	P02768	Q10471	Q5SNT6		P21266	Q92552	Q9BU76
	P04439	P11166	Q5T0W9		P23588	Q9BXP5	Q7Z3U7
	P05067	P16402	Q9UNN5		P24534	Q13247	Q9Y217
	P05556	Q3SXM5	Q9NYY8		P24666	Q9HD45	O75113
	P08069	P05556	Q9Y4F1		P25787	O95292	O00746
	P08134	Q9NQX7	Q13480		P27448	P55263	Q9NVZ3
	P09972	Q8IZA0	Q96CN9		P27797	P59998	Q15843
	P0CW22	Q96N66	Q9NZ52		P27986	P20020	Q9Y2I1
	P10599	O43324	Q9H2G9		P29317	Q15417	Q6DKJ4
	P10606	Q9BTX1	Q9HD26		P29966	O60610	Q01968
	P10909	Q9NR12	Q4V328		P30084	P24534	Q9BXB4
	P11166	Q13492	P62993		P30405	Q15369	P27986
	P11717	Q99569	Q9Y3R0		P30566	Q96AC1	Q8TEW0
	P12694	P62136	Q9BX10		P31942	Q96KK5	Q8IZ21
	P15260	P62140	Q96MM7		P35611	P23588	Q9HB21
	P16402	Q8TC12	O14964		P36405	P06730	P60510
	P19013	P08134	Q9NZL4		P36871	Q9ULH0	Q12923
	P20618	P62910	O43301		P42566	P49257	Q15678
	P23368	P49207	P08069		P42704	Q9UPN3	Q15276
	P29144	P0CW22	O15111		P46108	Q6WCQ1	Q70E73
	P29218	P63220	Q8NI35		P46776	Q13765	Q8NHQ8
	P29320	Q9H2H9	Q6DN90		P46939	P49821	Q8IUD2
	P30419	Q9ULF5	Q96J02		P48147	Q15738	Q96D71
	P35613	Q15005	Q9NZM3		P48634	Q13177	Q5T5U3
	P42126	P61009	Q9HDC5		P49257	O15173	P55011
	P43003	Q658P3	Q63ZY3		P49821	P30405	Q9Y6Y8
	P43121	Q9Y4P3	Q13554		P50914	P54578	O15027
	P46379	Q92544	Q96J84		P51570	Q5T4S7	Q6P3W7
	P46531	O14763	Q15349		P51617	O00161	A0MZ66
	P46934	P61088	Q92604		P51648	Q14254	O95721
	P47914	Q6NXT4	Q6F5E8		P52594	Q15758	Q13596
	P48029	P49748	Q8N5G2		P53350	P01111	O43426
	P48553	P54709	Q9Y2U8		P54578	P35611	O75410
	P48668	Q5T9A4	P55082		P54687	Q12955	Q9UHD2
	P49207	P46379	O75970		P55010	Q8N6T3	Q9BZK7
	P49748	P35613	Q5VT25		P55011	P54687	O75663
	P49755	Q96A33	Q14596		P55263	Q05682	Q9UPQ9
	P49757	Q5VV42	O43639		P55795	O14735	Q9NS69
	P51149	Q99653	P46934		P56537	O75153	O75962
	P51809	Q9Y696	Q9UJF2		P59998	P67870	Q15643
	P52799	Q8IXB1	P46531		P60510	P04080	Q96AY4
	P53680	P42126	Q04721		P60953	Q9NVH1	Q92890
	P54709	Q9NR50	P49757		P61254	Q12959	P46939
	P55082	Q5VUB5	Q16625		P62906	Q03001	Q96JH7
	P56945	Q9HAV0	P12694		P67812	Q96C19	Q9Y6W5
	P57081	Q9H8Y8	Q9NPF4		P67870	P29317	Q5JSH3
	P60660	O00291	O00459		P68363	Q13045	Q9NW82
	P60763	P48668	P68402		P69905	Q9Y2X7	Q9NZC7
	P61009	Q14847	Q8IZE3		Q01082	Q7Z2K8	O43592
	P61088	Q9H0U3	Q8TAB3		Q01650	Q6NXT2	Q8IZH2
	P61225	P23368	Q9H792		Q01968	Q7Z4H7	Q7Z3T8
	P61513	P30419	Q9HAU0		Q02952	P13646	Q9UDY2
	P61619	O14786	Q8IV08		Q03001	P02538
	P62136	O00330	O95456		Q04917	P08237
	P62140	O75781	Q6ZRP7		Q05682	Q14145
	P62820	Q99959	Q6IQ22		Q08378	Q8TAT6
	P62873	Q92692	O14966		Q08379	Q9UKK9
	P62910	P60763	Q9UJ41		Q12907	Q9BZF1
	P62993	Q07960	O75787		Q12923	P36871
	P63172	P83881	Q99942		Q12955	P53350
	P63220	P61513	Q01974		Q12959	Q8TEM1
	P68402	O14975	P82664		Q13045	P48147
	P69849	Q99808	Q96EL2		Q13177	O43447
	P78310	Q96K37	A8MWD9		Q13247	Q9Y570
	P81605	Q15043	Q9UP95		Q13425	P48634
	P82094	Q9NR31	Q9H2J7		Q13439	O43172
	P82664	Q9UNH7	Q9Y3A5		Q13564	Q92530
	P83881	Q8WUY1	Q96C92		Q13596	P06737
	P98172	P10599	Q9P0V3		Q13625	P20339
	Q00013	Q8WZ42	Q9BPZ7		Q13765	P61254
	Q01974	Q8NBN3	Q13884		Q14126	P67812
	Q02487	Q9UM00	O60493		Q14145	Q13425
	Q02809	Q9UHN6	O94964		Q14160	Q92783
	Q04721	Q9BXS4	Q9NRC1		Q14254	Q9Y2Z4
	Q06481	P29144	O75886		Q14789	Q9UKE5
	Q07960	Q8NBM4	Q9P2P6		Q15102	Q13564
	Q10471	P61225	Q13190		Q15276	Q9H3U1
	Q12765	O14828	Q9H2D6		Q15369	Q9BZH6
	Q12893	Q9H3N1	Q9NU19		Q15417	Q15942
	Q13049	Q15836	Q9P273		Q15643
	Q13190	O15126	Q8N511		Q15678
	Q13480	Q86Y82	Q15363		Q15738
	Q13492	O43169	P82094		Q15758
	Q13554	P51809	Q9H0E2		Q15811
	Q13867	P04439	P48553		Q15843
	Q13884	Q9NRG9	Q96Q05		Q15942
	Q13948	P53680	O14545		Q16891
	Q14194	Q3SXY8	Q13049		Q3V6T2
	Q14318	O00192	Q9UET6		Q53EZ4
	Q14574	Q13867	Q9Y385		Q5JSH3
	Q14596	Q96JB5	Q8WVY7		Q5SSJ5
	Q14847	P10606	Q8TEY7		Q5T4S7
	Q15005	Q7Z4W1	Q70EL1		Q5T5U3
	Q15042	O75190	Q92575		Q6DKJ4
	Q15043	Q14194	Q8IZJ1		Q6NVY1
	Q15334	Q14574	Q9ULK5		Q6NXT2
	Q15349	P63172	Q9HBM0		Q6P3W7
	Q15363	P43003	Q9NRW7		Q6WCQ1
	Q15375	Q9H4M9	P57081		Q70E73
	Q15836	Q15375	Q5T9L3		Q7KZI7
	Q15907	O75477	O00308		Q7Z2K8
	Q16625	Q86V85	Q9UBH6		Q7Z3T8
	Q3SXM5	O75146	Q8TAD4		Q7Z3U7
	Q3SXY8	P29218			Q7Z4H7
	Q4V328	P15260			Q86W92
	Q4VCS5	P19013			Q8IUD2
	Q5SNT6	Q96EK5			Q8IWJ2
	Q5T0W9	Q15334			Q8IX12
	Q5T9A4	Q6UWP7			Q8IZ21
	Q5T9L3	Q9C0E8			Q8IZH2
	Q5VT25	Q8NCW5			Q8N1I0
	Q5VUB5	P69849			Q8N3C0
	Q5VV42	Q9NXE4			Q8N6H7
	Q5W0Z9	Q8NFH4			Q8N6T3
	Q63ZY3	O60245			Q8NDI1
	Q658P3	Q02809			Q8NHQ8
	Q66GS9	Q9HCU5			Q8TAT6
	Q6DN90	Q99436			Q8TBA6
	Q6F5E8	Q15907			Q8TCG1
	Q6IQ22	Q15042			Q8TEM1
	Q6NXT4	Q9NWU5			Q8TEW0
	Q6P1N0	Q9BRJ2			Q92530
	Q6UWP7	Q9Y6M7			Q92552
	Q6ZRP7	P48029			Q92625
	Q70EL1	Q8WVM8			Q92783
	Q7LC44	Q12765			Q92890
	Q7Z4W1	Q8WXH0			Q93052
	Q86V85				Q96A65
	Q86X29				Q96AC1
	Q86XL3				Q96AY4
	Q86Y82				Q96BY7
	Q8IV08				Q96C19
	Q8IVM0				Q96CN7
	Q8IXB1				Q96D71
	Q8IZ07				Q96JH7
	Q8IZA0				Q96KK5
	Q8IZE3				Q96N67
	Q8IZJ1				Q96RT1
	Q8N350				Q99497
	Q8N511				Q9BTE3
	Q8N5G2				Q9BU76
	Q8NBM4				Q9BXB4
	Q8NBN3				Q9BXP5
	Q8NCG7				Q9BZF1
	Q8NCW5				Q9BZH6
	Q8NE01				Q9BZK7
	Q8NFH4				Q9H3U1
	Q8NI35				Q9H910
	Q8TAA9				Q9HB21
	Q8TAB3				Q9HCC0
	Q8TAD4				Q9HD45
	Q8TC12				Q9NS69
	Q8TCT9				Q9NVH1
	Q8TDM6				Q9NVZ3
	Q8TEY7				Q9NW82
	Q8WUY1				Q9NZC7
	Q8WVM8				Q9NZL9
	Q8WVR3				Q9P0L0
	Q8WVY7				Q9P260
	Q8WXH0				Q9UDY2
	Q8WZ42				Q9UEY8
	Q92544				Q9UHD2
	Q92575				Q9UJU6
	Q92604				Q9UJW0
	Q92692				Q9UKE5
	Q96A33				Q9UKK9
	Q96C92				Q9ULH0
	Q96CN9				Q9UPN3
	Q96EK5				Q9UPQ9
	Q96EL2				Q9Y217
	Q96HY6				Q9Y2I1
	Q96IU4				Q9Y2X7
	Q96J02				Q9Y2Z4
	Q96J84				Q9Y570
	Q96JB5				Q9Y6W5
	Q96JJ7				Q9Y6Y8
	Q96K37
	Q96L58
	Q96MM7
	Q96N66
	Q96Q05
	Q96QD8
	Q99436
	Q99523
	Q99569
	Q99618
	Q99653
	Q99808
	Q99942
	Q99959
	Q9BPZ7
	Q9BRJ2
	Q9BRK5
	Q9BTX1
	Q9BVA1
	Q9BX10
	Q9BXS4
	Q9BXW7
	Q9C0B5
	Q9C0E8
	Q9GZN8
	Q9H0E2
	Q9H0U3
	Q9H2D6
	Q9H2G9
	Q9H2H9
	Q9H2J7
	Q9H2U1
	Q9H3N1
	Q9H4G0
	Q9H4M9
	Q9H792
	Q9H8Y8
	Q9HAU0
	Q9HAV0
	Q9HBM0
	Q9HCM4
	Q9HCU5
	Q9HD26
	Q9HDC5
	Q9NP61
	Q9NPF4
	Q9NQC7
	Q9NQX7
	Q9NR12
	Q9NR31
	Q9NR50
	Q9NRC1
	Q9NRG9
	Q9NRW7
	Q9NU19
	Q9NWU5
	Q9NXE4
	Q9NYY8
	Q9NZ52
	Q9NZL4
	Q9NZM3
	Q9P0V3
	Q9P1Z9
	Q9P219
	Q9P265
	Q9P273
	Q9P2D6
	Q9P2P6
	Q9UBH6
	Q9UET6
	Q9UHN6
	Q9UIQ6
	Q9UJ41
	Q9UJF2
	Q9UKG1
	Q9ULF5
	Q9ULK5
	Q9UM00
	Q9UNH7
	Q9UNN5
	Q9UP95
	Q9UPM8
	Q9UQB8
	Q9UQN3
	Q9Y276
	Q9Y287
	Q9Y2U8
	Q9Y305
	Q9Y385
	Q9Y3A5
	Q9Y3E5
	Q9Y3R0
	Q9Y4F1
	Q9Y4P3
	Q9Y679
	Q9Y696
	Q9Y6M7

## Sheet: DAVID analysis - palmitoylated
Step 6: DAVID analysis of palmitoylated zDHHC5 interactors
Annotation Cluster 1	Enrichment Score: 16.042758555116244
Category	Term	Count	%	PValue	Genes	List Total	Pop Hits	Pop Total	Fold Enrichment	Bonferroni	Benjamini	FDR
GOTERM_CC_DIRECT	GO:0005913~cell-cell adherens junction	36	12.2034	3.45017e-19	P62820, Q9UPN3, P29317, Q01082, Q92692, Q14160, Q9H4M9, Q13492, O60716, Q9UHN6, P47914, Q15907, Q99959, Q9H3U1, Q99497, Q9P0L0, Q9Y570, Q14254, P05556, Q96C19, P35611, P49207, P35613, P55010, Q07960, Q13177, Q15942, O60763, Q15417, O95292, Q05682, P50914, Q14847, A0FGR8, Q6WCQ1, Q12959	295	323	18224	6.88528	1.35592e-16	6.77958e-17	4.79995e-16
GOTERM_MF_DIRECT	GO:0098641~cadherin binding involved in cell-cell adhesion	33	11.1864	1.85058e-17	Q9UPN3, P62820, P29317, Q01082, Q14160, Q9H4M9, Q13492, O60716, Q9UHN6, P47914, Q15907, Q99959, Q9H3U1, Q99497, Q9P0L0, Q9Y570, P05556, Q96C19, P35611, P49207, P35613, P55010, Q07960, Q13177, O60763, Q15417, O95292, Q05682, P50914, Q14847, A0FGR8, Q6WCQ1, Q12959	283	290	16881	6.78778	9.91913e-15	9.91913e-15	2.69096e-14
GOTERM_BP_DIRECT	GO:0098609~cell-cell adhesion	28	9.49153	1.16567e-13	Q9UPN3, P62820, P29317, Q01082, Q9H4M9, Q13492, Q9UHN6, P47914, Q15907, Q9H3U1, Q99497, Q9P0L0, Q9Y570, Q96C19, P35611, P49207, P35613, Q07960, P55010, Q13177, O60763, Q15417, Q05682, O95292, P50914, Q14847, A0FGR8, Q6WCQ1	284	271	16792	6.10904	1.78008e-10	1.78008e-10	1.94111e-10
Annotation Cluster 2	Enrichment Score: 6.805803019257847
Category	Term	Count	%	PValue	Genes	List Total	Pop Hits	Pop Total	Fold Enrichment	Bonferroni	Benjamini	FDR
UP_KEYWORDS	Membrane	175	59.322	1.18538e-15	Q9UPN3, Q96K37, Q01082, P78310, Q12907, Q9Y3E5, O60610, Q8IZA0, Q3SXY8, O00291, Q01650, Q9C0E8, P67812, O14786, O75146, Q9Y696, Q8WXH0, O60716, Q15334, Q13564, Q99497, O60499, O15126, O00161, P15260, P05556, Q99569, Q9ULF5, Q5T4S7, P43121, P69849, P54578, Q9NQX7, P42704, Q9BZH6, Q14126, O43324, Q7Z4W1, Q14789, Q15005, Q96JJ7, Q10471, Q8TAA9, O15400, Q92692, P60953, Q9UNH7, Q14160, Q96N66, O75477,…	295	7494	20581	1.62918	3.88356e-13	1.29452e-13	1.64313e-12
UP_KEYWORDS	Transmembrane helix	121	41.0169	3.71014e-07	Q9UPN3, Q96K37, Q12907, P78310, Q9Y3E5, Q8IZA0, Q01650, Q9C0E8, P67812, O14786, Q9Y696, Q8WXH0, O15126, O60499, O00161, P15260, P05556, Q5T4S7, Q9ULF5, P43121, P69849, Q9NQX7, Q9BZH6, Q14126, O43324, Q14789, Q15005, Q96JJ7, Q8TAA9, Q10471, O15400, Q92692, Q96N66, O75477, Q8NCG7, Q9BTX1, Q8NBN3, Q5VV42, Q9Y679, Q9NXE4, O14828, P51648, O75976, P35613, P43003, P20020, Q9ULH0, Q86X29, P07099, Q8NBM4,…	295	5634	20581	1.49835	0.000117975	1.31091e-05	0.000500189
UP_KEYWORDS	Transmembrane	121	41.0169	4.40144e-07	Q9UPN3, Q96K37, Q12907, P78310, Q9Y3E5, Q8IZA0, Q01650, Q9C0E8, P67812, O14786, Q9Y696, Q8WXH0, O15126, O60499, O00161, P15260, P05556, Q5T4S7, Q9ULF5, P43121, P69849, Q9NQX7, Q9BZH6, Q14126, O43324, Q14789, Q15005, Q96JJ7, Q8TAA9, Q10471, O15400, Q92692, Q96N66, O75477, Q8NCG7, Q9BTX1, Q8NBN3, Q5VV42, Q9Y679, Q9NXE4, O14828, P51648, O75976, P35613, P43003, P20020, Q9ULH0, Q86X29, P07099, Q8NBM4,…	295	5651	20581	1.49384	0.000139956	1.39965e-05	0.000593388
UP_SEQ_FEATURE	transmembrane region	111	37.6271	1.72665e-06	Q96K37, Q12907, P78310, Q8IZA0, Q01650, Q9C0E8, P67812, O14786, Q9Y696, Q8WXH0, O15126, O60499, P15260, P05556, Q5T4S7, Q9ULF5, P43121, P69849, Q9NQX7, Q9BZH6, Q14126, Q14789, Q15005, Q96JJ7, Q8TAA9, Q10471, O15400, Q92692, Q96N66, O75477, Q8NCG7, Q9BTX1, Q8NBN3, Q5VV42, Q9Y679, Q9NXE4, O14828, P51648, O75976, P35613, P43003, P20020, Q9ULH0, Q86X29, P07099, Q8NBM4, Q6UWP7, O14735, O15258, Q14574,…	294	5056	20063	1.49818	0.00221284	0.00221284	0.00281461
UP_SEQ_FEATURE	topological domain:Cytoplasmic	77	26.1017	0.000103719	Q14574, O75915, P78310, Q12907, Q9Y6M7, Q8IZA0, P61009, Q9C0E8, P48029, P67812, O14786, P11166, Q8TEM1, Q15758, Q658P3, Q9H3N1, Q8WXH0, Q15375, O15126, O60499, P15260, P05556, P49755, P69849, P49257, P43121, P04439, P11717, O60245, P61619, Q99523, O95292, Q9BXS4, Q14126, Q86Y82, Q8TCT9, Q14789, Q15005, Q96JJ7, Q10471, Q8TAA9, Q9UIQ6, Q8TC12, O14763, P29317, O15400, Q92692, Q15836, O75477, Q8NCG7,…	294	3456	20063	1.52043	0.124604	0.0327223	0.168941
GOTERM_CC_DIRECT	GO:0016021~integral component of membrane	111	37.6271	0.000421966	Q9UPN3, Q96K37, Q9Y3E5, Q8IZA0, Q01650, Q9C0E8, P67812, O14786, Q8WXH0, O15126, O60499, O00161, P15260, Q5T4S7, Q9ULF5, P43121, P69849, Q9NQX7, Q9BZH6, Q14126, O43324, Q14789, Q15005, Q96JJ7, Q8TAA9, Q10471, O15400, Q92692, Q96N66, O75477, Q8NCG7, Q9BTX1, Q8NBN3, Q5VV42, Q9NXE4, O14828, P51648, O75976, P35613, P43003, P20020, Q9ULH0, Q86X29, P07099, Q8NBM4, Q9BZF1, Q6UWP7, O14735, O15258, Q14574,…	295	5163	18224	1.32814	0.152842	0.00718569	0.585452
Annotation Cluster 3	Enrichment Score: 4.586715200839623
Category	Term	Count	%	PValue	Genes	List Total	Pop Hits	Pop Total	Fold Enrichment	Bonferroni	Benjamini	FDR
GOTERM_BP_DIRECT	GO:0006413~translational initiation	17	5.76271	1.32017e-09	P61513, P46776, P0CW22, P49207, Q9NR50, P62910, P55010, P23588, P06730, P83881, P61254, O15372, P62906, P47914, P50914, P63220, P56537	284	137	16792	7.3369	2.0159e-06	1.00795e-06	2.19824e-06
GOTERM_BP_DIRECT	GO:0019083~viral transcription	15	5.08475	5.93614e-09	P61513, P46776, P0CW22, P49207, P62910, Q8NFH4, Q9BTX1, P83881, Q8TEM1, P61254, P62906, P47914, P50914, Q9NRG9, P63220	284	112	16792	7.91876	9.06445e-06	3.02149e-06	9.8844e-06
GOTERM_BP_DIRECT	GO:0006614~SRP-dependent cotranslational protein targeting to membrane	12	4.0678	5.1318e-07	P83881, P61513, P46776, P0CW22, P61254, P49207, P62906, P62910, P47914, P50914, P63220, P61619	284	94	16792	7.5481	0.00078332	0.000195887	0.000854504
UP_KEYWORDS	Ribosomal protein	14	4.74576	2.74181e-06	P61513, P46776, P0CW22, P49207, P62910, Q9BRJ2, P83881, Q92552, Q9NWU5, P61254, P62906, P47914, P50914, P63220	295	185	20581	5.2796	0.000871518	7.26555e-05	0.00369637
GOTERM_CC_DIRECT	GO:0022625~cytosolic large ribosomal subunit	9	3.05085	1.33231e-05	P83881, P61513, P46776, P61254, P49207, P62906, P62910, P47914, P50914	295	68	18224	8.17627	0.00522231	0.000436238	0.0185337
UP_KEYWORDS	Ribonucleoprotein	16	5.42373	2.52769e-05	P61513, P46776, P0CW22, P49207, P62910, P31942, Q9BRJ2, P83881, P55795, Q92552, Q9NWU5, P61254, P62906, P47914, P50914, P63220	295	296	20581	3.77114	0.00800594	0.000472721	0.0340722
GOTERM_BP_DIRECT	GO:0000184~nuclear-transcribed mRNA catabolic process, nonsense-mediated decay	11	3.72881	3.33374e-05	P83881, P61513, P46776, P0CW22, P61254, P49207, P62906, P62910, P47914, P50914, P63220	284	119	16792	5.4655	0.049633	0.00634317	0.0554963
GOTERM_CC_DIRECT	GO:0005840~ribosome	12	4.0678	8.23805e-05	P83881, Q9BRJ2, P61513, P46776, Q92552, P0CW22, P49207, P62906, P62910, P47914, P50914, P63220	295	166	18224	4.46575	0.0318584	0.0017971	0.114549
KEGG_PATHWAY	hsa03010:Ribosome	12	4.0678	0.000303564	P83881, P61513, P46776, Q9NWU5, P0CW22, P61254, P49207, P62906, P62910, P47914, P50914, P63220	161	136	6879	3.77	0.0617681	0.0617681	0.382848
GOTERM_BP_DIRECT	GO:0006412~translation	14	4.74576	0.000377619	Q13765, P61513, Q9Y2Z4, P46776, P0CW22, P49207, P62910, P83881, Q9NWU5, P61254, P62906, P50914, P47914, P63220	284	253	16792	3.27184	0.438269	0.0333565	0.626927
GOTERM_MF_DIRECT	GO:0003735~structural constituent of ribosome	12	4.0678	0.00131026	P83881, P61513, P46776, Q9NWU5, P0CW22, P61254, P49207, P62906, P62910, P47914, P50914, P63220	283	222	16881	3.22433	0.504784	0.0751139	1.88846
GOTERM_BP_DIRECT	GO:0006364~rRNA processing	11	3.72881	0.00348753	P83881, P61513, P46776, P0CW22, P61254, P49207, P62906, P62910, P47914, P50914, P63220	284	214	16792	3.03923	0.995179	0.153556	5.65135
GOTERM_MF_DIRECT	GO:0003723~RNA binding	11	3.72881	0.441566	P55795, P46776, P42704, P61254, P49207, Q13247, P62906, P47914, P50914, P31942, P23588	283	547	16881	1.19955	1	0.990543	99.9791
Annotation Cluster 4	Enrichment Score: 3.935119049900175
Category	Term	Count	%	PValue	Genes	List Total	Pop Hits	Pop Total	Fold Enrichment	Bonferroni	Benjamini	FDR
GOTERM_BP_DIRECT	GO:0006888~ER to Golgi vesicle-mediated transport	15	5.08475	5.52495e-07	Q9P0L0, P62820, Q01082, Q12893, Q9HCU5, Q12907, P49755, P49257, O75396, O60763, Q12955, O95292, Q14789, Q8N6T3, P51809	284	160	16792	5.54313	0.000843304	0.000168718	0.000919967
UP_KEYWORDS	ER-Golgi transport	9	3.05085	6.06052e-05	Q9NR31, P62820, O75396, O60763, Q9HCU5, P49755, P49257, Q8WVM8, Q8N6T3	295	94	20581	6.67973	0.0190885	0.000963188	0.0816753
GOTERM_BP_DIRECT	GO:0048208~COPII vesicle coating	7	2.37288	0.000554596	P62820, O75396, O60763, Q9HCU5, P49755, P49257, Q8WVM8	284	61	16792	6.78504	0.571345	0.0377728	0.919473
GOTERM_CC_DIRECT	GO:0012507~ER to Golgi transport vesicle membrane	5	1.69492	0.00978834	O75396, O60763, P49755, P49257, P04439	295	52	18224	5.94003	0.979053	0.0841094	12.7898
Annotation Cluster 5	Enrichment Score: 3.56885659572655
Category	Term	Count	%	PValue	Genes	List Total	Pop Hits	Pop Total	Fold Enrichment	Bonferroni	Benjamini	FDR
GOTERM_BP_DIRECT	GO:0007030~Golgi organization	9	3.05085	3.39176e-05	P62820, O60763, Q12907, Q8TAT6, P60953, P49755, P49257, Q14789, O15260	284	74	16792	7.19109	0.0504747	0.00573826	0.0564619
GOTERM_BP_DIRECT	GO:0006890~retrograde vesicle-mediated transport, Golgi to ER	9	3.05085	7.1414e-05	O15258, P62820, O75396, Q12893, Q12907, P49755, Q8WVM8, O15260, Q8N6T3	284	82	16792	6.48952	0.103317	0.0108461	0.118846
GOTERM_CC_DIRECT	GO:0005793~endoplasmic reticulum-Golgi intermediate compartment	8	2.71186	0.000110666	O15258, Q99653, O75396, Q12907, P49755, P49257, Q14789, O15260	295	68	18224	7.2678	0.042562	0.00228655	0.153851
GOTERM_CC_DIRECT	GO:0033116~endoplasmic reticulum-Golgi intermediate compartment membrane	5	1.69492	0.0197856	O75396, Q12907, P49755, P49257, O15260	295	64	18224	4.82627	0.999612	0.142723	24.272
Annotation Cluster 6	Enrichment Score: 2.803086942017047
Category	Term	Count	%	PValue	Genes	List Total	Pop Hits	Pop Total	Fold Enrichment	Bonferroni	Benjamini	FDR
UP_SEQ_FEATURE	short sequence motif:Effector region	10	3.38983	1.72432e-05	P62820, P20339, P11233, P60953, P60763, Q15907, P08134, P51149, P61225, P01111	294	101	20063	6.75658	0.0218803	0.00734729	0.0281048
UP_KEYWORDS	Prenylation	12	4.0678	3.11118e-05	O75781, P62820, P20339, P11233, P60953, P20700, P60763, Q15907, P08134, P51149, P61225, P01111	295	168	20581	4.98329	0.00984492	0.000549499	0.0419359
INTERPRO	IPR005225:Small GTP-binding protein domain	12	4.0678	6.55349e-05	Q9NR31, P62820, P20339, P11233, P60953, Q3SXY8, P60763, Q15907, P08134, P51149, P61225, P01111	291	167	18559	4.58275	0.0402589	0.0402589	0.0973288
UP_SEQ_FEATURE	lipid moiety-binding region:S-geranylgeranyl cysteine	9	3.05085	0.000187288	P62820, P20339, P11233, P60953, P60763, Q15907, P08134, P51149, P61225	294	108	20063	5.68679	0.213619	0.0392608	0.304866
UP_SEQ_FEATURE	nucleotide phosphate-binding region:GTP	15	5.08475	0.00020204	P62820, Q9NR31, P60953, Q3SXY8, P68363, P55010, P08134, P51149, P20339, P11233, Q9BVA1, P60763, Q15907, P61225, P01111	294	310	20063	3.30201	0.228365	0.0363574	0.328841
INTERPRO	IPR001806:Small GTPase superfamily	10	3.38983	0.000341826	P62820, P20339, P11233, P60953, P60763, Q15907, P08134, P51149, P61225, P01111	291	139	18559	4.58825	0.192944	0.101637	0.506691
UP_KEYWORDS	GTP-binding	15	5.08475	0.000450907	P62820, Q9NR31, P60953, Q3SXY8, P68363, P55010, P08134, P51149, P20339, P11233, Q9BVA1, P60763, Q15907, P61225, P01111	295	343	20581	3.051	0.133611	0.00510907	0.606192
GOTERM_MF_DIRECT	GO:0005525~GTP binding	16	5.42373	0.00209885	P62820, Q9NR31, P60953, Q3SXY8, P68363, P55010, P08134, P51149, Q9H4M9, P20339, P11233, Q9BVA1, P60763, Q15907, P61225, P01111	283	384	16881	2.48542	0.675726	0.106507	3.00898
GOTERM_MF_DIRECT	GO:0003924~GTPase activity	11	3.72881	0.00610998	P62820, P20339, P11233, P62873, P60953, Q9BVA1, P60763, P68363, Q15907, P55010, P51149	283	234	16881	2.80407	0.962559	0.185607	8.52629
GOTERM_BP_DIRECT	GO:0007264~small GTPase mediated signal transduction	11	3.72881	0.00907725	Q99653, P62820, P20339, P60953, Q3SXY8, P60763, Q15907, Q07960, P08134, P51149, P01111	284	246	16792	2.64388	0.999999	0.293976	14.0872
GOTERM_MF_DIRECT	GO:0019003~GDP binding	5	1.69492	0.0125332	P20339, P11233, Q15907, P51149, P61225	283	54	16881	5.52316	0.998841	0.299389	16.7564
UP_SEQ_FEATURE	propeptide:Removed in mature form	9	3.05085	0.0235846	P11233, P60953, P60763, Q15907, P08134, P61225, P01111, Q99523, Q99436	294	237	20063	2.59145	1	0.553283	32.2309
UP_KEYWORDS	Nucleotide-binding	31	10.5085	0.204	P62820, P29317, P60953, Q8WZ42, Q8NCW5, Q3SXY8, Q5T9A4, P06737, Q9UKE5, P08134, Q9H4M9, P53350, P11233, P60763, P55263, Q15907, P61225, Q15375, Q9NR31, Q9Y2Z4, P68363, P61088, P20020, P55010, Q13177, O14975, P51149, P20339, P08237, Q9BVA1, P01111	295	1788	20581	1.20959	1	0.569862	95.3854
INTERPRO	IPR027417:P-loop containing nucleoside triphosphate hydrolase	16	5.42373	0.396853	P62820, Q9NR31, P60953, Q3SXY8, Q5T9A4, P08134, P51149, Q9H4M9, P20339, P11233, P60763, Q15907, P61225, P01111, Q00013, Q12959	291	879	18559	1.16089	1	0.999372	99.9454
Annotation Cluster 7	Enrichment Score: 2.5205854656877
Category	Term	Count	%	PValue	Genes	List Total	Pop Hits	Pop Total	Fold Enrichment	Bonferroni	Benjamini	FDR
UP_SEQ_FEATURE	repeat:ARM 8	5	1.69492	0.000264866	O60763, Q99569, O60716, O00192, Q99959	294	22	20063	15.5094	0.288136	0.0415938	0.43089
UP_SEQ_FEATURE	repeat:ARM 7	5	1.69492	0.000376009	O60763, Q99569, O60716, O00192, Q99959	294	24	20063	14.217	0.382768	0.0522004	0.611179
UP_SEQ_FEATURE	repeat:ARM 6	5	1.69492	0.000517005	O60763, Q99569, O60716, O00192, Q99959	294	26	20063	13.1234	0.484949	0.0641957	0.839455
UP_SEQ_FEATURE	repeat:ARM 5	5	1.69492	0.000793582	O60763, Q99569, O60716, O00192, Q99959	294	29	20063	11.7658	0.638889	0.0813782	1.28581
UP_SEQ_FEATURE	repeat:ARM 1	5	1.69492	0.00102751	O60763, Q99569, O60716, O00192, Q99959	294	31	20063	11.0067	0.732591	0.0899107	1.66187
UP_SEQ_FEATURE	repeat:ARM 4	5	1.69492	0.00102751	O60763, Q99569, O60716, O00192, Q99959	294	31	20063	11.0067	0.732591	0.0899107	1.66187
UP_SEQ_FEATURE	repeat:ARM 3	5	1.69492	0.00181668	O60763, Q99569, O60716, O00192, Q99959	294	36	20063	9.47799	0.902988	0.121559	2.9206
UP_SEQ_FEATURE	repeat:ARM 2	5	1.69492	0.00201375	O60763, Q99569, O60716, O00192, Q99959	294	37	20063	9.22182	0.924698	0.127261	3.23257
UP_SEQ_FEATURE	repeat:ARM 9	4	1.35593	0.00213817	O60763, Q99569, O60716, O00192	294	18	20063	15.1648	0.935829	0.1283	3.42904
SMART	SM00185:ARM	5	1.69492	0.00230436	O60763, Q99569, O60716, O00192, Q99959	146	39	10057	8.83123	0.24879	0.24879	2.62884
INTERPRO	IPR000225:Armadillo	5	1.69492	0.0044635	O60763, Q99569, O60716, O00192, Q99959	291	43	18559	7.41589	0.939486	0.373421	6.43071
UP_SEQ_FEATURE	repeat:ARM 10	3	1.01695	0.00561555	O60763, O60716, O00192	294	8	20063	25.5906	0.999272	0.242617	8.77108
GOTERM_BP_DIRECT	GO:0016337~single organismal cell-cell adhesion	6	2.0339	0.0280824	Q99569, O60716, Q14160, O00192, Q99959, Q12959	284	101	16792	3.51248	1	0.498627	37.7678
INTERPRO	IPR016024:Armadillo-type fold	10	3.38983	0.102724	O60763, Q99569, O60610, O94973, O60716, Q5T4S7, O00192, P55010, Q99959, Q9H3U1	291	351	18559	1.817	1	0.896211	80.0215
INTERPRO	IPR011989:Armadillo-like helical	6	2.0339	0.276237	Q99569, O94973, O60716, O00192, Q99959, Q9H3U1	291	225	18559	1.70071	1	0.995824	99.1799
Annotation Cluster 8	Enrichment Score: 2.4113470436424733
Category	Term	Count	%	PValue	Genes	List Total	Pop Hits	Pop Total	Fold Enrichment	Bonferroni	Benjamini	FDR
UP_SEQ_FEATURE	repeat:2-1	5	1.69492	0.00116093	P83881, P55795, P48634, P27797, P50914	294	32	20063	10.6627	0.774705	0.0945798	1.87575
UP_SEQ_FEATURE	repeat:1-2	5	1.69492	0.00130603	P83881, P55795, P48634, P27797, P50914	294	33	20063	10.3396	0.813016	0.0994917	2.10785
UP_SEQ_FEATURE	repeat:2-2	5	1.69492	0.00146334	P83881, P55795, P48634, P27797, P50914	294	34	20063	10.0355	0.847233	0.104632	2.3589
UP_SEQ_FEATURE	repeat:1-1	5	1.69492	0.00146334	P83881, P55795, P48634, P27797, P50914	294	34	20063	10.0355	0.847233	0.104632	2.3589
UP_SEQ_FEATURE	repeat:1-4	3	1.01695	0.0308618	P48634, P27797, P50914	294	19	20063	10.775	1	0.607547	40.0111
UP_SEQ_FEATURE	repeat:1-3	3	1.01695	0.0339661	P48634, P27797, P50914	294	20	20063	10.2362	1	0.634917	43.0678
Annotation Cluster 9	Enrichment Score: 2.361597196134112
Category	Term	Count	%	PValue	Genes	List Total	Pop Hits	Pop Total	Fold Enrichment	Bonferroni	Benjamini	FDR
GOTERM_BP_DIRECT	GO:0060071~Wnt signaling pathway, planar cell polarity pathway	10	3.38983	2.47151e-05	P20618, P60953, P25787, O94973, O14818, P53680, Q92530, Q8TAA9, O00487, Q99436	284	92	16792	6.42682	0.0370372	0.00537699	0.0411458
UP_KEYWORDS	Proteasome	7	2.37288	0.000105464	P20618, P25787, O14818, P54578, Q92530, O00487, Q99436	295	53	20581	9.21439	0.032983	0.00145716	0.142089
GOTERM_CC_DIRECT	GO:0005839~proteasome core complex	5	1.69492	0.000319809	P20618, P25787, O14818, Q92530, Q99436	295	21	18224	14.7086	0.118125	0.00596807	0.444008
GOTERM_BP_DIRECT	GO:0002223~stimulatory C-type lectin receptor signaling pathway	9	3.05085	0.000400429	P20618, P25787, O14818, P61088, Q13177, P01111, Q92530, O00487, Q99436	284	105	16792	5.06801	0.457506	0.0334058	0.664678
GOTERM_CC_DIRECT	GO:0000502~proteasome complex	7	2.37288	0.000403656	P20618, P25787, O14818, P54578, Q92530, O00487, Q99436	295	60	18224	7.20723	0.146721	0.00718628	0.560114
GOTERM_BP_DIRECT	GO:0002479~antigen processing and presentation of exogenous peptide antigen via MHC class I, TAP-dependent	7	2.37288	0.000659873	P20618, P25787, O14818, P04439, Q92530, O00487, Q99436	284	63	16792	6.56964	0.635037	0.0411286	1.09311
GOTERM_MF_DIRECT	GO:0070628~proteasome binding	4	1.35593	0.00116514	P46379, P54578, Q92530, O00487	283	13	16881	18.3539	0.464674	0.0751372	1.68095
GOTERM_BP_DIRECT	GO:0006521~regulation of cellular amino acid metabolic process	6	2.0339	0.0016362	P20618, P25787, O14818, Q92530, O00487, Q99436	284	51	16792	6.95609	0.917958	0.0916942	2.68987
GOTERM_BP_DIRECT	GO:0051437~positive regulation of ubiquitin-protein ligase activity involved in regulation of mitotic cell cycle transition	7	2.37288	0.00176997	P20618, P53350, P25787, O14818, Q92530, O00487, Q99436	284	76	16792	5.44589	0.933139	0.0953349	2.90675
GOTERM_BP_DIRECT	GO:0031145~anaphase-promoting complex-dependent catabolic process	7	2.37288	0.00215812	P20618, P53350, P25787, O14818, Q92530, O00487, Q99436	284	79	16792	5.23908	0.96308	0.107527	3.53348
UP_KEYWORDS	Threonine protease	4	1.35593	0.00274712	P20618, P25787, O14818, Q99436	295	20	20581	13.9532	0.583049	0.0269668	3.64076
INTERPRO	IPR001353:Proteasome, subunit alpha/beta	4	1.35593	0.00303949	P20618, P25787, O14818, Q99436	291	19	18559	13.4267	0.851721	0.317322	4.42225
KEGG_PATHWAY	hsa03050:Proteasome	6	2.0339	0.0033384	P20618, P25787, O14818, Q92530, O00487, Q99436	161	44	6879	5.82637	0.504524	0.161012	4.13681
GOTERM_MF_DIRECT	GO:0004298~threonine-type endopeptidase activity	4	1.35593	0.00490902	P20618, P25787, O14818, Q99436	283	21	16881	11.3619	0.928475	0.161254	6.90582
GOTERM_BP_DIRECT	GO:0038061~NIK/NF-kappaB signaling	6	2.0339	0.00507516	P20618, P25787, O14818, Q92530, O00487, Q99436	284	66	16792	5.37516	0.999578	0.199073	8.12331
GOTERM_BP_DIRECT	GO:0051436~negative regulation of ubiquitin-protein ligase activity involved in mitotic cell cycle	6	2.0339	0.00690936	P20618, P25787, O14818, Q92530, O00487, Q99436	284	71	16792	4.99663	0.999975	0.243166	10.9034
GOTERM_BP_DIRECT	GO:0038095~Fc-epsilon receptor signaling pathway	9	3.05085	0.0107486	P20618, P25787, O14818, P61088, Q13177, P01111, Q92530, O00487, Q99436	284	178	16792	2.98956	1	0.324906	16.4685
GOTERM_BP_DIRECT	GO:0006511~ubiquitin-dependent protein catabolic process	9	3.05085	0.0121731	Q15369, Q8TAT6, P46379, P25787, O14818, P61088, P54578, Q92530, O00487	284	182	16792	2.92385	1	0.340061	18.4489
GOTERM_BP_DIRECT	GO:0050852~T cell receptor signaling pathway	8	2.71186	0.0128086	P20618, P25787, O14818, P61088, Q13177, Q92530, O00487, Q99436	284	148	16792	3.19604	1	0.348147	19.3182
GOTERM_BP_DIRECT	GO:0000209~protein polyubiquitination	9	3.05085	0.0129354	P20618, Q13867, P25787, O14818, P29144, Q92530, Q9UIQ6, O00487, Q99436	284	184	16792	2.89207	1	0.344924	19.4905
GOTERM_BP_DIRECT	GO:0033209~tumor necrosis factor-mediated signaling pathway	7	2.37288	0.0148997	P20618, O14763, P25787, O14818, Q92530, O00487, Q99436	284	118	16792	3.50752	1	0.362035	22.1172
GOTERM_BP_DIRECT	GO:0043488~regulation of mRNA stability	6	2.0339	0.0302194	P20618, P25787, O14818, Q92530, O00487, Q99436	284	103	16792	3.44428	1	0.519119	40.0075
GOTERM_BP_DIRECT	GO:0051603~proteolysis involved in cellular protein catabolic process	4	1.35593	0.04699	P20618, P25787, O14818, Q99436	284	48	16792	4.92723	1	0.655319	55.1309
GOTERM_BP_DIRECT	GO:0090263~positive regulation of canonical Wnt signaling pathway	6	2.0339	0.0524965	P20618, P25787, O14818, Q92530, O00487, Q99436	284	120	16792	2.95634	1	0.686439	59.258
GOTERM_BP_DIRECT	GO:0090090~negative regulation of canonical Wnt signaling pathway	7	2.37288	0.0580794	P20618, P25787, O14818, O60716, Q92530, O00487, Q99436	284	163	16792	2.53919	1	0.704246	63.0762
GOTERM_BP_DIRECT	GO:0000165~MAPK cascade	8	2.71186	0.154046	P20618, Q01082, P25787, O14818, P01111, Q92530, O00487, Q99436	284	262	16792	1.8054	1	0.922271	93.8307
GOTERM_BP_DIRECT	GO:0043161~proteasome-mediated ubiquitin-dependent protein catabolic process	6	2.0339	0.257784	P20618, P25787, O14818, Q92530, O00487, Q99436	284	203	16792	1.74759	1	0.978886	99.3015
Annotation Cluster 10	Enrichment Score: 2.3021544319727005
Category	Term	Count	%	PValue	Genes	List Total	Pop Hits	Pop Total	Fold Enrichment	Bonferroni	Benjamini	FDR
GOTERM_CC_DIRECT	GO:0031201~SNARE complex	8	2.71186	2.16237e-05	O00161, O75396, O15400, Q15836, Q8WVM8, Q86Y82, P51809, O60499	295	53	18224	9.32472	0.00846222	0.000653496	0.0300792
GOTERM_MF_DIRECT	GO:0005484~SNAP receptor activity	7	2.37288	4.22955e-05	O00161, O75396, O15400, Q15836, Q86Y82, P51809, O60499	283	39	16881	10.7064	0.0224158	0.00565168	0.0614848
GOTERM_BP_DIRECT	GO:0061025~membrane fusion	7	2.37288	8.95575e-05	Q9P0L0, O00161, Q99653, O60763, Q15836, Q86Y82, O60499	284	44	16792	9.40653	0.127821	0.011332	0.14902
GOTERM_MF_DIRECT	GO:0019905~syntaxin binding	8	2.71186	0.000298718	O00161, O75396, O15400, P49755, Q15334, Q8WVM8, P51809, O60499	283	77	16881	6.19742	0.147973	0.0315199	0.433492
KEGG_PATHWAY	hsa04130:SNARE interactions in vesicular transport	6	2.0339	0.00103096	O00161, O75396, O15400, Q15836, P51809, O60499	161	34	6879	7.54001	0.194758	0.0696591	1.29473
UP_SEQ_FEATURE	topological domain:Vesicular	5	1.69492	0.00295008	O15400, Q658P3, Q15836, Q86Y82, P51809	294	41	20063	8.32213	0.977417	0.158271	4.70196
SMART	SM00397:t_SNARE	4	1.35593	0.00420806	O00161, O15400, Q86Y82, O60499	146	23	10057	11.9797	0.407201	0.230066	4.75282
GOTERM_CC_DIRECT	GO:0031982~vesicle	8	2.71186	0.00476449	Q13492, Q9P0L0, P15260, Q14254, O15400, P60660, Q86Y82, O60499	295	128	18224	3.86102	0.846939	0.0469864	6.42838
GOTERM_MF_DIRECT	GO:0000149~SNARE binding	5	1.69492	0.00717207	O75396, O15400, Q15836, Q86Y82, P51809	283	46	16881	6.48371	0.978892	0.203036	9.93746
INTERPRO	IPR000727:Target SNARE coiled-coil domain	4	1.35593	0.00926645	O00161, O15400, Q86Y82, O60499	291	28	18559	9.11095	0.997083	0.411777	12.9184
UP_SEQ_FEATURE	domain:v-SNARE coiled-coil homology	3	1.01695	0.0127365	O75396, Q15836, P51809	294	12	20063	17.0604	1	0.401861	18.8567
INTERPRO	IPR001388:Synaptobrevin	3	1.01695	0.016941	O75396, Q15836, P51809	291	13	18559	14.7177	0.999978	0.488067	22.4206
GOTERM_BP_DIRECT	GO:0006906~vesicle fusion	5	1.69492	0.01741	O15400, Q15836, Q86Y82, P51809, O60499	284	59	16792	5.01074	1	0.391435	25.3568
INTERPRO	IPR006012:Syntaxin/epimorphin, conserved site	3	1.01695	0.0252746	O15400, Q86Y82, O60499	291	16	18559	11.9581	1	0.570349	31.6386
INTERPRO	IPR010989:t-SNARE	3	1.01695	0.034931	O15400, Q86Y82, O60499	291	19	18559	10.07	1	0.620643	41.039
UP_SEQ_FEATURE	domain:t-SNARE coiled-coil homology	3	1.01695	0.0439585	O15400, Q86Y82, O60499	294	23	20063	8.90106	1	0.699282	51.944
GOTERM_BP_DIRECT	GO:0048278~vesicle docking	3	1.01695	0.0567642	O15400, Q86Y82, O60499	284	23	16792	7.71219	1	0.700577	62.2083
COG_ONTOLOGY	Intracellular trafficking and secretion	3	1.01695	0.113047	O75396, Q8WVM8, P51809	29	42	2026	4.99015	0.789763	0.541484	54.8071
UP_KEYWORDS	Synaptosome	3	1.01695	0.195745	O00161, Q15836, P51809	295	57	20581	3.6719	1	0.55735	94.6967
Annotation Cluster 11	Enrichment Score: 2.2650583601251073
Category	Term	Count	%	PValue	Genes	List Total	Pop Hits	Pop Total	Fold Enrichment	Bonferroni	Benjamini	FDR
UP_SEQ_FEATURE	repeat:Spectrin 9	4	1.35593	0.000791026	Q9UPN3, Q01082, Q03001, Q8WXH0	294	13	20063	20.9974	0.637702	0.0881674	1.28169
UP_SEQ_FEATURE	repeat:Spectrin 7	4	1.35593	0.000791026	Q9UPN3, Q01082, Q03001, Q8WXH0	294	13	20063	20.9974	0.637702	0.0881674	1.28169
UP_SEQ_FEATURE	repeat:Spectrin 8	4	1.35593	0.000791026	Q9UPN3, Q01082, Q03001, Q8WXH0	294	13	20063	20.9974	0.637702	0.0881674	1.28169
UP_SEQ_FEATURE	repeat:Spectrin 6	4	1.35593	0.000791026	Q9UPN3, Q01082, Q03001, Q8WXH0	294	13	20063	20.9974	0.637702	0.0881674	1.28169
UP_SEQ_FEATURE	repeat:Spectrin 5	4	1.35593	0.00099592	Q9UPN3, Q01082, Q03001, Q8WXH0	294	14	20063	19.4976	0.721518	0.0936581	1.61116
GOTERM_MF_DIRECT	GO:0003779~actin binding	13	4.40678	0.00257679	Q13045, Q9UPN3, Q15417, Q01082, Q05682, P05556, O60610, P35611, Q03001, Q8WXH0, Q13425, Q04917, Q6WCQ1	283	278	16881	2.7894	0.74916	0.108852	3.68227
UP_SEQ_FEATURE	domain:Actin-binding	4	1.35593	0.00292343	Q9UPN3, Q01082, Q03001, Q8WXH0	294	20	20063	13.6483	0.976629	0.163785	4.66042
UP_SEQ_FEATURE	repeat:Spectrin 4	4	1.35593	0.00337413	Q9UPN3, Q01082, Q03001, Q8WXH0	294	21	20063	12.9984	0.986915	0.171829	5.36051
UP_SEQ_FEATURE	repeat:Spectrin 3	4	1.35593	0.00386506	Q9UPN3, Q01082, Q03001, Q8WXH0	294	22	20063	12.4075	0.993046	0.186997	6.1176
INTERPRO	IPR001589:Actinin-type, actin-binding, conserved site	4	1.35593	0.00530514	Q9UPN3, Q01082, Q03001, Q8WXH0	291	23	18559	11.0916	0.964392	0.379018	7.59921
UP_SEQ_FEATURE	repeat:Spectrin 2	4	1.35593	0.00625098	Q9UPN3, Q01082, Q03001, Q8WXH0	294	26	20063	10.4987	0.999679	0.257676	9.71676
UP_SEQ_FEATURE	repeat:Spectrin 1	4	1.35593	0.00625098	Q9UPN3, Q01082, Q03001, Q8WXH0	294	26	20063	10.4987	0.999679	0.257676	9.71676
INTERPRO	IPR002017:Spectrin repeat	4	1.35593	0.00673334	Q9UPN3, Q01082, Q03001, Q8WXH0	291	25	18559	10.2043	0.985536	0.411107	9.55096
UP_SEQ_FEATURE	domain:CH 2	4	1.35593	0.00695735	Q9UPN3, Q01082, Q03001, Q8WXH0	294	27	20063	10.1099	0.999871	0.273786	10.7572
UP_SEQ_FEATURE	domain:CH 1	4	1.35593	0.00695735	Q9UPN3, Q01082, Q03001, Q8WXH0	294	27	20063	10.1099	0.999871	0.273786	10.7572
SMART	SM00150:SPEC	4	1.35593	0.00815255	Q9UPN3, Q01082, Q03001, Q8WXH0	146	29	10057	9.50118	0.637619	0.224126	9.01968
INTERPRO	IPR018159:Spectrin/alpha-actinin	4	1.35593	0.0102181	Q9UPN3, Q01082, Q03001, Q8WXH0	291	29	18559	8.79678	0.998403	0.390648	14.1529
UP_SEQ_FEATURE	repeat:Spectrin 17	3	1.01695	0.0127365	Q9UPN3, Q01082, Q03001	294	12	20063	17.0604	1	0.401861	18.8567
UP_SEQ_FEATURE	repeat:Spectrin 15	3	1.01695	0.0127365	Q9UPN3, Q01082, Q03001	294	12	20063	17.0604	1	0.401861	18.8567
UP_SEQ_FEATURE	repeat:Spectrin 16	3	1.01695	0.0127365	Q9UPN3, Q01082, Q03001	294	12	20063	17.0604	1	0.401861	18.8567
UP_SEQ_FEATURE	repeat:Spectrin 13	3	1.01695	0.0127365	Q9UPN3, Q01082, Q03001	294	12	20063	17.0604	1	0.401861	18.8567
UP_SEQ_FEATURE	repeat:Spectrin 14	3	1.01695	0.0127365	Q9UPN3, Q01082, Q03001	294	12	20063	17.0604	1	0.401861	18.8567
UP_SEQ_FEATURE	repeat:Spectrin 11	3	1.01695	0.0127365	Q9UPN3, Q01082, Q03001	294	12	20063	17.0604	1	0.401861	18.8567
UP_SEQ_FEATURE	repeat:Spectrin 12	3	1.01695	0.0127365	Q9UPN3, Q01082, Q03001	294	12	20063	17.0604	1	0.401861	18.8567
UP_SEQ_FEATURE	repeat:Spectrin 10	3	1.01695	0.0127365	Q9UPN3, Q01082, Q03001	294	12	20063	17.0604	1	0.401861	18.8567
SMART	SM00033:CH	5	1.69492	0.0149818	Q9UPN3, Q15417, Q01082, Q03001, Q8WXH0	146	66	10057	5.21845	0.846153	0.31227	15.9964
INTERPRO	IPR001715:Calponin homology domain	5	1.69492	0.0311762	Q9UPN3, Q15417, Q01082, Q03001, Q8WXH0	291	76	18559	4.19583	1	0.611574	37.5371
Annotation Cluster 12	Enrichment Score: 2.145179112317462
Category	Term	Count	%	PValue	Genes	List Total	Pop Hits	Pop Total	Fold Enrichment	Bonferroni	Benjamini	FDR
GOTERM_BP_DIRECT	GO:0030100~regulation of endocytosis	6	2.0339	0.000155692	Q13492, O75146, P20339, O00291, Q8N6T3, P53680	284	31	16792	11.4439	0.211608	0.018123	0.258931
GOTERM_BP_DIRECT	GO:0072583~clathrin-mediated endocytosis	5	1.69492	0.000309243	Q13492, O75146, O94973, O00291, P53680	284	20	16792	14.7817	0.376426	0.0290866	0.513683
GOTERM_MF_DIRECT	GO:0035615~clathrin adaptor activity	4	1.35593	0.000507391	Q13492, O94973, O00291, P53680	283	10	16881	23.8601	0.238169	0.0381161	0.735275
GOTERM_CC_DIRECT	GO:0030122~AP-2 adaptor complex	4	1.35593	0.00105427	Q13492, O94973, O00291, P53680	295	13	18224	19.0081	0.339361	0.0152364	1.45679
INTERPRO	IPR011417:AP180 N-terminal homology (ANTH) domain	3	1.01695	0.00142999	Q13492, O75146, O00291	291	4	18559	47.8325	0.592309	0.258501	2.10378
UP_KEYWORDS	Endocytosis	8	2.71186	0.00178465	Q13492, O75146, P20339, O94973, O00291, P53680, A0FGR8, Q99523	295	121	20581	4.61263	0.433357	0.0181566	2.3794
GOTERM_CC_DIRECT	GO:0030136~clathrin-coated vesicle	6	2.0339	0.00240729	Q13492, O75146, Q15836, O00291, O15126, Q99523	295	58	18224	6.39065	0.612177	0.0291664	3.29752
SMART	SM00273:ENTH	3	1.01695	0.00695467	Q13492, O75146, O00291	146	9	10057	22.9612	0.579114	0.250586	7.74274
UP_SEQ_FEATURE	domain:ENTH	3	1.01695	0.00715067	Q13492, O75146, O00291	294	9	20063	22.7472	0.9999	0.272027	11.04
INTERPRO	IPR008942:ENTH/VHS	4	1.35593	0.00836891	Q13492, O75146, Q92783, O00291	291	27	18559	9.44839	0.994853	0.40959	11.7389
INTERPRO	IPR013809:Epsin-like, N-terminal	3	1.01695	0.0100797	Q13492, O75146, O00291	291	10	18559	19.133	0.998257	0.411006	13.9745
GOTERM_BP_DIRECT	GO:0048268~clathrin coat assembly	3	1.01695	0.0195308	Q13492, O00291, P53680	284	13	16792	13.6446	1	0.405056	27.9947
UP_KEYWORDS	Coated pit	3	1.01695	0.16496	Q13492, O94973, P53680	295	51	20581	4.10389	1	0.520479	91.2
GOTERM_MF_DIRECT	GO:0030276~clathrin binding	3	1.01695	0.215576	Q13492, O75146, O00291	283	52	16881	3.44136	1	0.914184	97.0715
GOTERM_CC_DIRECT	GO:0005905~clathrin-coated pit	3	1.01695	0.222454	Q13492, O75146, Q99523	295	55	18224	3.36961	1	0.596342	96.9817
KEGG_PATHWAY	hsa05016:Huntington's disease	6	2.0339	0.463633	P10606, P49821, O94973, O00291, P30405, P53680	161	192	6879	1.33521	1	0.938168	99.9618
Annotation Cluster 13	Enrichment Score: 2.059804085431426
Category	Term	Count	%	PValue	Genes	List Total	Pop Hits	Pop Total	Fold Enrichment	Bonferroni	Benjamini	FDR
GOTERM_CC_DIRECT	GO:0045335~phagocytic vesicle	5	1.69492	0.00350031	P20339, Q86Y82, Q15907, P51149, P51809	295	39	18224	7.92003	0.747927	0.0375554	4.76117
GOTERM_MF_DIRECT	GO:0019003~GDP binding	5	1.69492	0.0125332	P20339, P11233, Q15907, P51149, P61225	283	54	16881	5.52316	0.998841	0.299389	16.7564
GOTERM_CC_DIRECT	GO:0030670~phagocytic vesicle membrane	5	1.69492	0.0150806	P20339, P04439, Q15907, P51149, P51809	295	59	18224	5.23528	0.99745	0.11474	19.0552
Annotation Cluster 14	Enrichment Score: 1.9226350292567547
Category	Term	Count	%	PValue	Genes	List Total	Pop Hits	Pop Total	Fold Enrichment	Bonferroni	Benjamini	FDR
UP_KEYWORDS	Protein biosynthesis	10	3.38983	0.000346081	P06730, Q15369, Q9Y2Z4, O15372, O43324, Q9NR50, P55010, P24534, P56537, P23588	295	152	20581	4.58988	0.104231	0.00439324	0.46557
UP_KEYWORDS	Initiation factor	6	2.0339	0.0014192	P06730, O15372, Q9NR50, P55010, P56537, P23588	295	58	20581	7.21718	0.363408	0.0154527	1.89647
GOTERM_MF_DIRECT	GO:0003743~translation initiation factor activity	6	2.0339	0.00348288	P06730, O15372, Q9NR50, P55010, P56537, P23588	283	61	16881	5.86723	0.845889	0.133984	4.9468
KEGG_PATHWAY	hsa03013:RNA transport	9	3.05085	0.0468594	P06730, Q8TEM1, O15372, Q9NR50, Q8NFH4, P55010, Q9NRG9, Q9BTX1, P23588	161	172	6879	2.2357	0.999958	0.53942	45.4659
GOTERM_BP_DIRECT	GO:0001731~formation of translation preinitiation complex	3	1.01695	0.0567642	O15372, P55010, P23588	284	23	16792	7.71219	1	0.700577	62.2083
BIOCARTA	h_eifPathway:Eukaryotic protein translation	3	1.01695	0.0622516	P06730, P55010, P56537	43	16	1625	7.08576	0.997909	0.872132	50.7326
GOTERM_BP_DIRECT	GO:0006446~regulation of translational initiation	3	1.01695	0.122849	O15372, P55010, P23588	284	36	16792	4.92723	1	0.891817	88.725
Annotation Cluster 15	Enrichment Score: 1.782771935512337
Category	Term	Count	%	PValue	Genes	List Total	Pop Hits	Pop Total	Fold Enrichment	Bonferroni	Benjamini	FDR
UP_KEYWORDS	Transit peptide	17	5.76271	0.00463084	P49748, P23368, P49821, Q9Y3E5, Q9Y2Z4, Q8NCW5, P42126, P30405, Q9Y305, Q9BRJ2, P10606, Q9NWU5, P42704, P30084, O00330, P08559, Q16891	295	536	20581	2.21273	0.771456	0.0424837	6.06589
GOTERM_CC_DIRECT	GO:0005739~mitochondrion	34	11.5254	0.0091102	P49748, P23368, Q9Y3E5, P42126, Q8NCW5, P11766, P54687, P30566, Q9BRJ2, O75146, Q9Y696, Q8WXH0, Q15907, P08559, Q99497, Q16891, Q9NVH1, Q9Y2Z4, P30419, P49207, P35613, O14975, Q9Y305, P09972, P10606, P42704, Q9NZL9, Q92552, Q9NWU5, P10599, P30084, Q04917, Q3SXM5, Q96EK5	295	1331	18224	1.57806	0.972586	0.0802419	11.9552
UP_SEQ_FEATURE	transit peptide:Mitochondrion	15	5.08475	0.0117401	P49748, P23368, P49821, Q9Y2Z4, Q9Y3E5, P42126, P30405, Q9Y305, Q9BRJ2, P10606, P42704, Q9NWU5, P30084, O00330, P08559	294	482	20063	2.1237	1	0.386617	17.5115
UP_KEYWORDS	Mitochondrion	26	8.81356	0.0183877	P49748, P23368, Q9Y3E5, P42126, Q8NCW5, Q5T9A4, P30405, Q9BRJ2, Q9Y696, Q8WXH0, P08559, Q99497, Q16891, Q9NVH1, P49821, Q9Y2Z4, Q9Y305, P10606, Q92552, Q9NWU5, P42704, Q14318, O43169, P30084, O00330, Q3SXM5	295	1119	20581	1.62102	0.997265	0.128247	22.1359
GOTERM_CC_DIRECT	GO:0005759~mitochondrial matrix	11	3.72881	0.0403098	P49748, P23368, Q9Y2Z4, P30084, P42126, Q8NCW5, P30405, O00330, P08559, Q99497, Q9Y305	295	327	18224	2.0781	1	0.217294	43.5839
GOTERM_CC_DIRECT	GO:0005743~mitochondrial inner membrane	13	4.40678	0.0547733	P49748, P51648, P49821, Q9NVH1, P42126, Q5T9A4, P30405, Q9BRJ2, P10606, Q9NWU5, Q92552, O43169, Q16891	295	441	18224	1.82107	1	0.255596	54.3279
Annotation Cluster 16	Enrichment Score: 1.7106821977122908
Category	Term	Count	%	PValue	Genes	List Total	Pop Hits	Pop Total	Fold Enrichment	Bonferroni	Benjamini	FDR
UP_SEQ_FEATURE	domain:Cytochrome b5 heme-binding	3	1.01695	0.0172271	O43169, O95864, O15173	294	14	20063	14.6232	1	0.491151	24.6683
SMART	SM01117:SM01117	3	1.01695	0.0191694	O43169, O95864, O15173	146	15	10057	13.7767	0.90929	0.329689	20.029
INTERPRO	IPR001199:Cytochrome b5-like heme/steroid binding domain	3	1.01695	0.0223426	O43169, O95864, O15173	291	15	18559	12.7553	0.999999	0.544833	28.5187
Annotation Cluster 17	Enrichment Score: 1.529226202504417
Category	Term	Count	%	PValue	Genes	List Total	Pop Hits	Pop Total	Fold Enrichment	Bonferroni	Benjamini	FDR
GOTERM_BP_DIRECT	GO:0006465~signal peptide processing	4	1.35593	0.00827964	Q8TCT9, Q15005, P61009, P67812	284	25	16792	9.46028	0.999997	0.277855	12.9284
KEGG_PATHWAY	hsa03060:Protein export	4	1.35593	0.0155425	Q15005, P61009, P67812, P61619	161	23	6879	7.43073	0.96273	0.422046	17.9554
GOTERM_CC_DIRECT	GO:0031090~organelle membrane	5	1.69492	0.0522219	O14880, P07099, Q15005, P61009, P67812	295	87	18224	3.55036	1	0.250798	52.5826
UP_KEYWORDS	Microsome	5	1.69492	0.113687	O14880, P07099, Q15005, P61009, P67812	295	129	20581	2.70411	1	0.422042	80.3489
Annotation Cluster 18	Enrichment Score: 1.4827345101746199
Category	Term	Count	%	PValue	Genes	List Total	Pop Hits	Pop Total	Fold Enrichment	Bonferroni	Benjamini	FDR
GOTERM_BP_DIRECT	GO:0045104~intermediate filament cytoskeleton organization	4	1.35593	0.00185446	Q03001, P48668, Q96RT1, P02538	284	15	16792	15.7671	0.941246	0.0962733	3.0435
UP_KEYWORDS	Intermediate filament	6	2.0339	0.00491511	P20700, Q03001, P19013, P13646, P48668, P02538	295	77	20581	5.43632	0.7913	0.0437801	6.42692
UP_SEQ_FEATURE	region of interest:Coil 2	5	1.69492	0.0174789	P20700, P19013, P13646, P48668, P02538	294	68	20063	5.01776	1	0.485934	24.9823
INTERPRO	IPR018039:Intermediate filament protein, conserved site	5	1.69492	0.0178262	P20700, P19013, P13646, P48668, P02538	291	64	18559	4.98255	0.999987	0.484904	23.4522
SMART	SM01391:SM01391	5	1.69492	0.022893	P20700, P19013, P13646, P48668, P02538	146	75	10057	4.59224	0.943399	0.336514	23.4655
UP_SEQ_FEATURE	region of interest:Coil 1A	5	1.69492	0.0230886	P20700, P19013, P13646, P48668, P02538	294	74	20063	4.61091	1	0.555141	31.6675
UP_SEQ_FEATURE	region of interest:Coil 1B	5	1.69492	0.0230886	P20700, P19013, P13646, P48668, P02538	294	74	20063	4.61091	1	0.555141	31.6675
UP_SEQ_FEATURE	region of interest:Linker 1	5	1.69492	0.0230886	P20700, P19013, P13646, P48668, P02538	294	74	20063	4.61091	1	0.555141	31.6675
UP_SEQ_FEATURE	region of interest:Rod	5	1.69492	0.0241179	P20700, P19013, P13646, P48668, P02538	294	75	20063	4.54943	1	0.542996	32.8317
UP_SEQ_FEATURE	region of interest:Head	5	1.69492	0.0262588	P20700, P19013, P13646, P48668, P02538	294	77	20063	4.43127	1	0.565122	35.1939
UP_SEQ_FEATURE	region of interest:Tail	5	1.69492	0.0285103	P20700, P19013, P13646, P48668, P02538	294	79	20063	4.31908	1	0.586698	37.5938
INTERPRO	IPR001664:Intermediate filament protein	5	1.69492	0.033845	P20700, P19013, P13646, P48668, P02538	291	78	18559	4.08825	1	0.625171	40.0454
GOTERM_CC_DIRECT	GO:0005882~intermediate filament	6	2.0339	0.0362836	Q03001, P19013, P13646, P48668, P02538, Q99959	295	113	18224	3.28016	1	0.215004	40.2004
GOTERM_CC_DIRECT	GO:0045111~intermediate filament cytoskeleton	4	1.35593	0.0514821	Q03001, P19013, Q8WXH0, P13646	295	52	18224	4.75202	1	0.250612	52.065
GOTERM_MF_DIRECT	GO:0005198~structural molecule activity	9	3.05085	0.0560493	P20700, P35611, P19013, P13646, Q15334, P48668, Q13425, P68363, P02538	283	247	16881	2.17349	1	0.643198	56.7751
INTERPRO	IPR003054:Type II keratin	3	1.01695	0.0704964	P19013, P48668, P02538	291	28	18559	6.83321	1	0.805441	66.2504
UP_SEQ_FEATURE	region of interest:Linker 12	4	1.35593	0.0773556	P19013, P13646, P48668, P02538	294	68	20063	4.01421	1	0.857581	73.0836
UP_SEQ_FEATURE	site:Stutter	3	1.01695	0.0968746	P19013, P48668, P02538	294	36	20063	5.68679	1	0.899088	81.005
GOTERM_CC_DIRECT	GO:0045095~keratin filament	4	1.35593	0.218957	P19013, P13646, P48668, P02538	295	100	18224	2.47105	1	0.59313	96.7873
UP_KEYWORDS	Keratin	4	1.35593	0.373952	P19013, P13646, P48668, P02538	295	153	20581	1.82395	1	0.764468	99.8189
Annotation Cluster 19	Enrichment Score: 1.404663327754206
Category	Term	Count	%	PValue	Genes	List Total	Pop Hits	Pop Total	Fold Enrichment	Bonferroni	Benjamini	FDR
KEGG_PATHWAY	hsa00010:Glycolysis / Gluconeogenesis	6	2.0339	0.0193978	P09972, P51648, P36871, P08237, P11766, P08559	161	67	6879	3.82627	0.983651	0.366859	21.9235
KEGG_PATHWAY	hsa01130:Biosynthesis of antibiotics	11	3.72881	0.0256874	P09972, P51648, Q15738, P36871, P08237, P30084, P11766, P08559, O75844, P54687, P30566	161	212	6879	2.21695	0.995767	0.421019	28.0197
KEGG_PATHWAY	hsa01200:Carbon metabolism	6	2.0339	0.122613	P09972, P23368, P08237, P30084, P11766, P08559	161	113	6879	2.26867	1	0.782615	80.8454
Annotation Cluster 20	Enrichment Score: 1.3988435942862987
Category	Term	Count	%	PValue	Genes	List Total	Pop Hits	Pop Total	Fold Enrichment	Bonferroni	Benjamini	FDR
GOTERM_MF_DIRECT	GO:0015171~amino acid transmembrane transporter activity	5	1.69492	0.0077383	Q9H2H9, Q96QD8, Q15758, P43003, Q01650	283	47	16881	6.34576	0.984453	0.206519	10.6815
GOTERM_MF_DIRECT	GO:0015175~neutral amino acid transmembrane transporter activity	3	1.01695	0.0138458	Q9H2H9, Q15758, Q01650	283	11	16881	16.2682	0.999432	0.31179	18.351
GOTERM_BP_DIRECT	GO:0015804~neutral amino acid transport	3	1.01695	0.0195308	Q9H2H9, Q15758, Q01650	284	13	16792	13.6446	1	0.405056	27.9947
GOTERM_BP_DIRECT	GO:0006865~amino acid transport	4	1.35593	0.0208323	Q9H2H9, Q96QD8, Q15758, Q01650	284	35	16792	6.75734	1	0.42008	29.5698
UP_KEYWORDS	Symport	6	2.0339	0.0231517	Q9H2H9, Q96QD8, Q15758, Q9Y6M7, P43003, P48029	295	113	20581	3.70439	0.999418	0.152554	27.079
UP_KEYWORDS	Amino-acid transport	3	1.01695	0.11143	Q9H2H9, Q96QD8, Q01650	295	40	20581	5.23246	1	0.419855	79.6634
GOTERM_MF_DIRECT	GO:0015293~symporter activity	3	1.01695	0.209439	Q96QD8, Q15758, P43003	283	51	16881	3.50883	1	0.911295	96.7201
KEGG_PATHWAY	hsa04724:Glutamatergic synapse	5	1.69492	0.273645	Q9H2H9, Q96QD8, P62873, P43003, Q9HAV0	161	114	6879	1.87398	1	0.89333	98.239
Annotation Cluster 21	Enrichment Score: 1.3818726309026041
Category	Term	Count	%	PValue	Genes	List Total	Pop Hits	Pop Total	Fold Enrichment	Bonferroni	Benjamini	FDR
GOTERM_CC_DIRECT	GO:0005635~nuclear envelope	9	3.05085	0.00433945	O14880, Q8TEM1, P20700, Q03001, Q8WXH0, Q8NFH4, Q9NRG9, O15173, Q9BTX1	295	159	18224	3.49677	0.818974	0.0439803	5.87089
GOTERM_BP_DIRECT	GO:0007077~mitotic nuclear envelope disassembly	5	1.69492	0.00631419	P53350, Q8TEM1, Q8NFH4, Q9NRG9, Q9BTX1	284	44	16792	6.71895	0.999937	0.230038	10.0101
GOTERM_BP_DIRECT	GO:0006409~tRNA export from nucleus	4	1.35593	0.0163794	Q8TEM1, Q8NFH4, Q9NRG9, Q9BTX1	284	32	16792	7.39085	1	0.384284	24.0424
GOTERM_BP_DIRECT	GO:0010827~regulation of glucose transport	4	1.35593	0.0177974	Q8TEM1, Q8NFH4, Q9NRG9, Q9BTX1	284	33	16792	7.16688	1	0.392601	25.8453
GOTERM_BP_DIRECT	GO:0006406~mRNA export from nucleus	6	2.0339	0.027051	P06730, Q8TEM1, Q13247, Q8NFH4, Q9NRG9, Q9BTX1	284	100	16792	3.54761	1	0.491055	36.6589
UP_KEYWORDS	Translocation	5	1.69492	0.0323277	Q8TEM1, Q8NFH4, Q9NRG9, Q9BTX1, P61619	295	84	20581	4.15274	0.999971	0.195641	35.7914
UP_KEYWORDS	Nuclear pore complex	4	1.35593	0.0345472	Q8TEM1, Q8NFH4, Q9NRG9, Q9BTX1	295	50	20581	5.58129	0.999986	0.196856	37.7487
GOTERM_BP_DIRECT	GO:1900034~regulation of cellular response to heat	5	1.69492	0.0378202	Q8TEM1, O75190, Q8NFH4, Q9NRG9, Q9BTX1	284	75	16792	3.94178	1	0.584671	47.3746
KEGG_PATHWAY	hsa03013:RNA transport	9	3.05085	0.0468594	P06730, Q8TEM1, O15372, Q9NR50, Q8NFH4, P55010, Q9NRG9, Q9BTX1, P23588	161	172	6879	2.2357	0.999958	0.53942	45.4659
GOTERM_BP_DIRECT	GO:0075733~intracellular transport of virus	4	1.35593	0.0545625	Q8TEM1, Q8NFH4, Q9NRG9, Q9BTX1	284	51	16792	4.63739	1	0.695762	60.7123
UP_KEYWORDS	mRNA transport	5	1.69492	0.0655864	P42704, Q8TEM1, Q8NFH4, Q9NRG9, Q9BTX1	295	106	20581	3.29085	1	0.306237	59.9302
GOTERM_BP_DIRECT	GO:0031047~gene silencing by RNA	4	1.35593	0.287942	Q8TEM1, Q8NFH4, Q9NRG9, Q9BTX1	284	111	16792	2.13069	1	0.984732	99.6499
GOTERM_BP_DIRECT	GO:0016925~protein sumoylation	4	1.35593	0.315584	Q8TEM1, Q8NFH4, Q9NRG9, Q9BTX1	284	117	16792	2.02143	1	0.98953	99.8189
GOTERM_CC_DIRECT	GO:0005643~nuclear pore	3	1.01695	0.32401	Q8TEM1, Q9NRG9, Q9BTX1	295	72	18224	2.57401	1	0.734631	99.5694
Annotation Cluster 22	Enrichment Score: 1.3297118967185066
Category	Term	Count	%	PValue	Genes	List Total	Pop Hits	Pop Total	Fold Enrichment	Bonferroni	Benjamini	FDR
INTERPRO	IPR017937:Thioredoxin, conserved site	4	1.35593	0.00218277	Q8IXB1, Q9H3N1, P10599, Q96JJ7	291	17	18559	15.0063	0.745917	0.290024	3.19461
INTERPRO	IPR012336:Thioredoxin-like fold	7	2.37288	0.0164666	Q8IXB1, Q9Y696, Q9H3N1, P10599, O43324, Q9H0U3, Q96JJ7	291	130	18559	3.43413	0.99997	0.500444	21.8626
INTERPRO	IPR013766:Thioredoxin domain	4	1.35593	0.026004	Q8IXB1, Q9H3N1, P10599, Q96JJ7	291	41	18559	6.22211	1	0.562208	32.3947
UP_KEYWORDS	Redox-active center	4	1.35593	0.0328109	Q8IXB1, Q9H3N1, P10599, Q96JJ7	295	49	20581	5.69519	0.999975	0.191179	36.2223
UP_SEQ_FEATURE	domain:Thioredoxin	3	1.01695	0.0834962	Q9H3N1, P10599, Q96JJ7	294	33	20063	6.20377	1	0.874009	75.8597
GOTERM_BP_DIRECT	GO:0034976~response to endoplasmic reticulum stress	4	1.35593	0.132872	Q8IXB1, O14763, Q9H3N1, Q96JJ7	284	75	16792	3.15343	1	0.901331	90.6887
GOTERM_BP_DIRECT	GO:0045454~cell redox homeostasis	4	1.35593	0.140591	Q8IXB1, Q9H3N1, P10599, Q96JJ7	284	77	16792	3.07152	1	0.907922	91.9768
GOTERM_CC_DIRECT	GO:0005623~cell	3	1.01695	0.481477	Q8IXB1, Q9H3N1, Q96JJ7	295	100	18224	1.85329	1	0.871072	99.9892
Annotation Cluster 23	Enrichment Score: 1.3138289724625207
Category	Term	Count	%	PValue	Genes	List Total	Pop Hits	Pop Total	Fold Enrichment	Bonferroni	Benjamini	FDR
UP_KEYWORDS	Carbohydrate metabolism	6	2.0339	0.0112383	P36871, P62140, Q7Z4W1, P06737, P08559, P62136	295	94	20581	4.45316	0.972512	0.0880357	14.1329
UP_KEYWORDS	Glucose metabolism	3	1.01695	0.0326212	P36871, Q7Z4W1, P08559	295	20	20581	10.4649	0.999974	0.193648	36.0534
GOTERM_BP_DIRECT	GO:0006006~glucose metabolic process	3	1.01695	0.312113	P36871, Q7Z4W1, P08559	284	67	16792	2.64747	1	0.989263	99.803
Annotation Cluster 24	Enrichment Score: 1.2888211911972873
Category	Term	Count	%	PValue	Genes	List Total	Pop Hits	Pop Total	Fold Enrichment	Bonferroni	Benjamini	FDR
INTERPRO	IPR019775:WD40 repeat, conserved site	8	2.71186	0.0156546	P62873, Q9Y4P3, Q9BZH6, Q15334, Q8NFH4, Q9NRG9, Q9HAV0, O43172	291	166	18559	3.07357	0.999949	0.506706	20.8986
UP_SEQ_FEATURE	repeat:WD 3	10	3.38983	0.0177781	P62873, Q9HCU5, Q9Y4P3, Q9BZH6, Q8WZ42, Q15334, Q8NFH4, Q9NRG9, Q9HAV0, O43172	294	269	20063	2.53686	1	0.481885	25.3539
UP_SEQ_FEATURE	repeat:WD 2	10	3.38983	0.0214782	P62873, Q9HCU5, Q9Y4P3, Q9BZH6, Q8WZ42, Q15334, Q8NFH4, Q9NRG9, Q9HAV0, O43172	294	278	20063	2.45473	1	0.538743	29.808
UP_SEQ_FEATURE	repeat:WD 1	10	3.38983	0.0214782	P62873, Q9HCU5, Q9Y4P3, Q9BZH6, Q8WZ42, Q15334, Q8NFH4, Q9NRG9, Q9HAV0, O43172	294	278	20063	2.45473	1	0.538743	29.808
UP_SEQ_FEATURE	repeat:WD 7	7	2.37288	0.0236868	P62873, Q9Y4P3, Q9BZH6, Q8WZ42, Q15334, Q9HAV0, O43172	294	151	20063	3.16351	1	0.545525	32.3464
UP_SEQ_FEATURE	repeat:WD 4	9	3.05085	0.034299	P62873, Q9Y4P3, Q9BZH6, Q8WZ42, Q15334, Q8NFH4, Q9NRG9, Q9HAV0, O43172	294	255	20063	2.40852	1	0.630301	43.3868
SMART	SM00320:WD40	9	3.05085	0.0392722	P62873, Q9HCU5, Q9Y4P3, Q9BZH6, Q15334, Q8NFH4, Q9NRG9, Q9HAV0, O43172	146	267	10057	2.32192	0.993043	0.46259	37.0379
UP_KEYWORDS	WD repeat	9	3.05085	0.0494477	P62873, Q9HCU5, Q9Y4P3, Q9BZH6, Q15334, Q8NFH4, Q9NRG9, Q9HAV0, O43172	295	281	20581	2.2345	1	0.254133	49.5247
INTERPRO	IPR017986:WD40-repeat-containing domain	10	3.38983	0.0516839	P62873, Q9HCU5, Q9Y4P3, Q9BZH6, Q5T4S7, Q15334, Q8NFH4, Q9NRG9, Q9HAV0, O43172	291	306	18559	2.0842	1	0.735768	54.5467
INTERPRO	IPR001680:WD40 repeat	9	3.05085	0.0602216	P62873, Q9HCU5, Q9Y4P3, Q9BZH6, Q15334, Q8NFH4, Q9NRG9, Q9HAV0, O43172	291	268	18559	2.14175	1	0.776386	60.2619
UP_SEQ_FEATURE	repeat:WD 6	7	2.37288	0.0681879	P62873, Q9Y4P3, Q9BZH6, Q8WZ42, Q15334, Q9HAV0, O43172	294	196	20063	2.4372	1	0.82492	68.3761
INTERPRO	IPR015943:WD40/YVTN repeat-like-containing domain	10	3.38983	0.0785721	P62873, Q9HCU5, Q9Y4P3, Q9BZH6, Q15334, Q8NFH4, Q9NRG9, Q9HAV0, Q99523, O43172	291	331	18559	1.92679	1	0.829537	70.3544
UP_SEQ_FEATURE	repeat:WD 5	7	2.37288	0.134828	P62873, Q9Y4P3, Q9BZH6, Q8WZ42, Q15334, Q9HAV0, O43172	294	237	20063	2.01557	1	0.950062	90.566
UP_SEQ_FEATURE	repeat:WD 9	3	1.01695	0.135071	Q9BZH6, Q8WZ42, Q15334	294	44	20063	4.65283	1	0.947928	90.6091
INTERPRO	IPR020472:G-protein beta WD-40 repeat	4	1.35593	0.178076	P62873, Q9Y4P3, Q9HAV0, O43172	291	93	18559	2.74308	1	0.975912	94.5731
UP_SEQ_FEATURE	repeat:WD 8	3	1.01695	0.218419	Q9BZH6, Q8WZ42, Q15334	294	60	20063	3.41207	1	0.988359	98.1997
Annotation Cluster 25	Enrichment Score: 1.241061206482322
Category	Term	Count	%	PValue	Genes	List Total	Pop Hits	Pop Total	Fold Enrichment	Bonferroni	Benjamini	FDR
INTERPRO	IPR001478:PDZ domain	7	2.37288	0.035112	Q14160, Q13425, Q9NR12, Q96RT1, Q00013, Q12959, Q9H8Y8	291	155	18559	2.88024	1	0.60694	41.203
SMART	SM00228:PDZ	6	2.0339	0.0642047	Q14160, Q13425, Q9NR12, Q96RT1, Q00013, Q12959	146	149	10057	2.77383	0.999733	0.599192	53.5257
UP_SEQ_FEATURE	domain:PDZ	5	1.69492	0.0839062	Q13425, Q9NR12, Q96RT1, Q00013, Q9H8Y8	294	113	20063	3.01954	1	0.870532	76.0351
Annotation Cluster 26	Enrichment Score: 1.2050801322042852
Category	Term	Count	%	PValue	Genes	List Total	Pop Hits	Pop Total	Fold Enrichment	Bonferroni	Benjamini	FDR
KEGG_PATHWAY	hsa00071:Fatty acid degradation	5	1.69492	0.0158809	P49748, P51648, P30084, P42126, P11766	161	42	6879	5.08651	0.965326	0.381372	18.311
GOTERM_BP_DIRECT	GO:0006635~fatty acid beta-oxidation	4	1.35593	0.0377703	P49748, P30084, P42126, O14975	284	44	16792	5.37516	1	0.589672	47.329
UP_SEQ_FEATURE	binding site:Substrate; via amide nitrogen	3	1.01695	0.0475028	P49748, P30084, P42126	294	24	20063	8.53019	1	0.720376	54.7672
COG_ONTOLOGY	Lipid metabolism	4	1.35593	0.0674566	P49748, P30419, P30084, P42126	29	69	2026	4.04998	0.596635	0.596635	37.0218
UP_KEYWORDS	Fatty acid metabolism	5	1.69492	0.102159	P49748, O95864, P30084, P42126, O14975	295	124	20581	2.81315	1	0.409747	76.6089
UP_SEQ_FEATURE	region of interest:Substrate binding	4	1.35593	0.299554	P49748, P30084, P42126, P29218	294	131	20063	2.08371	1	0.996687	99.6984
Annotation Cluster 27	Enrichment Score: 1.1671371694896278
Category	Term	Count	%	PValue	Genes	List Total	Pop Hits	Pop Total	Fold Enrichment	Bonferroni	Benjamini	FDR
KEGG_PATHWAY	hsa00010:Glycolysis / Gluconeogenesis	6	2.0339	0.0193978	P09972, P51648, P36871, P08237, P11766, P08559	161	67	6879	3.82627	0.983651	0.366859	21.9235
GOTERM_BP_DIRECT	GO:0006096~glycolytic process	3	1.01695	0.111761	P09972, P36871, P08237	284	34	16792	5.21707	1	0.872098	86.1017
KEGG_PATHWAY	hsa00030:Pentose phosphate pathway	3	1.01695	0.145394	P09972, P36871, P08237	161	29	6879	4.42	1	0.823871	86.262
Annotation Cluster 28	Enrichment Score: 1.1524162783513392
Category	Term	Count	%	PValue	Genes	List Total	Pop Hits	Pop Total	Fold Enrichment	Bonferroni	Benjamini	FDR
UP_KEYWORDS	Isomerase	7	2.37288	0.00820575	P36871, Q14318, P42126, Q8NCW5, P30405, Q96JJ7, O43447	295	122	20581	4.00297	0.927211	0.0683667	10.5136
UP_KEYWORDS	Rotamase	3	1.01695	0.102271	Q14318, P30405, O43447	295	38	20581	5.50785	1	0.405373	76.6484
GOTERM_BP_DIRECT	GO:0000413~protein peptidyl-prolyl isomerization	3	1.01695	0.163462	Q14318, P30405, O43447	284	43	16792	4.12512	1	0.932691	94.8798
GOTERM_MF_DIRECT	GO:0003755~peptidyl-prolyl cis-trans isomerase activity	3	1.01695	0.179079	Q14318, P30405, O43447	283	46	16881	3.89023	1	0.884506	94.3266
Annotation Cluster 29	Enrichment Score: 1.1143795768364158
Category	Term	Count	%	PValue	Genes	List Total	Pop Hits	Pop Total	Fold Enrichment	Bonferroni	Benjamini	FDR
UP_KEYWORDS	Carbohydrate metabolism	6	2.0339	0.0112383	P36871, P62140, Q7Z4W1, P06737, P08559, P62136	295	94	20581	4.45316	0.972512	0.0880357	14.1329
UP_KEYWORDS	Glycogen metabolism	3	1.01695	0.0527795	P62140, P06737, P62136	295	26	20581	8.04993	1	0.26502	51.8584
GOTERM_BP_DIRECT	GO:0005977~glycogen metabolic process	3	1.01695	0.0853519	P62140, P06737, P62136	284	29	16792	6.11656	1	0.821731	77.3623
KEGG_PATHWAY	hsa04910:Insulin signaling pathway	6	2.0339	0.217955	P06730, Q14254, P62140, P06737, P01111, P62136	161	138	6879	1.85768	1	0.883648	95.522
KEGG_PATHWAY	hsa04931:Insulin resistance	5	1.69492	0.242859	P11166, P62140, P06737, O14975, P62136	161	108	6879	1.97809	1	0.875884	97.0248
Annotation Cluster 30	Enrichment Score: 0.9578926339284112
Category	Term	Count	%	PValue	Genes	List Total	Pop Hits	Pop Total	Fold Enrichment	Bonferroni	Benjamini	FDR
GOTERM_BP_DIRECT	GO:0046718~viral entry into host cell	5	1.69492	0.0461581	P63172, P78310, Q92692, Q15758, P05556	284	80	16792	3.69542	1	0.653962	54.4743
UP_KEYWORDS	Host cell receptor for virus entry	4	1.35593	0.0636229	P78310, Q92692, Q15758, P05556	295	64	20581	4.36038	1	0.302617	58.78
GOTERM_MF_DIRECT	GO:0050839~cell adhesion molecule binding	4	1.35593	0.0850884	P78310, Q92692, P05556, Q14126	283	62	16881	3.8484	1	0.764113	72.5584
GOTERM_MF_DIRECT	GO:0001618~virus receptor activity	4	1.35593	0.112066	P78310, Q92692, Q15758, P05556	283	70	16881	3.40858	1	0.804761	82.2418
GOTERM_BP_DIRECT	GO:0050776~regulation of immune response	4	1.35593	0.579872	P78310, Q92692, P05556, P04439	284	178	16792	1.32869	1	0.999605	99.9999
Annotation Cluster 31	Enrichment Score: 0.8376804134639063
Category	Term	Count	%	PValue	Genes	List Total	Pop Hits	Pop Total	Fold Enrichment	Bonferroni	Benjamini	FDR
KEGG_PATHWAY	hsa05130:Pathogenic Escherichia coli infection	5	1.69492	0.0302196	P60953, P05556, Q9BVA1, P68363, P59998	161	51	6879	4.18889	0.99841	0.4155	32.1373
KEGG_PATHWAY	hsa05131:Shigellosis	4	1.35593	0.186134	P60953, P05556, O60610, P59998	161	64	6879	2.67042	1	0.85998	92.5882
KEGG_PATHWAY	hsa05100:Bacterial invasion of epithelial cells	3	1.01695	0.545564	P60953, P05556, P59998	161	78	6879	1.64333	1	0.948057	99.9953
Annotation Cluster 32	Enrichment Score: 0.8129103620767781
Category	Term	Count	%	PValue	Genes	List Total	Pop Hits	Pop Total	Fold Enrichment	Bonferroni	Benjamini	FDR
KEGG_PATHWAY	hsa04810:Regulation of actin cytoskeleton	10	3.38983	0.0557013	P60953, P05556, P62140, O60610, Q9Y2X7, P60763, P59998, Q13177, P01111, P62136	161	210	6879	2.03461	0.999994	0.576707	51.5236
KEGG_PATHWAY	hsa04510:Focal adhesion	8	2.71186	0.203339	P60953, P05556, P62140, O60610, P60763, Q13177, Q15942, P62136	161	206	6879	1.65929	1	0.874517	94.3417
KEGG_PATHWAY	hsa05205:Proteoglycans in cancer	7	2.37288	0.321501	Q12955, P60953, P05556, P62140, P01111, P62136, P23588	161	200	6879	1.49543	1	0.889356	99.2556
Annotation Cluster 33	Enrichment Score: 0.7833961220929013
Category	Term	Count	%	PValue	Genes	List Total	Pop Hits	Pop Total	Fold Enrichment	Bonferroni	Benjamini	FDR
UP_KEYWORDS	Sodium transport	5	1.69492	0.0869895	Q9H2H9, Q96QD8, Q9Y6M7, P54709, P48029	295	117	20581	2.98146	1	0.36377	70.6812
UP_KEYWORDS	Sodium	5	1.69492	0.102159	Q9H2H9, Q96QD8, Q9Y6M7, P54709, P48029	295	124	20581	2.81315	1	0.409747	76.6089
UP_KEYWORDS	Ion transport	13	4.40678	0.208162	Q9H2H9, Q96QD8, Q9Y696, Q9Y6M7, Q9UM00, Q658P3, Q15043, Q9ULF5, P54709, P20020, Q14847, P48029, Q6NXT4	295	642	20581	1.41271	1	0.573914	95.7003
GOTERM_BP_DIRECT	GO:0006814~sodium ion transport	3	1.01695	0.39744	Q9H2H9, Q96QD8, P54709	284	81	16792	2.18988	1	0.995354	99.9783
Annotation Cluster 34	Enrichment Score: 0.7672211891480563
Category	Term	Count	%	PValue	Genes	List Total	Pop Hits	Pop Total	Fold Enrichment	Bonferroni	Benjamini	FDR
UP_SEQ_FEATURE	topological domain:Cytoplasmic	77	26.1017	0.000103719	Q14574, O75915, P78310, Q12907, Q9Y6M7, Q8IZA0, P61009, Q9C0E8, P48029, P67812, O14786, P11166, Q8TEM1, Q15758, Q658P3, Q9H3N1, Q8WXH0, Q15375, O15126, O60499, P15260, P05556, P49755, P69849, P49257, P43121, P04439, P11717, O60245, P61619, Q99523, O95292, Q9BXS4, Q14126, Q86Y82, Q8TCT9, Q14789, Q15005, Q96JJ7, Q10471, Q8TAA9, Q9UIQ6, Q8TC12, O14763, P29317, O15400, Q92692, Q15836, O75477, Q8NCG7,…	294	3456	20063	1.52043	0.124604	0.0327223	0.168941
UP_SEQ_FEATURE	topological domain:Extracellular	42	14.2373	0.505709	Q14574, O14763, P29317, P78310, Q92692, Q9Y6M7, Q8IZA0, Q8NCG7, O96005, Q9C0E8, P48029, O14786, P11166, O60831, Q15758, Q9H3N1, Q5VUB5, Q15375, P15260, Q96QD8, O75976, P05556, P69849, P43121, P35613, P54709, P04439, P43003, P20020, Q9ULH0, O60245, Q86X29, Q99808, Q99523, Q8NBM4, Q9H2H9, Q15043, Q9BXS4, Q14126, Q6NXT4, Q8TAA9, Q9UIQ6	294	2787	20063	1.0284	1	0.999965	99.999
UP_KEYWORDS	Glycoprotein	64	21.6949	0.634619	Q14574, Q01082, Q12907, P78310, Q9Y6M7, Q8IZA0, Q01650, P08134, P61009, P48029, O14786, P11166, Q8TEM1, Q15758, Q658P3, P13646, Q15375, Q9HD45, P15260, P05556, P49755, Q9ULF5, P69849, P43121, P04439, P11717, O60245, Q9NQX7, Q9H0U3, Q99523, O14818, P08237, Q9BXS4, Q14126, Q8TCT9, Q96JJ7, Q9UIQ6, P29317, Q92692, P60953, Q96N66, P27797, O75477, O96005, P20618, Q8IXB1, Q8NBN3, Q86V85, Q9UHN6, Q9Y287,…	295	4551	20581	0.98111	1	0.936712	99.9999
UP_SEQ_FEATURE	glycosylation site:N-linked (GlcNAc...)	55	18.6441	0.886604	Q14574, Q12907, P78310, Q9Y6M7, Q8IZA0, Q01650, P61009, P48029, O14786, P11166, Q8TEM1, Q15758, Q658P3, Q15375, P15260, Q9HD45, P05556, P49755, Q9ULF5, P69849, P43121, P04439, P11717, O60245, Q9NQX7, Q99523, Q9BXS4, Q14126, Q8TCT9, Q96JJ7, Q9UIQ6, P29317, Q92692, Q96N66, P27797, O75477, P67870, O96005, Q8IXB1, Q8NBN3, Q86V85, Q9UHN6, Q9Y287, Q5VUB5, Q02809, O75976, Q96QD8, Q03001, P35613, Q96A33,…	294	4234	20063	0.886463	1	1	100
UP_SEQ_FEATURE	signal peptide	42	14.2373	0.90906	Q14574, O14763, P29317, Q12907, P78310, Q92692, Q8NCW5, P27797, P67870, O14786, Q8IXB1, Q8NBN3, Q86V85, Q8TEM1, Q9H3N1, Q92544, Q5VUB5, Q15375, Q02809, Q9HD45, P15260, Q8WUY1, O75976, P05556, P02768, P49755, Q9ULF5, P69849, P49257, P43121, P35613, Q96A33, P04439, P11717, O60245, Q9H0U3, Q99523, Q8NBM4, Q15043, Q9BXS4, Q14126, Q96JJ7	294	3346	20063	0.856588	1	1	100
UP_KEYWORDS	Signal	51	17.2881	0.929132	Q14574, Q12907, P78310, P48029, O14786, Q8TEM1, Q9H3N1, Q9Y4P3, Q15375, P15260, Q9HD45, P05556, P49755, Q9ULF5, P69849, P43121, P49257, P04439, P11717, Q9H0U3, O60245, Q99523, Q9BXS4, Q14126, Q14789, Q96JJ7, Q8TC12, O14763, P29317, Q92692, Q96N66, Q8NCW5, P27797, Q8IXB1, Q8NBN3, Q86V85, P46379, Q92544, Q5VUB5, Q02809, Q9NR31, Q8WUY1, O75976, P02768, P35613, Q96A33, Q86X29, Q8NBM4, Q92552, Q15043,…	295	4160	20581	0.855306	1	0.998129	100
Annotation Cluster 35	Enrichment Score: 0.7651415596206397
Category	Term	Count	%	PValue	Genes	List Total	Pop Hits	Pop Total	Fold Enrichment	Bonferroni	Benjamini	FDR
SMART	SM00271:DnaJ	3	1.01695	0.151993	Q8IXB1, Q9NVH1, O75190	146	48	10057	4.30522	1	0.870534	85.0996
UP_SEQ_FEATURE	domain:J	3	1.01695	0.175938	Q8IXB1, Q9NVH1, O75190	294	52	20063	3.93701	1	0.974037	95.7338
INTERPRO	IPR001623:DnaJ domain	3	1.01695	0.189405	Q8IXB1, Q9NVH1, O75190	291	51	18559	3.75157	1	0.979192	95.5844
Annotation Cluster 36	Enrichment Score: 0.6909585378796819
Category	Term	Count	%	PValue	Genes	List Total	Pop Hits	Pop Total	Fold Enrichment	Bonferroni	Benjamini	FDR
UP_KEYWORDS	NADP	6	2.0339	0.128488	Q8TC12, Q9NZL9, Q658P3, Q8NCW5, Q7Z4W1, Q3SXM5	295	186	20581	2.25052	1	0.455237	84.3403
INTERPRO	IPR002347:Glucose/ribitol dehydrogenase	3	1.01695	0.223711	Q8TC12, Q7Z4W1, Q3SXM5	291	57	18559	3.35666	1	0.989289	97.6776
UP_SEQ_FEATURE	nucleotide phosphate-binding region:NADP	3	1.01695	0.294154	Q8TC12, Q7Z4W1, Q3SXM5	294	74	20063	2.76655	1	0.996509	99.6582
Annotation Cluster 37	Enrichment Score: 0.6494561553560381
Category	Term	Count	%	PValue	Genes	List Total	Pop Hits	Pop Total	Fold Enrichment	Bonferroni	Benjamini	FDR
UP_KEYWORDS	Phospholipid biosynthesis	3	1.01695	0.135176	Q96N66, Q6UWP7, O14735	295	45	20581	4.65107	1	0.468814	85.8851
UP_KEYWORDS	Phospholipid metabolism	3	1.01695	0.154901	Q96N66, Q6UWP7, O14735	295	49	20581	4.27139	1	0.510121	89.6583
UP_KEYWORDS	Lipid biosynthesis	5	1.69492	0.184565	Q15738, Q96N66, O95864, Q6UWP7, O14735	295	156	20581	2.23609	1	0.546723	93.6118
KEGG_PATHWAY	hsa00564:Glycerophospholipid metabolism	3	1.01695	0.65324	Q96N66, Q6UWP7, O14735	161	95	6879	1.34926	1	0.967346	99.9998
Annotation Cluster 38	Enrichment Score: 0.6458306965585141
Category	Term	Count	%	PValue	Genes	List Total	Pop Hits	Pop Total	Fold Enrichment	Bonferroni	Benjamini	FDR
UP_SEQ_FEATURE	repeat:LRR 13	5	1.69492	0.0241179	Q13045, P13489, Q14160, Q8WXH0, Q96RT1	294	75	20063	4.54943	1	0.542996	32.8317
UP_SEQ_FEATURE	repeat:LRR 15	4	1.35593	0.0383898	Q13045, P13489, Q14160, Q96RT1	294	51	20063	5.35227	1	0.6644	47.172
UP_SEQ_FEATURE	repeat:LRR 12	5	1.69492	0.0428991	Q13045, P13489, Q14160, Q8WXH0, Q96RT1	294	90	20063	3.79119	1	0.697875	51.0686
UP_SEQ_FEATURE	repeat:LRR 14	4	1.35593	0.0574048	Q13045, P13489, Q14160, Q96RT1	294	60	20063	4.54943	1	0.780626	61.8522
UP_SEQ_FEATURE	repeat:LRR 11	5	1.69492	0.0606986	Q13045, P13489, Q14160, Q8WXH0, Q96RT1	294	101	20063	3.37829	1	0.793054	63.968
UP_SEQ_FEATURE	repeat:LRR 10	5	1.69492	0.0902993	Q13045, P13489, Q14160, Q8WXH0, Q96RT1	294	116	20063	2.94144	1	0.885624	78.6206
UP_SEQ_FEATURE	repeat:LRR 9	5	1.69492	0.133202	Q13045, P13489, Q14160, Q8WXH0, Q96RT1	294	134	20063	2.54632	1	0.950542	90.2728
UP_SEQ_FEATURE	repeat:LRR 8	5	1.69492	0.17129	Q13045, P13489, Q14160, Q8WXH0, Q96RT1	294	148	20063	2.30546	1	0.972618	95.3242
UP_SEQ_FEATURE	repeat:LRR 7	5	1.69492	0.256733	Q13045, P13489, Q14160, Q8WXH0, Q96RT1	294	176	20063	1.93868	1	0.994166	99.2066
UP_SEQ_FEATURE	repeat:LRR 6	5	1.69492	0.365276	Q13045, P13489, Q14160, Q8WXH0, Q96RT1	294	209	20063	1.63257	1	0.999185	99.9395
UP_SEQ_FEATURE	repeat:LRR 5	5	1.69492	0.437705	Q13045, P13489, Q14160, Q8WXH0, Q96RT1	294	231	20063	1.47709	1	0.999832	99.9916
UP_SEQ_FEATURE	repeat:LRR 4	5	1.69492	0.514014	Q13045, P13489, Q14160, Q8WXH0, Q96RT1	294	255	20063	1.33807	1	0.999966	99.9992
UP_SEQ_FEATURE	repeat:LRR 3	5	1.69492	0.646018	Q13045, P13489, Q14160, Q8WXH0, Q96RT1	294	302	20063	1.12983	1	0.999999	100
UP_KEYWORDS	Leucine-rich repeat	5	1.69492	0.651601	Q13045, Q9UPN3, P13489, Q14160, Q96RT1	295	311	20581	1.12164	1	0.941664	99.9999
UP_SEQ_FEATURE	repeat:LRR 1	5	1.69492	0.692513	Q13045, P13489, Q14160, Q8WXH0, Q96RT1	294	321	20063	1.06295	1	1	100
UP_SEQ_FEATURE	repeat:LRR 2	5	1.69492	0.694836	Q13045, P13489, Q14160, Q8WXH0, Q96RT1	294	322	20063	1.05965	1	1	100
SMART	SM00369:LRR_TYP	3	1.01695	0.731034	Q13045, Q14160, Q96RT1	146	178	10057	1.16096	1	0.99981	100
INTERPRO	IPR003591:Leucine-rich repeat, typical subtype	3	1.01695	0.769618	Q13045, Q14160, Q96RT1	291	178	18559	1.07489	1	1	100
INTERPRO	IPR001611:Leucine-rich repeat	4	1.35593	0.781894	Q13045, P13489, Q14160, Q96RT1	291	263	18559	0.969987	1	1	100
Annotation Cluster 39	Enrichment Score: 0.5992705018805133
Category	Term	Count	%	PValue	Genes	List Total	Pop Hits	Pop Total	Fold Enrichment	Bonferroni	Benjamini	FDR
KEGG_PATHWAY	hsa04360:Axon guidance	8	2.71186	0.0282143	P29317, P60953, P05556, P60763, Q13177, Q15375, O14786, P01111	161	127	6879	2.69145	0.997546	0.420958	30.3429
KEGG_PATHWAY	hsa04015:Rap1 signaling pathway	7	2.37288	0.363124	P11233, P29317, P60953, P05556, O60716, P60763, P01111	161	210	6879	1.42422	1	0.90083	99.6655
KEGG_PATHWAY	hsa04370:VEGF signaling pathway	3	1.01695	0.416945	P60953, P60763, P01111	161	61	6879	2.10131	1	0.923828	99.8904
KEGG_PATHWAY	hsa04010:MAPK signaling pathway	4	1.35593	0.938244	P60953, P60763, Q13177, P01111	161	253	6879	0.675521	1	0.998886	100
Annotation Cluster 40	Enrichment Score: 0.5824827746606966
Category	Term	Count	%	PValue	Genes	List Total	Pop Hits	Pop Total	Fold Enrichment	Bonferroni	Benjamini	FDR
GOTERM_BP_DIRECT	GO:0007229~integrin-mediated signaling pathway	5	1.69492	0.0862931	P05556, Q03001, Q96RT1, Q15942, Q96AC1	284	99	16792	2.9862	1	0.821392	77.7471
GOTERM_BP_DIRECT	GO:0007160~cell-matrix adhesion	3	1.01695	0.449692	P05556, Q15942, Q96AC1	284	90	16792	1.97089	1	0.997522	99.9952
GOTERM_BP_DIRECT	GO:0007179~transforming growth factor beta receptor signaling pathway	3	1.01695	0.460957	P05556, Q15942, Q96AC1	284	92	16792	1.92805	1	0.997904	99.9966
Annotation Cluster 41	Enrichment Score: 0.5413939271622875
Category	Term	Count	%	PValue	Genes	List Total	Pop Hits	Pop Total	Fold Enrichment	Bonferroni	Benjamini	FDR
UP_KEYWORDS	LIM domain	3	1.01695	0.274811	Q9NR12, Q14847, Q15942	295	72	20581	2.90692	1	0.651253	98.6858
SMART	SM00132:LIM	3	1.01695	0.278374	Q9NR12, Q14847, Q15942	146	72	10057	2.87015	1	0.965653	97.6886
INTERPRO	IPR001781:Zinc finger, LIM-type	3	1.01695	0.310568	Q9NR12, Q14847, Q15942	291	72	18559	2.65736	1	0.996611	99.6016
Annotation Cluster 42	Enrichment Score: 0.5288455837155724
Category	Term	Count	%	PValue	Genes	List Total	Pop Hits	Pop Total	Fold Enrichment	Bonferroni	Benjamini	FDR
KEGG_PATHWAY	hsa05211:Renal cell carcinoma	5	1.69492	0.0669585	P11166, Q15369, P60953, Q13177, P01111	161	66	6879	3.23687	1	0.621022	58.3392
KEGG_PATHWAY	hsa04660:T cell receptor signaling pathway	4	1.35593	0.412422	P60953, Q13177, P01111, Q12959	161	100	6879	1.70907	1	0.925496	99.8791
KEGG_PATHWAY	hsa04010:MAPK signaling pathway	4	1.35593	0.938244	P60953, P60763, Q13177, P01111	161	253	6879	0.675521	1	0.998886	100
Annotation Cluster 43	Enrichment Score: 0.5177165042675146
Category	Term	Count	%	PValue	Genes	List Total	Pop Hits	Pop Total	Fold Enrichment	Bonferroni	Benjamini	FDR
UP_SEQ_FEATURE	domain:SH3	6	2.0339	0.114186	Q9UPN3, Q03001, Q92783, Q14847, Q00013, Q12959	294	175	20063	2.33971	1	0.925181	86.1445
UP_KEYWORDS	SH3 domain	6	2.0339	0.194851	Q9UPN3, Q03001, Q92783, Q14847, Q00013, Q12959	295	215	20581	1.94696	1	0.559776	94.6167
SMART	SM00326:SH3	4	1.35593	0.573921	Q92783, Q14847, Q00013, Q12959	146	206	10057	1.33754	1	0.999135	99.9947
INTERPRO	IPR001452:Src homology-3 domain	4	1.35593	0.665221	Q92783, Q14847, Q00013, Q12959	291	218	18559	1.17021	1	0.999999	100
Annotation Cluster 44	Enrichment Score: 0.5078952550688453
Category	Term	Count	%	PValue	Genes	List Total	Pop Hits	Pop Total	Fold Enrichment	Bonferroni	Benjamini	FDR
GOTERM_MF_DIRECT	GO:0004721~phosphoprotein phosphatase activity	3	1.01695	0.173091	P62140, Q12959, P62136	283	45	16881	3.97668	1	0.880249	93.6941
KEGG_PATHWAY	hsa04390:Hippo signaling pathway	6	2.0339	0.27465	P62140, Q14160, Q15334, Q04917, Q12959, P62136	161	151	6879	1.69775	1	0.886414	98.2696
GOTERM_BP_DIRECT	GO:0006470~protein dephosphorylation	3	1.01695	0.629886	P62140, Q12959, P62136	284	126	16792	1.40778	1	0.999837	100
Annotation Cluster 45	Enrichment Score: 0.5069697373936172
Category	Term	Count	%	PValue	Genes	List Total	Pop Hits	Pop Total	Fold Enrichment	Bonferroni	Benjamini	FDR
SMART	SM00054:EFh	5	1.69492	0.154319	Q99653, Q9UPN3, Q96C19, P60660, Q03001	146	144	10057	2.39179	1	0.848845	85.5647
UP_SEQ_FEATURE	calcium-binding region:2	4	1.35593	0.248155	Q99653, Q9UPN3, Q96C19, Q03001	294	118	20063	2.31327	1	0.993349	99.0434
INTERPRO	IPR002048:EF-hand domain	6	2.0339	0.285284	Q99653, Q9UPN3, Q96C19, P60660, Q03001, Q9H4M9	291	228	18559	1.67833	1	0.995482	99.3197
UP_SEQ_FEATURE	domain:EF-hand 2	5	1.69492	0.286051	Q99653, Q9UPN3, Q96C19, P60660, Q03001	294	185	20063	1.84436	1	0.996355	99.5883
UP_SEQ_FEATURE	domain:EF-hand 1	5	1.69492	0.286051	Q99653, Q9UPN3, Q96C19, P60660, Q03001	294	185	20063	1.84436	1	0.996355	99.5883
UP_SEQ_FEATURE	calcium-binding region:1	4	1.35593	0.28761	Q99653, Q9UPN3, Q96C19, Q03001	294	128	20063	2.13255	1	0.996221	99.6027
GOTERM_MF_DIRECT	GO:0005509~calcium ion binding	15	5.08475	0.312913	Q14574, Q9UPN3, P23368, Q96C19, P60660, Q8WZ42, Q03001, P27797, Q96A33, A6NMY6, O60245, Q9H4M9, Q99653, Q14126, A0FGR8	283	717	16881	1.24791	1	0.965008	99.5735
INTERPRO	IPR011992:EF-hand-like domain	6	2.0339	0.442043	Q99653, Q9UPN3, Q96C19, P60660, Q03001, Q9H4M9	291	279	18559	1.37154	1	0.999705	99.9828
INTERPRO	IPR018247:EF-Hand 1, calcium-binding site	3	1.01695	0.769618	Q9UPN3, Q03001, Q9H4M9	291	178	18559	1.07489	1	1	100
Annotation Cluster 46	Enrichment Score: 0.45400425835664165
Category	Term	Count	%	PValue	Genes	List Total	Pop Hits	Pop Total	Fold Enrichment	Bonferroni	Benjamini	FDR
GOTERM_BP_DIRECT	GO:0007156~homophilic cell adhesion via plasma membrane adhesion molecules	6	2.0339	0.129003	Q14574, P23368, Q92692, P05556, Q14126, O60245	284	158	16792	2.24532	1	0.89898	89.9722
INTERPRO	IPR020894:Cadherin conserved site	4	1.35593	0.259512	Q14574, P23368, Q14126, O60245	291	113	18559	2.25758	1	0.994661	98.8485
INTERPRO	IPR002126:Cadherin	4	1.35593	0.28066	Q14574, P23368, Q14126, O60245	291	118	18559	2.16192	1	0.995641	99.2513
INTERPRO	IPR015919:Cadherin-like	4	1.35593	0.289165	Q14574, P23368, Q14126, O60245	291	120	18559	2.12589	1	0.995252	99.3726
UP_SEQ_FEATURE	domain:Cadherin 4	3	1.01695	0.488555	Q14574, Q14126, O60245	294	112	20063	1.8279	1	0.999955	99.9982
UP_SEQ_FEATURE	domain:Cadherin 3	3	1.01695	0.488555	Q14574, Q14126, O60245	294	112	20063	1.8279	1	0.999955	99.9982
SMART	SM00112:CA	3	1.01695	0.500898	Q14574, Q14126, O60245	146	116	10057	1.78147	1	0.998678	99.9673
UP_SEQ_FEATURE	domain:Cadherin 2	3	1.01695	0.502517	Q14574, Q14126, O60245	294	115	20063	1.78021	1	0.999966	99.9989
UP_SEQ_FEATURE	domain:Cadherin 1	3	1.01695	0.502517	Q14574, Q14126, O60245	294	115	20063	1.78021	1	0.999966	99.9989
Annotation Cluster 47	Enrichment Score: 0.37892121502136644
Category	Term	Count	%	PValue	Genes	List Total	Pop Hits	Pop Total	Fold Enrichment	Bonferroni	Benjamini	FDR
UP_KEYWORDS	Citrullination	4	1.35593	0.161615	P16402, Q96KK5, Q15907, Q6NXT2	295	97	20581	2.87695	1	0.517129	90.7128
GOTERM_CC_DIRECT	GO:0000786~nucleosome	4	1.35593	0.193965	P16402, Q96KK5, Q6NXT2, Q5SSJ5	295	94	18224	2.62878	1	0.557282	95.0206
GOTERM_BP_DIRECT	GO:0006334~nucleosome assembly	3	1.01695	0.598755	P16402, Q6NXT2, Q5SSJ5	284	119	16792	1.49059	1	0.999726	100
UP_KEYWORDS	Chromosome	6	2.0339	0.67911	P53350, P16402, Q96KK5, Q8NFH4, Q6NXT2, Q5SSJ5	295	400	20581	1.04649	1	0.949574	100
UP_KEYWORDS	DNA-binding	7	2.37288	1	Q13765, Q9HCU5, P42704, P16402, Q96KK5, Q6NXT2, Q5SSJ5	295	2050	20581	0.238226	1	1	100
Annotation Cluster 48	Enrichment Score: 0.37286950381681344
Category	Term	Count	%	PValue	Genes	List Total	Pop Hits	Pop Total	Fold Enrichment	Bonferroni	Benjamini	FDR
UP_KEYWORDS	Cell division	9	3.05085	0.190949	P11233, P53350, P63172, P60953, Q7Z4H7, P62140, Q5T9A4, Q8NFH4, P62136	295	388	20581	1.61829	1	0.555956	94.2541
GOTERM_CC_DIRECT	GO:0005819~spindle	4	1.35593	0.310174	P53350, P63172, Q7Z4H7, Q14194	295	121	18224	2.04219	1	0.72198	99.4292
GOTERM_BP_DIRECT	GO:0051301~cell division	8	2.71186	0.378416	P63172, P60953, Q7Z4H7, P62140, P68363, Q5T9A4, Q8NFH4, P62136	284	350	16792	1.35147	1	0.994611	99.9636
UP_KEYWORDS	Cell cycle	11	3.72881	0.449802	P11233, P53350, P63172, P60953, Q7Z4H7, P62140, Q658P3, Q13564, Q5T9A4, Q8NFH4, P62136	295	650	20581	1.18066	1	0.833446	99.9682
UP_KEYWORDS	Mitosis	4	1.35593	0.725642	P53350, P63172, Q7Z4H7, Q8NFH4	295	262	20581	1.06513	1	0.961769	100
GOTERM_BP_DIRECT	GO:0007067~mitotic nuclear division	4	1.35593	0.791676	P53350, P63172, Q7Z4H7, Q8NFH4	284	248	16792	0.953657	1	0.999998	100
Annotation Cluster 49	Enrichment Score: 0.33400337002700764
Category	Term	Count	%	PValue	Genes	List Total	Pop Hits	Pop Total	Fold Enrichment	Bonferroni	Benjamini	FDR
UP_SEQ_FEATURE	repeat:TPR 3	4	1.35593	0.375316	O75153, Q14318, Q8WZ42, Q9H3U1	294	150	20063	1.81977	1	0.999306	99.9533
UP_SEQ_FEATURE	repeat:TPR 1	4	1.35593	0.430507	O75153, Q14318, Q8WZ42, Q9H3U1	294	164	20063	1.66443	1	0.999816	99.9897
UP_SEQ_FEATURE	repeat:TPR 2	4	1.35593	0.430507	O75153, Q14318, Q8WZ42, Q9H3U1	294	164	20063	1.66443	1	0.999816	99.9897
INTERPRO	IPR011990:Tetratricopeptide-like helical	5	1.69492	0.44425	P42704, O75153, Q14318, Q9H3U1, Q96EK5	291	218	18559	1.46277	1	0.999667	99.9838
UP_KEYWORDS	TPR repeat	3	1.01695	0.69183	O75153, Q14318, Q9H3U1	295	167	20581	1.25328	1	0.95232	100
Annotation Cluster 50	Enrichment Score: 0.3306050684847441
Category	Term	Count	%	PValue	Genes	List Total	Pop Hits	Pop Total	Fold Enrichment	Bonferroni	Benjamini	FDR
UP_SEQ_FEATURE	domain:RRM 1	4	1.35593	0.275704	P83881, P55795, Q13247, P31942	294	125	20063	2.18373	1	0.995986	99.4795
UP_SEQ_FEATURE	domain:RRM 2	4	1.35593	0.275704	P83881, P55795, Q13247, P31942	294	125	20063	2.18373	1	0.995986	99.4795
GOTERM_BP_DIRECT	GO:0000398~mRNA splicing, via spliceosome	6	2.0339	0.320174	P55795, Q9BXP5, Q13247, O43447, P31942, O43172	284	222	16792	1.59802	1	0.989987	99.8381
GOTERM_MF_DIRECT	GO:0000166~nucleotide binding	7	2.37288	0.519994	P55795, Q9BXP5, Q13247, Q8NCW5, P20020, P31942, P23588	283	348	16881	1.19986	1	0.996375	99.9977
SMART	SM00360:RRM	4	1.35593	0.593511	P55795, Q13247, P31942, P23588	146	212	10057	1.29969	1	0.999066	99.9969
INTERPRO	IPR012677:Nucleotide-binding, alpha-beta plait	5	1.69492	0.593795	P55795, Q9BXP5, Q13247, P31942, P23588	291	264	18559	1.20789	1	0.999992	99.9998
INTERPRO	IPR000504:RNA recognition motif domain	4	1.35593	0.688833	P55795, Q13247, P31942, P23588	291	226	18559	1.12879	1	0.999999	100
UP_KEYWORDS	RNA-binding	9	3.05085	0.737408	P06730, P55795, P42704, O75153, Q13247, Q9UKK9, Q99497, P31942, P23588	295	665	20581	0.944203	1	0.964851	100
Annotation Cluster 51	Enrichment Score: 0.2603070826024911
Category	Term	Count	%	PValue	Genes	List Total	Pop Hits	Pop Total	Fold Enrichment	Bonferroni	Benjamini	FDR
GOTERM_MF_DIRECT	GO:0005096~GTPase activator activity	6	2.0339	0.501604	Q9HCU5, Q15042, Q15334, Q9Y2X7, Q07960, Q8N6T3	283	279	16881	1.2828	1	0.995526	99.996
UP_KEYWORDS	GTPase activation	4	1.35593	0.536246	Q15042, Q9Y2X7, Q07960, Q8N6T3	295	197	20581	1.41657	1	0.89154	99.9968
GOTERM_BP_DIRECT	GO:0043547~positive regulation of GTPase activity	10	3.38983	0.615678	Q01082, Q9HCU5, Q99569, P05556, Q15042, Q15334, Q9NR50, Q9Y2X7, Q07960, Q8N6T3	284	565	16792	1.04649	1	0.999794	100
Annotation Cluster 52	Enrichment Score: 0.23026881125076915
Category	Term	Count	%	PValue	Genes	List Total	Pop Hits	Pop Total	Fold Enrichment	Bonferroni	Benjamini	FDR
KEGG_PATHWAY	hsa05034:Alcoholism	7	2.37288	0.229775	P62873, P62140, Q96KK5, Q6NXT2, Q9HAV0, P01111, P62136	161	177	6879	1.68976	1	0.88842	96.3058
KEGG_PATHWAY	hsa04151:PI3K-Akt signaling pathway	8	2.71186	0.698811	P06730, P29317, P62873, P05556, Q04917, Q9HAV0, P01111, P23588	161	345	6879	0.990764	1	0.972678	100
KEGG_PATHWAY	hsa04725:Cholinergic synapse	3	1.01695	0.735193	P62873, Q9HAV0, P01111	161	111	6879	1.15478	1	0.976966	100
KEGG_PATHWAY	hsa04726:Serotonergic synapse	3	1.01695	0.735193	P62873, Q9HAV0, P01111	161	111	6879	1.15478	1	0.976966	100
KEGG_PATHWAY	hsa04062:Chemokine signaling pathway	4	1.35593	0.813186	P62873, P60953, Q9HAV0, P01111	161	186	6879	0.918854	1	0.989698	100
Annotation Cluster 53	Enrichment Score: 0.2218239786794404
Category	Term	Count	%	PValue	Genes	List Total	Pop Hits	Pop Total	Fold Enrichment	Bonferroni	Benjamini	FDR
KEGG_PATHWAY	hsa04022:cGMP-PKG signaling pathway	5	1.69492	0.504691	P62140, P54709, P30405, P20020, P62136	161	158	6879	1.35211	1	0.944587	99.986
KEGG_PATHWAY	hsa04261:Adrenergic signaling in cardiomyocytes	4	1.35593	0.627621	P62140, P54709, P20020, P62136	161	138	6879	1.23846	1	0.962851	99.9996
KEGG_PATHWAY	hsa04024:cAMP signaling pathway	5	1.69492	0.682033	P62140, P54709, P60763, P20020, P62136	161	198	6879	1.07896	1	0.972439	99.9999
Annotation Cluster 54	Enrichment Score: 0.1872190880270358
Category	Term	Count	%	PValue	Genes	List Total	Pop Hits	Pop Total	Fold Enrichment	Bonferroni	Benjamini	FDR
GOTERM_BP_DIRECT	GO:0000398~mRNA splicing, via spliceosome	6	2.0339	0.320174	P55795, Q9BXP5, Q13247, O43447, P31942, O43172	284	222	16792	1.59802	1	0.989987	99.8381
GOTERM_CC_DIRECT	GO:0005681~spliceosomal complex	3	1.01695	0.449501	O43447, P31942, O43172	295	94	18224	1.97158	1	0.846913	99.9753
KEGG_PATHWAY	hsa03040:Spliceosome	3	1.01695	0.820658	Q13247, O43447, O43172	161	133	6879	0.96376	1	0.990212	100
GOTERM_CC_DIRECT	GO:0016607~nuclear speck	3	1.01695	0.838144	Q13247, O43447, O43172	295	201	18224	0.922034	1	0.995015	100
UP_KEYWORDS	mRNA processing	4	1.35593	0.856024	Q13247, O43447, P31942, O43172	295	332	20581	0.840555	1	0.991269	100
UP_KEYWORDS	mRNA splicing	3	1.01695	0.888387	Q13247, O43447, O43172	295	260	20581	0.804993	1	0.995121	100
Annotation Cluster 55	Enrichment Score: 0.14697178416729206
Category	Term	Count	%	PValue	Genes	List Total	Pop Hits	Pop Total	Fold Enrichment	Bonferroni	Benjamini	FDR
SMART	SM00233:PH	5	1.69492	0.531171	Q01082, Q9BZF1, Q13425, Q96AC1, Q6WCQ1	146	264	10057	1.30461	1	0.998781	99.9841
INTERPRO	IPR001849:Pleckstrin homology domain	5	1.69492	0.614412	Q01082, Q9BZF1, Q13425, Q96AC1, Q6WCQ1	291	271	18559	1.17669	1	0.999995	99.9999
UP_SEQ_FEATURE	domain:PH	3	1.01695	0.875581	Q01082, Q9BZF1, Q96AC1	294	245	20063	0.83561	1	1	100
INTERPRO	IPR011993:Pleckstrin homology-like domain	5	1.69492	0.903904	Q01082, Q9BZF1, Q13425, Q96AC1, Q6WCQ1	291	427	18559	0.746799	1	1	100
Annotation Cluster 56	Enrichment Score: 0.1459104902571547
Category	Term	Count	%	PValue	Genes	List Total	Pop Hits	Pop Total	Fold Enrichment	Bonferroni	Benjamini	FDR
UP_SEQ_FEATURE	active site:Proton acceptor	14	4.74576	0.183907	Q8TC12, P49748, P29317, P23368, Q8WZ42, Q13177, Q9UKE5, P30566, P09972, P53350, Q15738, P08237, Q7Z4W1, Q15375	294	672	20063	1.4217	1	0.977151	96.3588
GOTERM_MF_DIRECT	GO:0016301~kinase activity	6	2.0339	0.373067	P53350, P29317, Q9Y2X7, P67870, Q13177, Q9ULH0	283	241	16881	1.48507	1	0.981173	99.8874
INTERPRO	IPR008266:Tyrosine-protein kinase, active site	3	1.01695	0.438649	P29317, Q8WZ42, Q15375	291	95	18559	2.014	1	0.999733	99.9812
UP_SEQ_FEATURE	domain:Fibronectin type-III 2	3	1.01695	0.580956	P29317, Q8WZ42, Q15375	294	133	20063	1.53928	1	0.999994	99.9999
UP_SEQ_FEATURE	domain:Fibronectin type-III 1	3	1.01695	0.585038	P29317, Q8WZ42, Q15375	294	134	20063	1.52779	1	0.999994	99.9999
UP_KEYWORDS	Kinase	11	3.72881	0.60729	P53350, P29317, P08237, Q8WZ42, Q9Y2X7, P55263, P67870, Q13177, Q9ULH0, Q9UKE5, Q15375	295	735	20581	1.04412	1	0.926265	99.9997
INTERPRO	IPR003961:Fibronectin, type III	4	1.35593	0.630682	P15260, P29317, Q8WZ42, Q15375	291	207	18559	1.2324	1	0.999996	100
SMART	SM00060:FN3	3	1.01695	0.640497	P29317, Q8WZ42, Q15375	146	150	10057	1.37767	1	0.999426	99.9993
GOTERM_MF_DIRECT	GO:0004713~protein tyrosine kinase activity	3	1.01695	0.654344	P29317, Q8WZ42, Q15375	283	133	16881	1.34549	1	0.999545	100
UP_SEQ_FEATURE	binding site:ATP	8	2.71186	0.709906	P53350, P29317, Q9Y2Z4, Q8WZ42, Q13177, Q9UKE5, Q15375, Q9H4M9	294	558	20063	0.978373	1	1	100
GOTERM_BP_DIRECT	GO:0018108~peptidyl-tyrosine phosphorylation	3	1.01695	0.732472	P29317, Q8WZ42, Q15375	284	153	16792	1.15935	1	0.999987	100
UP_SEQ_FEATURE	domain:Protein kinase	6	2.0339	0.830536	P53350, P29317, Q8WZ42, Q13177, Q9UKE5, Q15375	294	478	20063	0.856588	1	1	100
INTERPRO	IPR017441:Protein kinase, ATP binding site	5	1.69492	0.849483	P53350, P29317, Q13177, Q9UKE5, Q15375	291	381	18559	0.836964	1	1	100
GOTERM_MF_DIRECT	GO:0004674~protein serine/threonine kinase activity	5	1.69492	0.877124	P53350, Q8WZ42, P67870, Q13177, Q9UKE5	283	376	16881	0.79322	1	0.999998	100
INTERPRO	IPR000719:Protein kinase, catalytic domain	6	2.0339	0.880982	P53350, P29317, Q8WZ42, Q13177, Q9UKE5, Q15375	291	487	18559	0.785749	1	1	100
INTERPRO	IPR011009:Protein kinase-like domain	6	2.0339	0.920835	P53350, P29317, Q8WZ42, Q13177, Q9UKE5, Q15375	291	531	18559	0.72064	1	1	100
UP_KEYWORDS	Serine/threonine-protein kinase	4	1.35593	0.921874	P53350, Q8WZ42, Q13177, Q9UKE5	295	393	20581	0.710088	1	0.997747	100
GOTERM_MF_DIRECT	GO:0004672~protein kinase activity	4	1.35593	0.941273	P53350, Q8WZ42, Q13177, Q9UKE5	283	359	16881	0.664626	1	1	100
INTERPRO	IPR008271:Serine/threonine-protein kinase, active site	3	1.01695	0.957472	P53350, Q13177, Q9UKE5	291	312	18559	0.613237	1	1	100
UP_KEYWORDS	ATP-binding	14	4.74576	0.96452	P29317, Q9Y2Z4, Q8WZ42, Q5T9A4, P61088, Q13177, P20020, O14975, Q9UKE5, Q9H4M9, P53350, P08237, P55263, Q15375	295	1391	20581	0.702175	1	0.999544	100
SMART	SM00220:S_TKc	3	1.01695	0.968114	P53350, Q13177, Q9UKE5	146	359	10057	0.575629	1	1	100
UP_SEQ_FEATURE	nucleotide phosphate-binding region:ATP	9	3.05085	0.97942	P53350, P29317, P08237, Q8WZ42, Q5T9A4, Q13177, Q9UKE5, Q15375, Q9H4M9	294	994	20063	0.617881	1	1	100
GOTERM_MF_DIRECT	GO:0005524~ATP binding	17	5.76271	0.982464	P29317, Q9Y2Z4, Q8WZ42, P61088, Q5T9A4, Q13177, P20020, Q9UKE5, O14975, P06737, Q9NQX7, Q9H4M9, P53350, P08237, Q9Y287, P55263, Q15375	283	1495	16881	0.678296	1	1	100
GOTERM_BP_DIRECT	GO:0006468~protein phosphorylation	4	1.35593	0.984093	P53350, P67870, Q13177, Q9UKE5	284	456	16792	0.518656	1	1	100
Annotation Cluster 57	Enrichment Score: 0.09282752224563753
Category	Term	Count	%	PValue	Genes	List Total	Pop Hits	Pop Total	Fold Enrichment	Bonferroni	Benjamini	FDR
UP_SEQ_FEATURE	domain:Ig-like V-type	3	1.01695	0.564334	Q92692, P35613, Q86X29	294	129	20063	1.58701	1	0.999991	99.9999
UP_KEYWORDS	Immunoglobulin domain	8	2.71186	0.666304	P15260, P78310, Q92692, Q8WZ42, P43121, P35613, P04439, Q86X29	295	546	20581	1.02221	1	0.945439	100
SMART	SM00408:IGc2	4	1.35593	0.703652	P78310, Q8WZ42, P43121, P35613	146	250	10057	1.10214	1	0.99977	99.9999
INTERPRO	IPR003598:Immunoglobulin subtype 2	4	1.35593	0.752144	P78310, Q8WZ42, P43121, P35613	291	250	18559	1.02043	1	1	100
UP_SEQ_FEATURE	domain:Ig-like C2-type 1	3	1.01695	0.796983	P78310, Q92692, P43121	294	202	20063	1.01349	1	1	100
UP_SEQ_FEATURE	domain:Ig-like C2-type 2	3	1.01695	0.799226	P78310, Q92692, P43121	294	203	20063	1.0085	1	1	100
SMART	SM00409:IG	6	2.0339	0.850259	P78310, Q92692, Q8WZ42, P43121, P35613, Q86X29	146	497	10057	0.831592	1	0.999992	100
INTERPRO	IPR003599:Immunoglobulin subtype	6	2.0339	0.891301	P78310, Q92692, Q8WZ42, P43121, P35613, Q86X29	291	497	18559	0.769939	1	1	100
SMART	SM00406:IGv	3	1.01695	0.91046	P78310, Q92692, Q8WZ42	146	275	10057	0.751457	1	0.999999	100
INTERPRO	IPR013783:Immunoglobulin-like fold	11	3.72881	0.93218	P15260, P29317, P78310, Q92692, Q8WZ42, P69849, P43121, P35613, P04439, Q86X29, Q15375	291	951	18559	0.73769	1	1	100
INTERPRO	IPR013106:Immunoglobulin V-set	4	1.35593	0.960141	P78310, Q92692, Q8WZ42, P43121	291	417	18559	0.611766	1	1	100
INTERPRO	IPR007110:Immunoglobulin-like domain	7	2.37288	0.982682	P78310, Q92692, Q8WZ42, P43121, P35613, P04439, Q86X29	291	771	18559	0.579036	1	1	100
Annotation Cluster 58	Enrichment Score: 0.05718805226968271
Category	Term	Count	%	PValue	Genes	List Total	Pop Hits	Pop Total	Fold Enrichment	Bonferroni	Benjamini	FDR
UP_SEQ_FEATURE	repeat:3	3	1.01695	0.843309	P46379, Q05682, P11717	294	225	20063	0.909887	1	1	100
UP_SEQ_FEATURE	repeat:1	3	1.01695	0.891891	P46379, Q05682, P11717	294	257	20063	0.796593	1	1	100
UP_SEQ_FEATURE	repeat:2	3	1.01695	0.895648	P46379, Q05682, P11717	294	260	20063	0.787402	1	1	100
Annotation Cluster 59	Enrichment Score: 0.055759907251017725
Category	Term	Count	%	PValue	Genes	List Total	Pop Hits	Pop Total	Fold Enrichment	Bonferroni	Benjamini	FDR
UP_SEQ_FEATURE	repeat:ANK 3	3	1.01695	0.807981	Q12955, Q9Y2X7, Q9ULH0	294	207	20063	0.989007	1	1	100
UP_SEQ_FEATURE	repeat:ANK 1	3	1.01695	0.874124	Q12955, Q9Y2X7, Q9ULH0	294	244	20063	0.839035	1	1	100
UP_SEQ_FEATURE	repeat:ANK 2	3	1.01695	0.875581	Q12955, Q9Y2X7, Q9ULH0	294	245	20063	0.83561	1	1	100
SMART	SM00248:ANK	3	1.01695	0.878354	Q12955, Q9Y2X7, Q9ULH0	146	249	10057	0.829922	1	0.999996	100
UP_KEYWORDS	ANK repeat	3	1.01695	0.893408	Q12955, Q9Y2X7, Q9ULH0	295	264	20581	0.792797	1	0.995453	100
INTERPRO	IPR002110:Ankyrin repeat	3	1.01695	0.910526	Q12955, Q9Y2X7, Q9ULH0	291	255	18559	0.750313	1	1	100
INTERPRO	IPR020683:Ankyrin repeat-containing domain	3	1.01695	0.921295	Q12955, Q9Y2X7, Q9ULH0	291	265	18559	0.722	1	1	100
Annotation Cluster 60	Enrichment Score: 0.0034161380408491483
Category	Term	Count	%	PValue	Genes	List Total	Pop Hits	Pop Total	Fold Enrichment	Bonferroni	Benjamini	FDR
UP_KEYWORDS	Activator	6	2.0339	0.961524	Q13045, Q13765, Q9HCU5, Q9BXP5, P10599, O00291	295	661	20581	0.633278	1	0.99948	100
GOTERM_BP_DIRECT	GO:0006355~regulation of transcription, DNA-templated	11	3.72881	0.999906	Q13045, Q13765, Q9HCU5, Q9BXP5, P42704, O60716, P27797, O00291, Q14789, Q14145, Q5SSJ5	284	1504	16792	0.432443	1	1	100
UP_KEYWORDS	Transcription regulation	10	3.38983	1	Q15369, Q13045, Q13765, Q9HCU5, Q9BXP5, P42704, O60716, P10599, O00291, Q14145	295	2332	20581	0.299169	1	1	100
UP_KEYWORDS	Transcription	10	3.38983	1	Q15369, Q13045, Q13765, Q9HCU5, Q9BXP5, P42704, O60716, P10599, O00291, Q14145	295	2398	20581	0.290935	1	1	100
GOTERM_BP_DIRECT	GO:0006351~transcription, DNA-templated	8	2.71186	1	Q13045, Q13765, Q9HCU5, P42704, O60716, P10599, O00291, Q14145	284	1955	16792	0.241951	1	1	100

## Sheet: DAVID analysis - non-palm
Step 7: DAVID analysis of non-palmitoylated zDHHC5 interactors
Annotation Cluster 1	Enrichment Score: 6.902919836618582
Category	Term	Count	%	PValue	Genes	List Total	Pop Hits	Pop Total	Fold Enrichment	Bonferroni	Benjamini	FDR
GOTERM_CC_DIRECT	GO:0005913~cell-cell adherens junction	20	8.19672	3.99811e-08	P49757, Q13596, Q9H4G0, Q13190, Q02487, Q6P1N0, Q9UQB8, Q9UDY2, Q9Y6W5, Q86W92, Q8IUD2, Q08378, Q9UQN3, Q08379, A0MZ66, Q7KZI7, Q8TDM6, Q8TCG1, P42566, Q9UJU6	235	323	18224	4.80179	1.21142e-05	2.42285e-06	5.35079e-05
GOTERM_BP_DIRECT	GO:0098609~cell-cell adhesion	18	7.37705	1.71676e-07	P49757, Q13596, Q9H4G0, Q13190, Q6P1N0, Q9UQB8, Q9UDY2, Q9Y6W5, Q86W92, Q8IUD2, Q08378, Q9UQN3, Q08379, A0MZ66, Q7KZI7, Q8TCG1, P42566, Q9UJU6	228	271	16792	4.89182	0.000207878	0.000207878	0.000277857
GOTERM_MF_DIRECT	GO:0098641~cadherin binding involved in cell-cell adhesion	18	7.37705	2.8489e-07	P49757, Q13596, Q9H4G0, Q13190, Q6P1N0, Q9UQB8, Q9UDY2, Q9Y6W5, Q86W92, Q8IUD2, Q08378, Q9UQN3, Q08379, A0MZ66, Q7KZI7, Q8TCG1, P42566, Q9UJU6	222	290	16881	4.71976	9.68579e-05	4.84301e-05	0.000387958
Annotation Cluster 2	Enrichment Score: 6.308154617705709
Category	Term	Count	%	PValue	Genes	List Total	Pop Hits	Pop Total	Fold Enrichment	Bonferroni	Benjamini	FDR
UP_KEYWORDS	Protein transport	31	12.7049	4.15357e-11	Q96A65, Q13596, Q9UJ41, Q9NS69, Q8IWJ2, P36405, Q96C92, Q7Z3U7, Q9NVZ3, Q8N6H7, Q9NP61, Q5SNT6, O14966, O14964, O60493, P27986, O15027, Q9NRW7, O75886, Q9H2G9, Q9NZ52, P42566, Q9HD26, Q6IQ22, Q15276, Q9UPM8, Q8IUD2, Q641Q2, Q9UQN3, Q15363, O95721, O00459	244	610	20581	4.28656	9.88549e-09	1.41221e-09	5.3541e-08
UP_KEYWORDS	Transport	45	18.4426	2.91419e-05	Q9H2J7, Q13596, Q96A65, Q9UJ41, Q9NS69, Q8IWJ2, P36405, P52594, Q9UP95, Q13948, Q96C92, Q7Z3U7, Q9NVZ3, Q8N6H7, Q5SNT6, Q9NP61, O14966, O14964, O60493, P27986, O15027, Q9NRW7, Q8NE01, O75886, P55011, Q9H2G9, Q9NZ52, Q9BXB4, Q9UJU6, P42566, Q9HD26, P69905, Q6IQ22, Q13190, Q15276, Q9UPM8, Q8IUD2, Q8TAD4, Q641Q2, Q9UQN3, Q15363, O95721, O43592, P48553, O00459, O00746	244	1978	20581	1.91895	0.00691188	0.000433398	0.0375585
GOTERM_BP_DIRECT	GO:0015031~protein transport	17	6.96721	9.83097e-05	Q9HD26, Q96A65, Q6IQ22, Q15276, Q96C92, Q7Z3U7, Q9NVZ3, Q8N6H7, Q5SNT6, O14966, Q8IUD2, Q641Q2, O60493, O15027, Q9UQN3, O95721, O00459, P42566	228	395	16792	3.16971	0.112244	0.0293261	0.158996
Annotation Cluster 3	Enrichment Score: 6.160414741038646
Category	Term	Count	%	PValue	Genes	List Total	Pop Hits	Pop Total	Fold Enrichment	Bonferroni	Benjamini	FDR
INTERPRO	IPR011993:Pleckstrin homology-like domain	26	10.6557	1.77489e-10	Q15678, P49757, Q12923, Q9H4G0, O75962, Q15811, O00213, Q5VT25, Q9NVZ3, O75052, Q70E73, Q9Y4F1, Q9UKG1, Q6DN90, Q9H2D6, Q9NZM3, Q9Y217, Q13480, Q5T5U3, Q9UJF2, Q92625, Q13884, Q9HCM4, Q9BXB4, Q9HB21, Q9HAU0	234	427	18559	4.8293	8.43073e-08	8.43073e-08	2.53748e-07
INTERPRO	IPR001849:Pleckstrin homology domain	16	6.55738	1.81892e-06	O75962, Q15811, Q5VT25, Q70E73, Q9Y4F1, Q9UKG1, Q6DN90, Q9H2D6, Q9NZM3, Q13480, Q5T5U3, Q9UJF2, Q13884, Q9BXB4, Q9HB21, Q9HAU0	234	271	18559	4.68263	0.000863615	0.000287955	0.00260039
SMART	SM00233:PH	16	6.55738	3.78021e-06	O75962, Q15811, Q5VT25, Q70E73, Q9Y4F1, Q9UKG1, Q6DN90, Q9H2D6, Q9NZM3, Q13480, Q5T5U3, Q9UJF2, Q13884, Q9BXB4, Q9HB21, Q9HAU0	141	264	10057	4.3228	0.000457302	0.000228677	0.00434586
UP_SEQ_FEATURE	domain:PH	12	4.91803	0.000186999	Q13480, Q5T5U3, Q9UJF2, Q15811, Q5VT25, Q70E73, Q9BXB4, Q9UKG1, Q9NZM3, Q9H2D6, Q6DN90, Q9HAU0	241	245	20063	4.0775	0.150952	0.0180179	0.290028
Annotation Cluster 4	Enrichment Score: 5.569368123688196
Category	Term	Count	%	PValue	Genes	List Total	Pop Hits	Pop Total	Fold Enrichment	Bonferroni	Benjamini	FDR
UP_KEYWORDS	SH3 domain	17	6.96721	6.04603e-09	O43639, O75962, Q15811, Q9UQB8, Q9UDY2, Q9NZM3, P56945, Q9P0V3, P27986, Q13625, P62993, Q8N1I0, O75886, Q8TDM6, O00459, P46108, Q9UJU6	244	215	20581	6.66941	1.43895e-06	1.59884e-07	7.79356e-06
INTERPRO	IPR001452:Src homology-3 domain	17	6.96721	1.7035e-08	O43639, O75962, Q15811, Q9UQB8, Q9UDY2, Q9NZM3, P56945, Q9P0V3, P27986, Q13625, P62993, Q8N1I0, O75886, Q8TDM6, O00459, P46108, Q9UJU6	234	218	18559	6.18488	8.0916e-06	4.04581e-06	2.43542e-05
SMART	SM00326:SH3	16	6.55738	1.61778e-07	O43639, O75962, Q15811, Q9UQB8, Q9NZM3, P56945, Q9P0V3, P27986, Q13625, P62993, Q8N1I0, O75886, Q8TDM6, O00459, P46108, Q9UJU6	141	206	10057	5.5399	1.95749e-05	1.95749e-05	0.000185989
UP_SEQ_FEATURE	domain:SH3	11	4.5082	5.08107e-05	P27986, Q9P0V3, P56945, Q13625, Q8N1I0, O75886, Q9UQB8, Q8TDM6, Q9UDY2, O00459, Q9UJU6	241	175	20063	5.23279	0.0434866	0.00885268	0.0788834
UP_SEQ_FEATURE	domain:SH3 1	6	2.45902	9.70597e-05	O43639, P62993, O75962, Q15811, P46108, Q9NZM3	241	39	20063	12.8075	0.0814246	0.0140555	0.150634
UP_SEQ_FEATURE	domain:SH3 2	6	2.45902	0.000109852	O43639, P62993, O75962, Q15811, P46108, Q9NZM3	241	40	20063	12.4873	0.0916499	0.0136383	0.170471
INTERPRO	IPR011511:Variant SH3	7	2.86885	0.000114523	Q9P0V3, P56945, Q8N1I0, Q15811, Q9UDY2, P46108, Q9NZM3	234	61	18559	9.10137	0.0529481	0.0108213	0.163603
Annotation Cluster 5	Enrichment Score: 2.9976453381100616
Category	Term	Count	%	PValue	Genes	List Total	Pop Hits	Pop Total	Fold Enrichment	Bonferroni	Benjamini	FDR
UP_SEQ_FEATURE	domain:C2	7	2.86885	0.000451473	O00308, Q6P1N0, Q9UJF2, Q15811, Q9H0E2, Q9NZM3, Q96J02	241	82	20063	7.10662	0.326406	0.0323911	0.698874
INTERPRO	IPR000008:C2 calcium-dependent membrane targeting	9	3.68852	0.00115803	O00308, Q6P1N0, Q8N3C0, Q9UJF2, Q15811, P46934, Q9H0E2, Q9NZM3, Q96J02	234	165	18559	4.32611	0.423271	0.0448293	1.6429
SMART	SM00239:C2	8	3.27869	0.00194407	O00308, Q6P1N0, Q9UJF2, Q15811, P46934, Q9H0E2, Q9NZM3, Q96J02	141	127	10057	4.49299	0.209794	0.033078	2.21235
Annotation Cluster 6	Enrichment Score: 2.910020323135001
Category	Term	Count	%	PValue	Genes	List Total	Pop Hits	Pop Total	Fold Enrichment	Bonferroni	Benjamini	FDR
UP_SEQ_FEATURE	domain:PDZ 3	6	2.45902	2.62244e-05	Q12923, Q9Y3R0, Q8NI35, Q8TDM6, Q9UDY2, Q8TEW0	241	30	20063	16.6498	0.0226853	0.00761969	0.0407205
UP_SEQ_FEATURE	domain:PDZ 2	6	2.45902	0.00013928	Q12923, Q9Y3R0, Q8NI35, Q8TDM6, Q9UDY2, Q8TEW0	241	42	20063	11.8927	0.114744	0.0151194	0.216093
UP_SEQ_FEATURE	domain:PDZ 1	6	2.45902	0.00013928	Q12923, Q9Y3R0, Q8NI35, Q8TDM6, Q9UDY2, Q8TEW0	241	42	20063	11.8927	0.114744	0.0151194	0.216093
INTERPRO	IPR001478:PDZ domain	10	4.09836	0.000152255	Q12923, Q9HD26, Q9Y3R0, Q5T5U3, Q8NI35, Q13884, Q8TDM6, Q9UDY2, O75970, Q8TEW0	234	155	18559	5.1169	0.0697731	0.0119821	0.217452
SMART	SM00228:PDZ	10	4.09836	0.000227456	Q12923, Q9HD26, Q9Y3R0, Q5T5U3, Q8NI35, Q13884, Q8TDM6, Q9UDY2, O75970, Q8TEW0	141	149	10057	4.787	0.02715	0.00685771	0.261185
UP_KEYWORDS	Tight junction	7	2.86885	0.000544585	Q16625, Q8NI35, Q9UDY2, A6NKD9, O75970, Q4VCS5, Q8TEW0	244	86	20581	6.86556	0.121594	0.0071767	0.699722
UP_SEQ_FEATURE	domain:PDZ 4	4	1.63934	0.000843667	Q12923, Q9Y3R0, Q8NI35, Q8TDM6	241	16	20063	20.8122	0.52218	0.0552257	1.30227
GOTERM_CC_DIRECT	GO:0005923~bicellular tight junction	7	2.86885	0.00339103	Q16625, Q8NI35, Q9UDY2, A6NKD9, O75970, Q4VCS5, Q8TEW0	235	113	18224	4.80392	0.642717	0.0527288	4.44424
UP_SEQ_FEATURE	domain:PDZ 5	3	1.22951	0.00485368	Q12923, Q9Y3R0, Q8NI35	241	9	20063	27.7497	0.98584	0.175942	7.27802
GOTERM_BP_DIRECT	GO:0070830~bicellular tight junction assembly	4	1.63934	0.00905835	Q12923, Q16625, Q8NI35, Q8TEW0	228	32	16792	9.20614	0.999984	0.299158	13.6946
KEGG_PATHWAY	hsa04530:Tight junction	5	2.04918	0.0297496	Q16625, Q8NI35, Q9UDY2, O75970, Q8TEW0	94	87	6879	4.2058	0.992268	0.293416	30.5847
KEGG_PATHWAY	hsa04390:Hippo signaling pathway	4	1.63934	0.334683	Q13625, Q8NI35, Q4VCS5, Q8TEW0	94	151	6879	1.93857	1	0.69011	99.2742
Annotation Cluster 7	Enrichment Score: 2.849574954414534
Category	Term	Count	%	PValue	Genes	List Total	Pop Hits	Pop Total	Fold Enrichment	Bonferroni	Benjamini	FDR
INTERPRO	IPR000237:GRIP	4	1.63934	0.000395244	Q13439, Q8IWJ2, Q15643, Q96CN9	234	12	18559	26.4373	0.171201	0.0206481	0.56358
UP_SEQ_FEATURE	domain:GRIP	4	1.63934	0.000442459	Q13439, Q8IWJ2, Q15643, Q96CN9	241	13	20063	25.6151	0.32107	0.034591	0.684965
GOTERM_BP_DIRECT	GO:0000042~protein targeting to Golgi	4	1.63934	0.00234488	Q13439, Q8IWJ2, Q15643, Q96CN9	228	20	16792	14.7298	0.941748	0.153999	3.72837
SMART	SM00755:Grip	3	1.22951	0.00974633	Q13439, Q8IWJ2, Q96CN9	141	11	10057	19.4526	0.694281	0.0940377	10.6491
Annotation Cluster 8	Enrichment Score: 2.591088259297502
Category	Term	Count	%	PValue	Genes	List Total	Pop Hits	Pop Total	Fold Enrichment	Bonferroni	Benjamini	FDR
INTERPRO	IPR006020:Phosphotyrosine interaction domain	5	2.04918	0.00170313	P49757, O00213, Q92625, O75052, Q9UKG1	234	41	18559	9.67219	0.554997	0.0561933	2.4075
SMART	SM00462:PTB	5	2.04918	0.00222873	P49757, O00213, Q92625, O75052, Q9UKG1	141	40	10057	8.91578	0.236603	0.033184	2.53251
UP_SEQ_FEATURE	domain:PID	4	1.63934	0.0044405	P49757, Q92625, O75052, Q9UKG1	241	28	20063	11.8927	0.979638	0.169255	6.67831
Annotation Cluster 9	Enrichment Score: 2.5270872486728098
Category	Term	Count	%	PValue	Genes	List Total	Pop Hits	Pop Total	Fold Enrichment	Bonferroni	Benjamini	FDR
UP_KEYWORDS	Cell junction	24	9.83607	5.61509e-06	Q9HBM0, Q9HD26, Q9Y3R0, Q02487, Q8N350, Q15811, Q9UDY2, A6NKD9, P46939, Q9Y4F1, Q93052, O75970, Q4VCS5, Q8TEW0, P56945, Q16625, Q7LC44, Q9H792, Q5T5U3, Q13884, Q8NI35, Q8TDM6, Q9HCM4, Q9UJU6	244	675	20581	2.99905	0.0013355	8.90891e-05	0.00723782
UP_KEYWORDS	Synapse	9	3.68852	0.0632583	Q9HD26, Q9Y3R0, Q7LC44, Q8N350, Q15811, P46939, Q9Y4F1, O75970, Q9UJU6	244	357	20581	2.12643	1	0.322143	56.9305
GOTERM_CC_DIRECT	GO:0030054~cell junction	11	4.5082	0.0738353	Q9HD26, Q9Y3R0, Q16625, Q7LC44, Q5T5U3, Q8N350, Q15811, Q9UDY2, P46939, Q9Y4F1, Q8TEW0	235	459	18224	1.85847	1	0.432693	64.1756
Annotation Cluster 10	Enrichment Score: 2.501929528210272
Category	Term	Count	%	PValue	Genes	List Total	Pop Hits	Pop Total	Fold Enrichment	Bonferroni	Benjamini	FDR
INTERPRO	IPR018980:FERM, C-terminal PH-like domain	5	2.04918	0.000338598	Q15678, Q12923, Q9H4G0, Q9HCM4, Q9Y4F1	234	27	18559	14.6874	0.14859	0.0199068	0.482989
INTERPRO	IPR018979:FERM, N-terminal	5	2.04918	0.000449312	Q15678, Q12923, Q9H4G0, Q9HCM4, Q9Y4F1	234	29	18559	13.6745	0.192224	0.0211209	0.640445
SMART	SM01196:SM01196	5	2.04918	0.000492232	Q15678, Q12923, Q9H4G0, Q9HCM4, Q9Y4F1	141	27	10057	13.2086	0.0578349	0.00988	0.564438
UP_SEQ_FEATURE	domain:FERM	5	2.04918	0.00277489	Q15678, Q12923, Q9H4G0, Q9HCM4, Q9Y4F1	241	49	20063	8.49479	0.912087	0.126352	4.2238
INTERPRO	IPR019747:FERM conserved site	4	1.63934	0.00325387	Q15678, Q9H4G0, Q9HCM4, Q9Y4F1	234	24	18559	13.2187	0.78735	0.0870417	4.5526
INTERPRO	IPR014352:FERM/acyl-CoA-binding protein, 3-helical bundle	5	2.04918	0.00354733	Q15678, Q12923, Q9H4G0, Q9HCM4, Q9Y4F1	234	50	18559	7.9312	0.815106	0.0895137	4.95356
INTERPRO	IPR019748:FERM central domain	5	2.04918	0.00381191	Q15678, Q12923, Q9H4G0, Q9HCM4, Q9Y4F1	234	51	18559	7.77568	0.837018	0.0910633	5.31373
INTERPRO	IPR019749:Band 4.1 domain	5	2.04918	0.00381191	Q15678, Q12923, Q9H4G0, Q9HCM4, Q9Y4F1	234	51	18559	7.77568	0.837018	0.0910633	5.31373
INTERPRO	IPR000299:FERM domain	5	2.04918	0.00381191	Q15678, Q12923, Q9H4G0, Q9HCM4, Q9Y4F1	234	51	18559	7.77568	0.837018	0.0910633	5.31373
GOTERM_CC_DIRECT	GO:0019898~extrinsic component of membrane	6	2.45902	0.00409179	O60493, Q13596, Q9H4G0, Q96BY7, Q9HCM4, Q9Y4F1	235	82	18224	5.67431	0.711297	0.0574439	5.33956
SMART	SM00295:B41	5	2.04918	0.00541745	Q15678, Q12923, Q9H4G0, Q9HCM4, Q9Y4F1	141	51	10057	6.99277	0.481748	0.0636157	6.05413
INTERPRO	IPR014847:FERM adjacent (FA)	3	1.22951	0.0111749	Q9H4G0, Q9HCM4, Q9Y4F1	234	13	18559	18.3028	0.995194	0.224455	14.842
SMART	SM01195:SM01195	3	1.22951	0.0135729	Q9H4G0, Q9HCM4, Q9Y4F1	141	13	10057	16.4599	0.808634	0.11944	14.539
INTERPRO	IPR000798:Ezrin/radixin/moesin like	3	1.22951	0.0210371	Q9H4G0, Q9HCM4, Q9Y4F1	234	18	18559	13.2187	0.999959	0.36812	26.2114
Annotation Cluster 11	Enrichment Score: 2.0306816101004923
Category	Term	Count	%	PValue	Genes	List Total	Pop Hits	Pop Total	Fold Enrichment	Bonferroni	Benjamini	FDR
UP_SEQ_FEATURE	domain:VHS	3	1.22951	0.00485368	O75886, Q9NZ52, O14964	241	9	20063	27.7497	0.98584	0.175942	7.27802
INTERPRO	IPR002014:VHS	3	1.22951	0.00533094	O75886, Q9NZ52, O14964	234	9	18559	26.4373	0.921052	0.119221	7.35709
SMART	SM00288:VHS	3	1.22951	0.0064968	O75886, Q9NZ52, O14964	141	9	10057	23.7754	0.545554	0.069188	7.21958
INTERPRO	IPR008942:ENTH/VHS	3	1.22951	0.0448435	O75886, Q9NZ52, O14964	234	27	18559	8.81244	1	0.553872	48.1038
Annotation Cluster 12	Enrichment Score: 1.8552568447788207
Category	Term	Count	%	PValue	Genes	List Total	Pop Hits	Pop Total	Fold Enrichment	Bonferroni	Benjamini	FDR
UP_SEQ_FEATURE	domain:SH3 1	6	2.45902	9.70597e-05	O43639, P62993, O75962, Q15811, P46108, Q9NZM3	241	39	20063	12.8075	0.0814246	0.0140555	0.150634
UP_SEQ_FEATURE	domain:SH3 2	6	2.45902	0.000109852	O43639, P62993, O75962, Q15811, P46108, Q9NZM3	241	40	20063	12.4873	0.0916499	0.0136383	0.170471
GOTERM_MF_DIRECT	GO:0005070~SH3/SH2 adaptor activity	6	2.45902	0.000815799	Q13480, O43639, Q13625, P62993, P46108, Q9NZM3	222	56	16881	8.1472	0.242313	0.0539851	1.10524
UP_SEQ_FEATURE	domain:SH3 3	3	1.22951	0.0257697	O43639, Q15811, Q9NZM3	241	21	20063	11.8927	1	0.557741	33.3335
INTERPRO	IPR000219:Dbl homology (DH) domain	4	1.63934	0.0599512	O75962, Q15811, Q9Y4F1, Q9NZM3	234	71	18559	4.46828	1	0.60056	58.6816
SMART	SM00325:RhoGEF	4	1.63934	0.0688309	O75962, Q15811, Q9Y4F1, Q9NZM3	141	68	10057	4.19566	0.999821	0.365019	55.9511
GOTERM_MF_DIRECT	GO:0005089~Rho guanyl-nucleotide exchange factor activity	4	1.63934	0.0801467	O75962, Q15811, Q9Y4F1, Q9NZM3	222	77	16881	3.95016	1	0.650761	67.9428
GOTERM_BP_DIRECT	GO:0035023~regulation of Rho protein signal transduction	4	1.63934	0.0968884	O75962, Q15811, Q9Y4F1, Q9NZM3	228	81	16792	3.63699	1	0.845857	80.7835
UP_SEQ_FEATURE	domain:DH	3	1.22951	0.195512	Q15811, Q9Y4F1, Q9NZM3	241	68	20063	3.67275	1	0.974285	96.5908
GOTERM_BP_DIRECT	GO:0009967~positive regulation of signal transduction	3	1.22951	0.199518	P62993, P46108, Q9NZM3	228	61	16792	3.62209	1	0.953228	97.2727
Annotation Cluster 13	Enrichment Score: 1.7996111386870421
Category	Term	Count	%	PValue	Genes	List Total	Pop Hits	Pop Total	Fold Enrichment	Bonferroni	Benjamini	FDR
INTERPRO	IPR001202:WW domain	7	2.86885	5.14763e-05	O00308, O00213, P46934, P46939, Q9NZC7, Q96J02, Q9HAU0	234	53	18559	10.4752	0.0241553	0.00609432	0.073568
SMART	SM00456:WW	7	2.86885	5.58705e-05	O00308, O00213, P46934, P46939, Q9NZC7, Q96J02, Q9HAU0	141	49	10057	10.1895	0.00673772	0.00225097	0.0642131
UP_SEQ_FEATURE	domain:WW 1	5	2.04918	0.000374916	O00308, P46934, Q9NZC7, Q96J02, Q9HAU0	241	29	20063	14.3533	0.279718	0.0322789	0.580687
UP_SEQ_FEATURE	domain:WW 2	5	2.04918	0.000374916	O00308, P46934, Q9NZC7, Q96J02, Q9HAU0	241	29	20063	14.3533	0.279718	0.0322789	0.580687
UP_SEQ_FEATURE	domain:WW 4	3	1.22951	0.00139156	O00308, P46934, Q96J02	241	5	20063	49.9494	0.704317	0.0833535	2.13948
SMART	SM00239:C2	8	3.27869	0.00194407	O00308, Q6P1N0, Q9UJF2, Q15811, P46934, Q9H0E2, Q9NZM3, Q96J02	141	127	10057	4.49299	0.209794	0.033078	2.21235
UP_SEQ_FEATURE	domain:WW 3	3	1.22951	0.00380501	O00308, P46934, Q96J02	241	8	20063	31.2184	0.964411	0.15362	5.74885
GOTERM_BP_DIRECT	GO:0070534~protein K63-linked ubiquitination	4	1.63934	0.0135081	Q99942, O00308, P46934, Q96J02	228	37	16792	7.96207	1	0.359258	19.7576
UP_SEQ_FEATURE	domain:HECT	3	1.22951	0.0439301	O00308, P46934, Q96J02	241	28	20063	8.91953	1	0.718613	50.2274
INTERPRO	IPR000569:HECT	3	1.22951	0.0479025	O00308, P46934, Q96J02	234	28	18559	8.49771	1	0.565144	50.4301
UP_SEQ_FEATURE	active site:Glycyl thioester intermediate	4	1.63934	0.0533879	O00308, P46934, Q9Y385, Q96J02	241	71	20063	4.69008	1	0.746311	57.3484
SMART	SM00119:HECTc	3	1.22951	0.0574624	O00308, P46934, Q96J02	141	28	10057	7.6421	0.999223	0.360804	49.3566
UP_KEYWORDS	Ubl conjugation pathway	14	5.7377	0.0605214	Q99942, O00308, Q15843, Q96JH7, Q9UJ41, Q8TEY7, Q99618, Q9BZK7, P46934, Q92890, Q9Y385, Q96J02, Q13049, Q9NQC7	244	680	20581	1.73658	1	0.316812	55.28
GOTERM_MF_DIRECT	GO:0061630~ubiquitin protein ligase activity	6	2.45902	0.0995855	O00308, Q9UJ41, P46934, Q9Y385, Q13049, Q96J02	222	187	16881	2.4398	1	0.639055	76.0335
KEGG_PATHWAY	hsa04120:Ubiquitin mediated proteolysis	5	2.04918	0.113979	O00308, P46934, Q9Y385, Q13049, Q96J02	94	137	6879	2.67083	1	0.445896	76.8411
GOTERM_BP_DIRECT	GO:0016567~protein ubiquitination	9	3.68852	0.115938	Q99942, O00308, Q96JH7, Q9UJ41, Q99618, P46934, Q9Y385, Q13049, Q96J02	228	359	16792	1.84636	1	0.870521	86.3912
GOTERM_BP_DIRECT	GO:0042787~protein ubiquitination involved in ubiquitin-dependent protein catabolic process	5	2.04918	0.153409	Q99942, O00308, P46934, Q13049, Q96J02	228	153	16792	2.40683	1	0.91452	93.2486
GOTERM_MF_DIRECT	GO:0016874~ligase activity	5	2.04918	0.468785	Q99942, O00308, Q9HCC0, P46934, Q13049	222	270	16881	1.40816	1	0.97389	99.9819
GOTERM_MF_DIRECT	GO:0004842~ubiquitin-protein transferase activity	5	2.04918	0.627976	Q99942, O00308, P46934, Q13049, Q96J02	222	329	16881	1.15563	1	0.995584	99.9999
UP_KEYWORDS	Ligase	4	1.63934	0.779983	Q99942, O00308, Q9HCC0, Q13049	244	347	20581	0.972315	1	0.982557	100
Annotation Cluster 14	Enrichment Score: 1.7486933562388272
Category	Term	Count	%	PValue	Genes	List Total	Pop Hits	Pop Total	Fold Enrichment	Bonferroni	Benjamini	FDR
GOTERM_MF_DIRECT	GO:0017124~SH3 domain binding	7	2.86885	0.00478769	P56945, Q13625, Q8N1I0, P62993, Q96D71, Q9Y6W5, P42566	222	119	16881	4.47297	0.804408	0.18451	6.32648
UP_SEQ_FEATURE	short sequence motif:SH3-binding	4	1.63934	0.0308192	P56945, Q13625, Q8N1I0, P42566	241	57	20063	5.84203	1	0.611134	38.5026
UP_KEYWORDS	SH3-binding	4	1.63934	0.0384567	P56945, Q13625, Q8N1I0, P42566	244	63	20581	5.35545	0.999912	0.252982	39.6799
Annotation Cluster 15	Enrichment Score: 1.664683249845713
Category	Term	Count	%	PValue	Genes	List Total	Pop Hits	Pop Total	Fold Enrichment	Bonferroni	Benjamini	FDR
UP_KEYWORDS	Kinase	20	8.19672	0.00121632	Q9UHD2, O75962, Q9BPZ7, Q15349, Q5VT25, P10398, P27448, O14964, Q01974, O15111, P08069, P27986, Q9H792, P51617, Q7KZI7, O00459, Q13554, P29320, O00746, P51570	244	735	20581	2.29519	0.251483	0.0151297	1.5566
INTERPRO	IPR000719:Protein kinase, catalytic domain	16	6.55738	0.00129539	Q8IZE3, Q9UHD2, O75962, Q15349, Q5VT25, P10398, Q01974, P27448, Q6P3W7, O15111, P08069, Q9H792, P51617, Q7KZI7, Q13554, P29320	234	487	18559	2.60573	0.459742	0.0462581	1.83609
UP_SEQ_FEATURE	domain:Protein kinase	15	6.14754	0.00193848	Q8IZE3, Q9UHD2, O75962, Q5VT25, P10398, Q01974, P27448, Q6P3W7, O15111, P08069, Q9H792, P51617, Q7KZI7, Q13554, P29320	241	478	20063	2.61242	0.816917	0.100678	2.96857
INTERPRO	IPR011009:Protein kinase-like domain	16	6.55738	0.00300796	Q8IZE3, Q9UHD2, O75962, Q15349, Q5VT25, P10398, Q01974, P27448, Q6P3W7, O15111, P08069, Q9H792, P51617, Q7KZI7, Q13554, P29320	234	531	18559	2.38981	0.760914	0.0855507	4.21539
SMART	SM00220:S_TKc	13	5.32787	0.00428511	Q8IZE3, Q9UHD2, O75962, Q15349, Q5VT25, P10398, P27448, Q6P3W7, O15111, Q9H792, P51617, Q7KZI7, Q13554	141	359	10057	2.58284	0.405249	0.0560997	4.8171
UP_SEQ_FEATURE	binding site:ATP	15	6.14754	0.00751187	Q9UHD2, O75962, Q15349, Q5VT25, P10398, Q01974, P27448, O15111, P08069, Q9H792, P51617, Q7KZI7, Q13554, P29320, O00746	241	558	20063	2.23788	0.998637	0.240355	11.0508
UP_KEYWORDS	Transferase	31	12.7049	0.0185138	Q9UHD2, Q92604, O75962, Q15349, Q5VT25, Q96L58, Q9Y385, P10398, O14964, Q01974, O15111, O00308, O15382, P27986, P21266, Q9H792, P51617, P29320, Q96MM7, Q96J02, P51570, Q9BPZ7, P46934, Q9NPF4, P27448, P08069, Q9UET6, Q7KZI7, O00459, Q13554, O00746	244	1708	20581	1.53091	0.988293	0.151873	21.4069
INTERPRO	IPR017441:Protein kinase, ATP binding site	11	4.5082	0.0224813	P08069, Q9UHD2, P51617, Q15349, Q5VT25, Q7KZI7, P29320, Q13554, P10398, P27448, O15111	234	381	18559	2.28985	0.99998	0.374739	27.7525
INTERPRO	IPR008271:Serine/threonine-protein kinase, active site	9	3.68852	0.0433774	O75962, P51617, Q15349, Q5VT25, Q7KZI7, Q13554, P10398, P27448, O15111	234	312	18559	2.28785	1	0.555219	46.9533
UP_KEYWORDS	Serine/threonine-protein kinase	10	4.09836	0.0444471	Q9UHD2, O75962, P51617, Q15349, Q5VT25, Q7KZI7, Q13554, P10398, P27448, O15111	244	393	20581	2.14627	0.99998	0.265939	44.3486
GOTERM_MF_DIRECT	GO:0004672~protein kinase activity	10	4.09836	0.0472101	Q8IZE3, Q9UHD2, P51617, Q9NYY8, Q15349, Q13554, P10398, Q01974, Q6P3W7, O15111	222	359	16881	2.11812	1	0.560508	48.241
UP_SEQ_FEATURE	nucleotide phosphate-binding region:ATP	19	7.78689	0.0528834	Q9H2U1, Q9UHD2, O75962, Q15349, Q5VT25, P10398, Q9P2P6, P27448, Q01974, O15111, P08069, Q9H792, P51617, Q8N3C0, Q7KZI7, Q13554, P29320, Q9Y276, P51570	241	994	20063	1.59128	1	0.752978	56.994
UP_SEQ_FEATURE	active site:Proton acceptor	14	5.7377	0.0606889	P08069, Q9UHD2, Q9H792, P51617, Q15349, Q5VT25, Q7KZI7, P29320, Q13554, P10398, Q9NZC7, P27448, Q01974, O15111	241	672	20063	1.73435	1	0.772501	62.1808
GOTERM_BP_DIRECT	GO:0006468~protein phosphorylation	11	4.5082	0.0913826	Q8IZE3, P27986, O75962, P51617, Q9NYY8, Q5VT25, Q7KZI7, P05067, Q13554, Q6P3W7, O15111	228	456	16792	1.77662	1	0.846153	78.7971
UP_KEYWORDS	ATP-binding	23	9.42623	0.099443	Q9H2U1, Q9UHD2, O75962, Q15349, Q5VT25, P10398, Q9Y385, Q9P2P6, P27448, Q01974, O15111, P08069, Q9HCC0, Q9H792, P51617, Q8N3C0, Q7KZI7, Q13554, P29320, O00746, O43301, Q9Y276, P51570	244	1391	20581	1.39469	1	0.432525	74.0802
GOTERM_MF_DIRECT	GO:0004674~protein serine/threonine kinase activity	9	3.68852	0.122089	Q9UHD2, O75962, P51617, Q15349, Q5VT25, Q7KZI7, Q13554, P10398, P27448	222	376	16881	1.82012	1	0.697756	83.0207
UP_KEYWORDS	Nucleotide-binding	27	11.0656	0.15704	Q9H2U1, Q9UHD2, P36405, O75962, Q15349, Q5VT25, Q9Y385, P10398, O14966, Q01974, O15111, Q9HCC0, Q9BX10, Q9H792, P51617, Q8N3C0, P29320, P51570, Q6IQ22, Q9P2P6, P27448, P08069, Q7KZI7, Q13554, O00746, O43301, Q9Y276	244	1788	20581	1.27372	1	0.535665	88.9433
GOTERM_MF_DIRECT	GO:0005524~ATP binding	25	10.2459	0.1733	Q9H2U1, Q9UHD2, O75962, Q15349, Q5VT25, Q9Y385, P10398, Q01974, Q6P3W7, O15111, Q9HCC0, Q9H792, P51617, Q8N3C0, P29320, P51570, Q8IZE3, Q9P2P6, P27448, P08069, Q7KZI7, Q13554, O00746, O43301, Q9Y276	222	1495	16881	1.27158	1	0.785755	92.5104
Annotation Cluster 16	Enrichment Score: 1.6461245696620115
Category	Term	Count	%	PValue	Genes	List Total	Pop Hits	Pop Total	Fold Enrichment	Bonferroni	Benjamini	FDR
UP_KEYWORDS	Coated pit	7	2.86885	2.94079e-05	Q9P0V3, Q96D71, Q15811, Q9UPM8, P05067, Q01968, P42566	244	51	20581	11.5772	0.00697474	0.000411632	0.0379012
UP_SEQ_FEATURE	domain:EH 1	4	1.63934	3.29233e-05	Q96D71, Q15811, Q9NZM3, P42566	241	6	20063	55.4993	0.0283974	0.00717622	0.05112
UP_SEQ_FEATURE	domain:EH 2	4	1.63934	3.29233e-05	Q96D71, Q15811, Q9NZM3, P42566	241	6	20063	55.4993	0.0283974	0.00717622	0.05112
INTERPRO	IPR000261:EPS15 homology (EH)	4	1.63934	0.000299202	Q96D71, Q15811, Q9NZM3, P42566	234	11	18559	28.8407	0.132502	0.0201012	0.426905
SMART	SM00027:EH	4	1.63934	0.000401437	Q96D71, Q15811, Q9NZM3, P42566	141	11	10057	25.9368	0.0474223	0.00966966	0.460543
INTERPRO	IPR011992:EF-hand-like domain	7	2.86885	0.140043	Q9BRK5, Q96D71, Q15811, P46939, Q8IX12, Q9NZM3, P42566	234	279	18559	1.98991	1	0.83331	88.4324
INTERPRO	IPR018247:EF-Hand 1, calcium-binding site	5	2.04918	0.182157	Q9BRK5, Q96D71, Q15811, Q9NZM3, P42566	234	178	18559	2.22786	1	0.885914	94.3574
INTERPRO	IPR002048:EF-hand domain	5	2.04918	0.319759	Q9BRK5, Q96D71, Q15811, Q9NZM3, P42566	234	228	18559	1.7393	1	0.97613	99.5948
SMART	SM00054:EFh	4	1.63934	0.324543	Q9BRK5, Q15811, Q9NZM3, P42566	141	144	10057	1.98128	1	0.861679	98.9011
UP_SEQ_FEATURE	domain:EF-hand 1	4	1.63934	0.382283	Q9BRK5, Q15811, Q9NZM3, P42566	241	185	20063	1.79998	1	0.999002	99.9437
UP_SEQ_FEATURE	calcium-binding region:2	3	1.22951	0.413409	Q9BRK5, Q15811, P42566	241	118	20063	2.1165	1	0.999394	99.9748
UP_SEQ_FEATURE	calcium-binding region:1	3	1.22951	0.454167	Q9BRK5, Q15811, P42566	241	128	20063	1.95115	1	0.999673	99.9918
UP_KEYWORDS	Calcium	11	4.5082	0.590107	Q9BRK5, P46531, Q04721, Q8TAB3, Q02487, Q96D71, Q15811, Q13884, P46939, Q9NZM3, P42566	244	877	20581	1.05796	1	0.940997	99.999
UP_SEQ_FEATURE	domain:EF-hand 2	3	1.22951	0.651714	Q9BRK5, Q15811, P42566	241	185	20063	1.34998	1	0.999996	100
GOTERM_MF_DIRECT	GO:0005509~calcium ion binding	9	3.68852	0.726622	Q9BRK5, P46531, Q04721, Q8TAB3, Q02487, Q96D71, Q15811, Q9NZM3, P42566	222	717	16881	0.954484	1	0.998868	100
Annotation Cluster 17	Enrichment Score: 1.4377233369163818
Category	Term	Count	%	PValue	Genes	List Total	Pop Hits	Pop Total	Fold Enrichment	Bonferroni	Benjamini	FDR
GOTERM_MF_DIRECT	GO:0046875~ephrin receptor binding	5	2.04918	0.00034083	P62993, Q92625, P52799, P46108, P98172	222	26	16881	14.6232	0.109437	0.0285597	0.46314
GOTERM_BP_DIRECT	GO:0031295~T cell costimulation	5	2.04918	0.0213099	P27986, P62993, Q9BPZ7, P52799, P98172	228	78	16792	4.7211	1	0.496642	29.4346
GOTERM_BP_DIRECT	GO:0007411~axon guidance	4	1.63934	0.364335	P62993, Q8TEY7, P52799, P98172	228	159	16792	1.85281	1	0.993486	99.9347
GOTERM_BP_DIRECT	GO:0007267~cell-cell signaling	4	1.63934	0.670634	P62993, P52799, Q9H0E2, P98172	228	254	16792	1.15983	1	0.999962	100
Annotation Cluster 18	Enrichment Score: 1.3821375727945597
Category	Term	Count	%	PValue	Genes	List Total	Pop Hits	Pop Total	Fold Enrichment	Bonferroni	Benjamini	FDR
GOTERM_BP_DIRECT	GO:0008286~insulin receptor signaling pathway	9	3.68852	1.02472e-05	P08069, Q13480, O94964, P27986, P56945, P62993, Q9UQB8, O00459, Q9UKG1	228	78	16792	8.49798	0.0123328	0.00618552	0.0165839
UP_SEQ_FEATURE	domain:SH3 1	6	2.45902	9.70597e-05	O43639, P62993, O75962, Q15811, P46108, Q9NZM3	241	39	20063	12.8075	0.0814246	0.0140555	0.150634
GOTERM_BP_DIRECT	GO:0007173~epidermal growth factor receptor signaling pathway	7	2.86885	0.000105487	Q13480, P27986, O43639, P56945, Q5T0W9, P62993, P42566	228	56	16792	9.20614	0.119928	0.0252267	0.170595
UP_SEQ_FEATURE	domain:SH3 2	6	2.45902	0.000109852	O43639, P62993, O75962, Q15811, P46108, Q9NZM3	241	40	20063	12.4873	0.0916499	0.0136383	0.170471
KEGG_PATHWAY	hsa04012:ErbB signaling pathway	8	3.27869	0.000159439	Q13480, P27986, O43639, P62993, Q13554, P10398, O00459, P46108	94	87	6879	6.72927	0.0253449	0.0127538	0.192555
GOTERM_BP_DIRECT	GO:0048010~vascular endothelial growth factor receptor signaling pathway	7	2.86885	0.000424218	P27986, O43639, P56945, Q9UQB8, Q9Y6W5, O00459, P46108	228	72	16792	7.16033	0.401804	0.0554938	0.684391
GOTERM_MF_DIRECT	GO:0005070~SH3/SH2 adaptor activity	6	2.45902	0.000815799	Q13480, O43639, Q13625, P62993, P46108, Q9NZM3	222	56	16881	8.1472	0.242313	0.0539851	1.10524
KEGG_PATHWAY	hsa04722:Neurotrophin signaling pathway	8	3.27869	0.00113137	Q13480, P27986, P62993, P51617, Q15349, Q13554, O00459, P46108	94	120	6879	4.87872	0.166609	0.0589424	1.35902
KEGG_PATHWAY	hsa05214:Glioma	6	2.45902	0.00176645	P08069, P27986, P62993, Q13554, P10398, O00459	94	65	6879	6.75516	0.247723	0.0686895	2.11445
KEGG_PATHWAY	hsa05211:Renal cell carcinoma	6	2.45902	0.00189111	Q13480, P27986, P62993, P10398, O00459, P46108	94	66	6879	6.6528	0.262698	0.059131	2.26211
KEGG_PATHWAY	hsa05220:Chronic myeloid leukemia	6	2.45902	0.00277858	P27986, P62993, P10398, O00459, P46108, O15111	94	72	6879	6.0984	0.361079	0.0719432	3.30741
GOTERM_BP_DIRECT	GO:0048015~phosphatidylinositol-mediated signaling	7	2.86885	0.0031703	P08069, Q13480, P27986, Q9UPQ9, P62993, Q9BPZ7, O00459	228	106	16792	4.86362	0.978621	0.174913	5.00947
KEGG_PATHWAY	hsa05100:Bacterial invasion of epithelial cells	6	2.45902	0.00393493	Q13480, P27986, P56945, Q9Y6W5, O00459, P46108	94	78	6879	5.6293	0.469944	0.0866918	4.65404
GOTERM_BP_DIRECT	GO:0036092~phosphatidylinositol-3-phosphate biosynthetic process	5	2.04918	0.00428071	Q13480, P27986, P62993, O43426, O00459	228	49	16792	7.51522	0.994456	0.20218	6.70766
GOTERM_BP_DIRECT	GO:0014065~phosphatidylinositol 3-kinase signaling	4	1.63934	0.00561258	P08069, P27986, O00459, Q9HB21	228	27	16792	10.911	0.998904	0.230607	8.70696
KEGG_PATHWAY	hsa05215:Prostate cancer	6	2.45902	0.00657133	P08069, P27986, P62993, P10398, O00459, O15111	94	88	6879	4.9896	0.654055	0.124259	7.66016
KEGG_PATHWAY	hsa05221:Acute myeloid leukemia	5	2.04918	0.00672613	P27986, P62993, P10398, O00459, O15111	94	56	6879	6.534	0.662627	0.113726	7.83394
GOTERM_MF_DIRECT	GO:0043560~insulin receptor substrate binding	3	1.22951	0.00868149	P08069, P27986, P62993	222	11	16881	20.7383	0.948419	0.256554	11.1961
KEGG_PATHWAY	hsa05160:Hepatitis C	7	2.86885	0.00900546	P27986, Q9UHD2, Q16625, P62993, P10398, O00459, O15111	94	133	6879	3.85162	0.766937	0.135535	10.3582
GOTERM_MF_DIRECT	GO:0019903~protein phosphatase binding	5	2.04918	0.00932119	O60493, P27986, P62993, O00459, Q8TEW0	222	63	16881	6.03496	0.958583	0.251333	11.9733
KEGG_PATHWAY	hsa04620:Toll-like receptor signaling pathway	6	2.45902	0.0140704	P27986, Q9UHD2, P51617, Q9H0E2, O00459, O15111	94	106	6879	4.14231	0.897861	0.187307	15.742
GOTERM_MF_DIRECT	GO:0016303~1-phosphatidylinositol-3-kinase activity	4	1.63934	0.0185977	Q13480, P27986, P62993, O00459	222	43	16881	7.07354	0.99831	0.366129	22.5583
GOTERM_BP_DIRECT	GO:0014066~regulation of phosphatidylinositol 3-kinase signaling	5	2.04918	0.0213099	Q13480, Q12923, P27986, P62993, O00459	228	78	16792	4.7211	1	0.496642	29.4346
GOTERM_CC_DIRECT	GO:0015629~actin cytoskeleton	8	3.27869	0.0225311	P56945, Q7LC44, Q9H792, Q6F5E8, Q9UQB8, Q9Y6W5, P46108, Q9H2D6	235	218	18224	2.84583	0.998997	0.194089	26.2869
KEGG_PATHWAY	hsa05169:Epstein-Barr virus infection	6	2.45902	0.0243477	P27986, Q9UHD2, P51617, P46934, O00459, O15111	94	122	6879	3.59906	0.981098	0.281584	25.7661
BIOCARTA	h_metPathway:Signaling of Hepatocyte Growth Factor Receptor	4	1.63934	0.0245764	Q13480, P27986, P62993, P46108	30	36	1625	6.01852	0.922927	0.922927	24.2496
GOTERM_BP_DIRECT	GO:0038096~Fc-gamma receptor signaling pathway involved in phagocytosis	6	2.45902	0.0291371	P27986, P62993, Q9UQB8, Q9Y6W5, O00459, P46108	228	127	16792	3.47949	1	0.565158	38.0344
KEGG_PATHWAY	hsa04914:Progesterone-mediated oocyte maturation	5	2.04918	0.0297496	P08069, P27986, Q15349, P10398, O00459	94	87	6879	4.2058	0.992268	0.293416	30.5847
KEGG_PATHWAY	hsa04014:Ras signaling pathway	8	3.27869	0.0327621	P08069, Q13480, P27986, Q9UHD2, P62993, Q9UJF2, O00459, O15111	94	226	6879	2.59047	0.995313	0.300602	33.1455
KEGG_PATHWAY	hsa05213:Endometrial cancer	4	1.63934	0.0328311	P27986, P62993, P10398, O00459	94	52	6879	5.6293	0.995367	0.285311	33.2031
KEGG_PATHWAY	hsa04068:FoxO signaling pathway	6	2.45902	0.0346097	P08069, P27986, P62993, P10398, O00459, O15111	94	134	6879	3.27675	0.996555	0.283646	34.673
UP_KEYWORDS	SH2 domain	5	2.04918	0.0392336	P27986, O43639, P62993, O00459, P46108	244	108	20581	3.90502	0.999927	0.250732	40.3052
BIOCARTA	h_ptenPathway:PTEN dependent cell cycle arrest and apoptosis	3	1.22951	0.0394347	P27986, P56945, P62993	30	18	1625	9.02778	0.984141	0.874068	36.1765
KEGG_PATHWAY	hsa04062:Chemokine signaling pathway	7	2.86885	0.0395889	P27986, P56945, P62993, O00459, P46108, O15111, Q8TEW0	94	186	6879	2.75412	0.998502	0.30323	38.6313
KEGG_PATHWAY	hsa05223:Non-small cell lung cancer	4	1.63934	0.0396334	P27986, P62993, P10398, O00459	94	56	6879	5.2272	0.998513	0.290133	38.6657
KEGG_PATHWAY	hsa04660:T cell receptor signaling pathway	5	2.04918	0.045981	P27986, O43639, P62993, O00459, O15111	94	100	6879	3.65904	0.999489	0.302939	43.3903
GOTERM_MF_DIRECT	GO:0046934~phosphatidylinositol-4,5-bisphosphate 3-kinase activity	4	1.63934	0.0476484	Q13480, P27986, P62993, O00459	222	62	16881	4.90584	1	0.546352	48.5642
KEGG_PATHWAY	hsa05210:Colorectal cancer	4	1.63934	0.0510665	P27986, P10398, O00459, Q9UKG1	94	62	6879	4.72135	0.999784	0.307132	46.932
BIOCARTA	h_igf1Pathway:IGF-1 Signaling Pathway	3	1.22951	0.0523747	P08069, P27986, P62993	30	21	1625	7.7381	0.996077	0.84229	45.1421
KEGG_PATHWAY	hsa05205:Proteoglycans in cancer	7	2.86885	0.0530764	P08069, Q13480, P27986, P62993, Q13554, P10398, O00459	94	200	6879	2.56133	0.999846	0.306394	48.2749
INTERPRO	IPR000980:SH2 domain	5	2.04918	0.0541461	P27986, O43639, P62993, O00459, P46108	234	113	18559	3.50938	1	0.585796	54.8801
SMART	SM00252:SH2	5	2.04918	0.0553843	P27986, O43639, P62993, O00459, P46108	141	103	10057	3.46244	0.998986	0.368473	48.0579
KEGG_PATHWAY	hsa05212:Pancreatic cancer	4	1.63934	0.0573202	P27986, P10398, O00459, O15111	94	65	6879	4.50344	0.999925	0.316237	51.0084
BIOCARTA	h_igf1rPathway:Multiple antiapoptotic pathways from IGF-1R signaling lead to BAD phosphorylation	3	1.22951	0.0617341	P08069, P27986, P62993	30	23	1625	7.06522	0.998589	0.806182	50.8948
KEGG_PATHWAY	hsa04015:Rap1 signaling pathway	7	2.86885	0.0642461	P08069, P27986, P56945, Q8N1I0, O00459, P46108, Q8TEW0	94	210	6879	2.43936	0.999977	0.337136	55.1864
KEGG_PATHWAY	hsa04810:Regulation of actin cytoskeleton	7	2.86885	0.0642461	P27986, P56945, Q9UQB8, Q9Y6W5, P10398, O00459, P46108	94	210	6879	2.43936	0.999977	0.337136	55.1864
KEGG_PATHWAY	hsa04662:B cell receptor signaling pathway	4	1.63934	0.0661954	P27986, P62993, O00459, O15111	94	69	6879	4.24237	0.999984	0.335282	56.3019
BIOCARTA	h_cxcr4Pathway:CXCR4 Signaling Pathway	3	1.22951	0.066615	P27986, P56945, P46108	30	24	1625	6.77083	0.999175	0.758313	53.6718
KEGG_PATHWAY	hsa05218:Melanoma	4	1.63934	0.0708562	P08069, P27986, P10398, O00459	94	71	6879	4.12286	0.999993	0.344645	58.8666
BIOCARTA	h_crebPathway:Transcription factor CREB and its extracellular signals	3	1.22951	0.0819932	P27986, P62993, Q13554	30	27	1625	6.01852	0.999851	0.769756	61.5125
GOTERM_BP_DIRECT	GO:0038128~ERBB2 signaling pathway	3	1.22951	0.0931827	Q13480, P27986, P62993	228	38	16792	5.8144	1	0.842893	79.4668
KEGG_PATHWAY	hsa04380:Osteoclast differentiation	5	2.04918	0.100892	P27986, P62993, O00459, Q9NQC7, O15111	94	131	6879	2.79316	1	0.434902	72.3503
KEGG_PATHWAY	hsa04666:Fc gamma R-mediated phagocytosis	4	1.63934	0.104516	P27986, Q9Y6W5, O00459, P46108	94	84	6879	3.4848	1	0.436348	73.6676
KEGG_PATHWAY	hsa05162:Measles	5	2.04918	0.105172	P27986, Q9UHD2, P51617, O00459, O15111	94	133	6879	2.75116	1	0.428273	73.9001
KEGG_PATHWAY	hsa04910:Insulin signaling pathway	5	2.04918	0.116231	P27986, P62993, P10398, O00459, P46108	94	138	6879	2.65148	1	0.442943	77.5426
KEGG_PATHWAY	hsa05161:Hepatitis B	5	2.04918	0.132531	P27986, Q9UHD2, P62993, O00459, O15111	94	145	6879	2.52348	1	0.480042	82.068
GOTERM_BP_DIRECT	GO:0046854~phosphatidylinositol phosphorylation	4	1.63934	0.134593	Q13480, P27986, P62993, O00459	228	94	16792	3.13401	1	0.894	90.3637
KEGG_PATHWAY	hsa04066:HIF-1 signaling pathway	4	1.63934	0.140122	P08069, P27986, Q13554, O00459	94	96	6879	3.0492	1	0.481544	83.8753
GOTERM_BP_DIRECT	GO:0050852~T cell receptor signaling pathway	5	2.04918	0.140959	P27986, P56945, Q6F5E8, O00459, O15111	228	148	16792	2.48815	1	0.902615	91.4491
KEGG_PATHWAY	hsa04510:Focal adhesion	6	2.45902	0.14579	P08069, P27986, P56945, P62993, O00459, P46108	94	206	6879	2.13148	1	0.487079	85.1142
KEGG_PATHWAY	hsa05231:Choline metabolism in cancer	4	1.63934	0.15603	P27986, P62993, Q9Y6W5, O00459	94	101	6879	2.89825	1	0.503565	87.1335
KEGG_PATHWAY	hsa05142:Chagas disease (American trypanosomiasis)	4	1.63934	0.165837	P27986, P51617, O00459, O15111	94	104	6879	2.81465	1	0.518014	88.8287
KEGG_PATHWAY	hsa04668:TNF signaling pathway	4	1.63934	0.175823	P27986, O00459, Q96J02, O15111	94	107	6879	2.73573	1	0.532021	90.3422
BIOCARTA	h_mapkPathway:MAPKinase Signaling Pathway	4	1.63934	0.200024	P62993, Q15349, P10398, O15111	30	87	1625	2.49042	1	0.922238	91.7162
KEGG_PATHWAY	hsa04670:Leukocyte transendothelial migration	4	1.63934	0.203228	P27986, P56945, Q16625, O00459	94	115	6879	2.54542	1	0.572854	93.5827
KEGG_PATHWAY	hsa04210:Apoptosis	3	1.22951	0.204301	P27986, O00459, O15111	94	62	6879	3.54101	1	0.566658	93.6864
KEGG_PATHWAY	hsa04650:Natural killer cell mediated cytotoxicity	4	1.63934	0.227976	P27986, P62993, P10398, O00459	94	122	6879	2.39937	1	0.58783	95.6176
KEGG_PATHWAY	hsa04664:Fc epsilon RI signaling pathway	3	1.22951	0.23421	P27986, P62993, O00459	94	68	6879	3.22857	1	0.591412	96.0267
KEGG_PATHWAY	hsa04917:Prolactin signaling pathway	3	1.22951	0.249272	P27986, P62993, O00459	94	71	6879	3.09215	1	0.602759	96.8749
KEGG_PATHWAY	hsa05200:Pathways in cancer	8	3.27869	0.280879	P08069, P27986, P62993, P10398, O00459, P46108, Q9UKG1, O15111	94	393	6879	1.48969	1	0.646862	98.1419
KEGG_PATHWAY	hsa04550:Signaling pathways regulating pluripotency of stem cells	4	1.63934	0.293763	P08069, P27986, P62993, O00459	94	140	6879	2.09088	1	0.659335	98.5067
KEGG_PATHWAY	hsa04630:Jak-STAT signaling pathway	4	1.63934	0.31234	P27986, P62993, O75886, O00459	94	145	6879	2.01878	1	0.679385	98.918
UP_SEQ_FEATURE	domain:SH2	3	1.22951	0.319084	O43639, P62993, P46108	241	96	20063	2.60153	1	0.996653	99.7442
KEGG_PATHWAY	hsa05222:Small cell lung cancer	3	1.22951	0.319594	P27986, O00459, O15111	94	85	6879	2.58285	1	0.68275	99.0482
KEGG_PATHWAY	hsa04750:Inflammatory mediator regulation of TRP channels	3	1.22951	0.383541	P27986, Q13554, O00459	94	98	6879	2.24023	1	0.744982	99.7113
KEGG_PATHWAY	hsa04915:Estrogen signaling pathway	3	1.22951	0.388365	P27986, P62993, O00459	94	99	6879	2.2176	1	0.744535	99.7375
GOTERM_MF_DIRECT	GO:0046982~protein heterodimerization activity	8	3.27869	0.406161	P46531, Q13596, P27986, Q9P273, P51617, P68402, O00459, O15111	222	465	16881	1.30822	1	0.957748	99.9172
KEGG_PATHWAY	hsa05164:Influenza A	4	1.63934	0.419577	P27986, Q9UHD2, P52594, O00459	94	174	6879	1.68232	1	0.7677	99.8606
GOTERM_BP_DIRECT	GO:0038095~Fc-epsilon receptor signaling pathway	4	1.63934	0.435449	P27986, P62993, O00459, O15111	228	178	16792	1.65504	1	0.997308	99.9904
KEGG_PATHWAY	hsa04725:Cholinergic synapse	3	1.22951	0.444869	P27986, Q13554, O00459	94	111	6879	1.97786	1	0.783103	99.9187
GOTERM_BP_DIRECT	GO:0050900~leukocyte migration	3	1.22951	0.492967	P27986, P62993, O00459	228	122	16792	1.81104	1	0.998753	99.9983
KEGG_PATHWAY	hsa04152:AMPK signaling pathway	3	1.22951	0.498425	P08069, P27986, O00459	94	123	6879	1.7849	1	0.828528	99.9761
KEGG_PATHWAY	hsa04010:MAPK signaling pathway	4	1.63934	0.6711	P62993, Q15349, P46108, O15111	94	253	6879	1.15701	1	0.933637	99.9999
KEGG_PATHWAY	hsa04151:PI3K-Akt signaling pathway	5	2.04918	0.693259	P08069, P27986, P62993, O00459, O15111	94	345	6879	1.06059	1	0.941558	99.9999
KEGG_PATHWAY	hsa04024:cAMP signaling pathway	3	1.22951	0.753681	P27986, Q13554, O00459	94	198	6879	1.1088	1	0.961967	100
KEGG_PATHWAY	hsa05203:Viral carcinogenesis	3	1.22951	0.770718	P27986, P62993, O00459	94	205	6879	1.07094	1	0.966205	100
GOTERM_BP_DIRECT	GO:0016032~viral process	4	1.63934	0.772594	P27986, P62993, Q9Y6W5, O75970	228	299	16792	0.985273	1	0.999998	100
KEGG_PATHWAY	hsa05166:HTLV-I infection	3	1.22951	0.863784	P27986, O00459, O15111	94	254	6879	0.864341	1	0.988411	100
Annotation Cluster 19	Enrichment Score: 1.3760013456828684
Category	Term	Count	%	PValue	Genes	List Total	Pop Hits	Pop Total	Fold Enrichment	Bonferroni	Benjamini	FDR
GOTERM_CC_DIRECT	GO:0030496~midbody	7	2.86885	0.00645112	Q53EZ4, P36405, Q96C92, Q96AY4, O75410, Q9H2D6, Q9NQC7	235	129	18224	4.20808	0.859286	0.0784602	8.29717
UP_KEYWORDS	Cell division	11	4.5082	0.0172663	Q86XL3, Q53EZ4, Q9BTE3, P36405, Q99618, Q08379, Q96C92, Q96AY4, O75410, Q9H2D6, Q8TEW0	244	388	20581	2.39132	0.984161	0.152793	20.1095
UP_KEYWORDS	Cell cycle	15	6.14754	0.022744	Q53EZ4, P36405, Q96C92, Q9UKG1, Q9H2D6, Q8TEW0, Q86XL3, Q13625, Q9BTE3, Q99618, Q08379, Q96AY4, Q8IX12, O75410, Q9NQC7	244	650	20581	1.9465	0.995812	0.172058	25.6632
UP_KEYWORDS	Mitosis	7	2.86885	0.0911789	Q86XL3, Q53EZ4, Q9BTE3, Q99618, Q08379, Q96AY4, Q9H2D6	244	262	20581	2.25358	1	0.418284	70.8411
GOTERM_BP_DIRECT	GO:0007067~mitotic nuclear division	7	2.86885	0.122084	Q86XL3, Q96JH7, Q53EZ4, Q9BTE3, Q99618, Q96AY4, Q9H2D6	228	248	16792	2.07881	1	0.877833	87.8442
GOTERM_BP_DIRECT	GO:0051301~cell division	8	3.27869	0.19667	Q86XL3, P56945, Q9BTE3, Q99618, Q96C92, Q96AY4, O75410, Q9H2D6	228	350	16792	1.68341	1	0.952558	97.1113
Annotation Cluster 20	Enrichment Score: 1.3534573324805277
Category	Term	Count	%	PValue	Genes	List Total	Pop Hits	Pop Total	Fold Enrichment	Bonferroni	Benjamini	FDR
GOTERM_BP_DIRECT	GO:0006661~phosphatidylinositol biosynthetic process	5	2.04918	0.0078018	P27986, O43426, O00459, Q01968, Q9Y217	228	58	16792	6.34906	0.999924	0.278967	11.9062
INTERPRO	IPR008936:Rho GTPase activation protein	5	2.04918	0.0277085	P27986, Q5T5U3, Q9UJF2, O00459, Q01968	234	91	18559	4.3578	0.999998	0.413682	33.0837
GOTERM_BP_DIRECT	GO:0046856~phosphatidylinositol dephosphorylation	3	1.22951	0.0413156	O43426, Q01968, Q9Y217	228	24	16792	9.20614	1	0.678729	49.4851
KEGG_PATHWAY	hsa04070:Phosphatidylinositol signaling system	5	2.04918	0.0432173	P27986, O43426, O00459, Q01968, Q9Y217	94	98	6879	3.73372	0.999185	0.299276	41.3759
UP_SEQ_FEATURE	domain:Rho-GAP	4	1.63934	0.0480287	P27986, Q5T5U3, O00459, Q01968	241	68	20063	4.897	1	0.739687	53.44
INTERPRO	IPR000198:Rho GTPase-activating protein domain	4	1.63934	0.0520808	P27986, Q5T5U3, O00459, Q01968	234	67	18559	4.73504	1	0.583582	53.451
SMART	SM00324:RhoGAP	4	1.63934	0.0617886	P27986, Q5T5U3, O00459, Q01968	141	65	10057	4.38931	0.999555	0.364894	51.9655
KEGG_PATHWAY	hsa00562:Inositol phosphate metabolism	3	1.22951	0.249272	O43426, Q01968, Q9Y217	94	71	6879	3.09215	1	0.602759	96.8749
Annotation Cluster 21	Enrichment Score: 1.2640571972926364
Category	Term	Count	%	PValue	Genes	List Total	Pop Hits	Pop Total	Fold Enrichment	Bonferroni	Benjamini	FDR
KEGG_PATHWAY	hsa04722:Neurotrophin signaling pathway	8	3.27869	0.00113137	Q13480, P27986, P62993, P51617, Q15349, Q13554, O00459, P46108	94	120	6879	4.87872	0.166609	0.0589424	1.35902
GOTERM_MF_DIRECT	GO:0016301~kinase activity	7	2.86885	0.0975888	Q8IZE3, P27986, P51617, Q9BPZ7, Q15349, O00459, O14964	222	241	16881	2.20865	1	0.652839	75.2995
KEGG_PATHWAY	hsa04150:mTOR signaling pathway	3	1.22951	0.184626	P27986, Q15349, O00459	94	58	6879	3.78522	1	0.5427	91.5178
KEGG_PATHWAY	hsa04931:Insulin resistance	3	1.22951	0.430999	P27986, Q15349, O00459	94	108	6879	2.0328	1	0.774233	99.8904
Annotation Cluster 22	Enrichment Score: 1.2083447594891448
Category	Term	Count	%	PValue	Genes	List Total	Pop Hits	Pop Total	Fold Enrichment	Bonferroni	Benjamini	FDR
KEGG_PATHWAY	hsa04620:Toll-like receptor signaling pathway	6	2.45902	0.0140704	P27986, Q9UHD2, P51617, Q9H0E2, O00459, O15111	94	106	6879	4.14231	0.897861	0.187307	15.742
BIOCARTA	h_il1rPathway:Signal transduction through IL1R	3	1.22951	0.115575	P51617, Q9H0E2, O15111	30	33	1625	4.92424	0.999997	0.835881	74.609
BIOCARTA	h_tollPathway:Toll-Like Receptor Pathway	3	1.22951	0.145813	P51617, Q9H0E2, O15111	30	38	1625	4.27632	1	0.868556	82.7792
Annotation Cluster 23	Enrichment Score: 1.1264419774419088
Category	Term	Count	%	PValue	Genes	List Total	Pop Hits	Pop Total	Fold Enrichment	Bonferroni	Benjamini	FDR
GOTERM_BP_DIRECT	GO:0016197~endosomal transport	4	1.63934	0.0599887	O75886, Q9UQN3, Q7Z3T8, O14964	228	66	16792	4.46358	1	0.763239	63.2584
GOTERM_BP_DIRECT	GO:0036258~multivesicular body assembly	3	1.22951	0.0654841	O75886, Q9UQN3, O14964	228	31	16792	7.12733	1	0.774902	66.5848
GOTERM_BP_DIRECT	GO:0006914~autophagy	5	2.04918	0.106284	Q6IQ22, O75886, Q9UQN3, Q9H0E2, O14964	228	133	16792	2.76876	1	0.856864	83.7759
Annotation Cluster 24	Enrichment Score: 1.0827734630994432
Category	Term	Count	%	PValue	Genes	List Total	Pop Hits	Pop Total	Fold Enrichment	Bonferroni	Benjamini	FDR
UP_SEQ_FEATURE	domain:Arf-GAP	3	1.22951	0.0497786	P52594, Q8N6H7, Q9NP61	241	30	20063	8.3249	1	0.741761	54.7516
INTERPRO	IPR001164:Arf GTPase activating protein	3	1.22951	0.0542395	P52594, Q8N6H7, Q9NP61	234	30	18559	7.9312	1	0.574495	54.9438
SMART	SM00105:ArfGap	3	1.22951	0.0649581	P52594, Q8N6H7, Q9NP61	141	30	10057	7.13262	0.999704	0.363322	53.7984
UP_SEQ_FEATURE	zinc finger region:C4-type	3	1.22951	0.26602	P52594, Q8N6H7, Q9NP61	241	84	20063	2.97318	1	0.992703	99.1797
Annotation Cluster 25	Enrichment Score: 0.8852779883989744
Category	Term	Count	%	PValue	Genes	List Total	Pop Hits	Pop Total	Fold Enrichment	Bonferroni	Benjamini	FDR
UP_SEQ_FEATURE	domain:PX	3	1.22951	0.112471	O60493, Q13596, Q9Y2I1	241	48	20063	5.20306	1	0.916733	84.3238
SMART	SM00312:PX	3	1.22951	0.129498	O60493, Q13596, Q9Y2I1	141	45	10057	4.75508	1	0.550261	79.697
INTERPRO	IPR001683:Phox homologous domain	3	1.22951	0.151658	O60493, Q13596, Q9Y2I1	234	55	18559	4.32611	1	0.851245	90.4761
Annotation Cluster 26	Enrichment Score: 0.8732920698951231
Category	Term	Count	%	PValue	Genes	List Total	Pop Hits	Pop Total	Fold Enrichment	Bonferroni	Benjamini	FDR
INTERPRO	IPR001660:Sterile alpha motif domain	4	1.63934	0.114665	Q92625, Q9Y6Y8, P29320, Q86W92	234	94	18559	3.37498	1	0.790599	82.4683
SMART	SM00454:SAM	4	1.63934	0.114908	Q92625, Q9Y6Y8, P29320, Q86W92	141	85	10057	3.35653	1	0.522164	75.422
INTERPRO	IPR013761:Sterile alpha motif/pointed domain	4	1.63934	0.182114	Q92625, Q9Y6Y8, P29320, Q86W92	234	117	18559	2.71152	1	0.891467	94.3531
Annotation Cluster 27	Enrichment Score: 0.8323321219902207
Category	Term	Count	%	PValue	Genes	List Total	Pop Hits	Pop Total	Fold Enrichment	Bonferroni	Benjamini	FDR
GOTERM_BP_DIRECT	GO:0070423~nucleotide-binding oligomerization domain containing signaling pathway	4	1.63934	0.00450166	P51617, Q96J02, Q9NQC7, O15111	228	25	16792	11.7839	0.995763	0.203604	7.04215
GOTERM_BP_DIRECT	GO:0032480~negative regulation of type I interferon production	3	1.22951	0.0617942	Q9UHD2, Q96J02, Q9NQC7	228	30	16792	7.36491	1	0.767171	64.3841
UP_KEYWORDS	Innate immunity	6	2.45902	0.196293	Q9UHD2, P51617, P10909, Q9H0E2, Q96J02, Q9NQC7	244	261	20581	1.93904	1	0.604938	94.0204
GOTERM_BP_DIRECT	GO:0045087~innate immune response	9	3.68852	0.227491	Q9UHD2, P51617, P10909, Q9H0E2, P05067, Q13049, Q96J02, Q9NQC7, O15111	228	430	16792	1.54149	1	0.966544	98.4664
GOTERM_BP_DIRECT	GO:0032088~negative regulation of NF-kappaB transcription factor activity	3	1.22951	0.249308	P51617, Q96J02, Q9NQC7	228	71	16792	3.11193	1	0.973146	99.0354
UP_KEYWORDS	Immunity	7	2.86885	0.541341	Q9UHD2, P51617, P10909, Q9H0E2, Q96J02, Q9UJU6, Q9NQC7	244	500	20581	1.18088	1	0.918478	99.9957
GOTERM_BP_DIRECT	GO:0006954~inflammatory response	4	1.63934	0.889773	Q9UHD2, Q9H0E2, Q96J02, O15111	228	379	16792	0.777299	1	1	100
Annotation Cluster 28	Enrichment Score: 0.8074772152478797
Category	Term	Count	%	PValue	Genes	List Total	Pop Hits	Pop Total	Fold Enrichment	Bonferroni	Benjamini	FDR
INTERPRO	IPR001245:Serine-threonine/tyrosine-protein kinase catalytic domain	5	2.04918	0.100029	P08069, P51617, P29320, P10398, Q01974	234	140	18559	2.83257	1	0.770626	77.8371
INTERPRO	IPR008266:Tyrosine-protein kinase, active site	4	1.63934	0.117368	P08069, Q9H792, P29320, Q01974	234	95	18559	3.33945	1	0.781413	83.2182
UP_KEYWORDS	Tyrosine-protein kinase	4	1.63934	0.146689	P08069, Q9H792, P29320, Q01974	244	112	20581	3.01244	1	0.51618	87.0596
GOTERM_BP_DIRECT	GO:0018108~peptidyl-tyrosine phosphorylation	4	1.63934	0.341994	Q9H792, Q13948, P29320, Q01974	228	153	16792	1.92547	1	0.991235	99.8857
Annotation Cluster 29	Enrichment Score: 0.7959539880041158
Category	Term	Count	%	PValue	Genes	List Total	Pop Hits	Pop Total	Fold Enrichment	Bonferroni	Benjamini	FDR
UP_KEYWORDS	Synapse	9	3.68852	0.0632583	Q9HD26, Q9Y3R0, Q7LC44, Q8N350, Q15811, P46939, Q9Y4F1, O75970, Q9UJU6	244	357	20581	2.12643	1	0.322143	56.9305
GOTERM_CC_DIRECT	GO:0014069~postsynaptic density	6	2.45902	0.0889568	Q9UEY8, Q9HD26, Q7LC44, Q9UQB8, O75970, Q9UJU6	235	184	18224	2.52877	1	0.458641	71.2592
GOTERM_CC_DIRECT	GO:0045211~postsynaptic membrane	6	2.45902	0.136113	Q9HD26, Q9Y3R0, Q7LC44, O00213, P46939, O75970	235	211	18224	2.20518	1	0.587969	85.8881
UP_KEYWORDS	Postsynaptic cell membrane	5	2.04918	0.161519	Q9HD26, Q9Y3R0, Q7LC44, P46939, O75970	244	179	20581	2.3561	1	0.539952	89.6772
GOTERM_MF_DIRECT	GO:0008022~protein C-terminus binding	5	2.04918	0.216142	Q66GS9, Q9Y3R0, Q9UQB8, O75970, Q9UJU6	222	182	16881	2.08903	1	0.834698	96.3713
GOTERM_CC_DIRECT	GO:0030425~dendrite	5	2.04918	0.626785	Q9HD26, Q9Y3R0, Q9Y4F1, O75970, Q9UJU6	235	335	18224	1.15745	1	0.979316	99.9998
Annotation Cluster 30	Enrichment Score: 0.7225042333429096
Category	Term	Count	%	PValue	Genes	List Total	Pop Hits	Pop Total	Fold Enrichment	Bonferroni	Benjamini	FDR
UP_KEYWORDS	ANK repeat	7	2.86885	0.093626	Q86XL3, P46531, Q04721, Q13625, Q8IZ07, Q92625, Q63ZY3	244	264	20581	2.23651	1	0.419635	71.8372
INTERPRO	IPR002110:Ankyrin repeat	7	2.86885	0.102833	Q86XL3, P46531, Q04721, Q13625, Q8IZ07, Q92625, Q63ZY3	234	255	18559	2.17719	1	0.770689	78.804
INTERPRO	IPR020683:Ankyrin repeat-containing domain	7	2.86885	0.116873	Q86XL3, P46531, Q04721, Q13625, Q8IZ07, Q92625, Q63ZY3	234	265	18559	2.09503	1	0.788509	83.0831
UP_SEQ_FEATURE	repeat:ANK 1	6	2.45902	0.169344	P46531, Q04721, Q13625, Q8IZ07, Q92625, Q63ZY3	241	244	20063	2.04711	1	0.963601	94.3953
UP_SEQ_FEATURE	repeat:ANK 2	6	2.45902	0.170811	P46531, Q04721, Q13625, Q8IZ07, Q92625, Q63ZY3	241	245	20063	2.03875	1	0.962292	94.547
UP_SEQ_FEATURE	repeat:ANK 5	4	1.63934	0.24164	P46531, Q04721, Q92625, Q63ZY3	241	142	20063	2.34504	1	0.988688	98.6374
SMART	SM00248:ANK	6	2.45902	0.266173	P46531, Q04721, Q13625, Q8IZ07, Q92625, Q63ZY3	141	249	10057	1.7187	1	0.803706	97.1503
UP_SEQ_FEATURE	repeat:ANK 4	4	1.63934	0.333256	P46531, Q04721, Q92625, Q63ZY3	241	170	20063	1.9588	1	0.997291	99.8155
UP_SEQ_FEATURE	repeat:ANK 3	4	1.63934	0.450636	P46531, Q04721, Q92625, Q63ZY3	241	207	20063	1.60868	1	0.999685	99.9909
Annotation Cluster 31	Enrichment Score: 0.6697328912779157
Category	Term	Count	%	PValue	Genes	List Total	Pop Hits	Pop Total	Fold Enrichment	Bonferroni	Benjamini	FDR
GOTERM_BP_DIRECT	GO:0009083~branched-chain amino acid catabolic process	4	1.63934	0.00201308	O15382, Q9HCC0, Q6NVY1, P12694	228	19	16792	15.5051	0.912866	0.141457	3.20886
KEGG_PATHWAY	hsa00280:Valine, leucine and isoleucine degradation	4	1.63934	0.0252727	O15382, Q9HCC0, Q6NVY1, P12694	94	47	6879	6.22816	0.983775	0.27168	26.6124
UP_KEYWORDS	Mitochondrion	15	6.14754	0.450996	Q96EL2, Q9NS69, Q9NYY8, Q7Z3U7, Q9NZC7, Q63ZY3, Q99942, Q9HCC0, O15382, Q6NVY1, P82664, P12694, P10909, O00746, Q9Y276	244	1119	20581	1.13068	1	0.873607	99.956
GOTERM_CC_DIRECT	GO:0005759~mitochondrial matrix	5	2.04918	0.607803	O15382, Q9HCC0, Q6NVY1, P12694, O00746	235	327	18224	1.18576	1	0.977209	99.9996
UP_KEYWORDS	Transit peptide	7	2.86885	0.609386	O15382, Q9HCC0, Q96EL2, Q6NVY1, Q9NYY8, P12694, O00746	244	536	20581	1.10156	1	0.945282	99.9995
UP_SEQ_FEATURE	transit peptide:Mitochondrion	6	2.45902	0.687005	O15382, Q9HCC0, Q96EL2, Q6NVY1, P12694, O00746	241	482	20063	1.03629	1	0.999998	100
KEGG_PATHWAY	hsa01130:Biosynthesis of antibiotics	3	1.22951	0.786734	O15382, P12694, O00746	94	212	6879	1.03558	1	0.969921	100
KEGG_PATHWAY	hsa01100:Metabolic pathways	12	4.91803	0.95501	Q8IV08, O15382, Q9HCC0, Q6NVY1, P12694, O43426, Q96L58, P68402, O00746, Q01968, Q9Y217, P51570	94	1219	6879	0.720402	1	0.99893	100
Annotation Cluster 32	Enrichment Score: 0.6368345229718112
Category	Term	Count	%	PValue	Genes	List Total	Pop Hits	Pop Total	Fold Enrichment	Bonferroni	Benjamini	FDR
GOTERM_BP_DIRECT	GO:0006470~protein dephosphorylation	5	2.04918	0.0916192	Q15678, Q12923, Q8WVY7, P60510, Q9Y217	228	126	16792	2.92258	1	0.842305	78.8862
INTERPRO	IPR003595:Protein-tyrosine phosphatase, catalytic	3	1.22951	0.187336	Q15678, Q12923, Q9Y217	234	63	18559	3.77676	1	0.888041	94.8473
SMART	SM00404:PTPc_motif	3	1.22951	0.218632	Q15678, Q12923, Q9Y217	141	63	10057	3.39649	1	0.742542	94.1358
UP_SEQ_FEATURE	active site:Phosphocysteine intermediate	3	1.22951	0.274892	Q15678, Q12923, Q9Y217	241	86	20063	2.90403	1	0.992805	99.3209
GOTERM_MF_DIRECT	GO:0004725~protein tyrosine phosphatase activity	3	1.22951	0.377451	Q15678, Q12923, Q9Y217	222	100	16881	2.28122	1	0.946591	99.8426
GOTERM_BP_DIRECT	GO:0035335~peptidyl-tyrosine dephosphorylation	3	1.22951	0.387836	Q15678, Q12923, Q9Y217	228	99	16792	2.23179	1	0.995271	99.9645
Annotation Cluster 33	Enrichment Score: 0.4794458675859131
Category	Term	Count	%	PValue	Genes	List Total	Pop Hits	Pop Total	Fold Enrichment	Bonferroni	Benjamini	FDR
GOTERM_MF_DIRECT	GO:0004843~thiol-dependent ubiquitin-specific protease activity	4	1.63934	0.0875553	Q96JH7, Q8TEY7, Q92890, Q9NQC7	222	80	16881	3.80203	1	0.658448	71.2856
UP_KEYWORDS	Thiol protease	3	1.22951	0.538539	Q96JH7, Q8TEY7, Q9NQC7	244	153	20581	1.65389	1	0.919649	99.9953
UP_KEYWORDS	Protease	6	2.45902	0.772971	Q96JH7, P81605, Q8TEY7, P05067, Q70EL1, Q9NQC7	244	544	20581	0.930313	1	0.983481	100
Annotation Cluster 34	Enrichment Score: 0.4584252954502641
Category	Term	Count	%	PValue	Genes	List Total	Pop Hits	Pop Total	Fold Enrichment	Bonferroni	Benjamini	FDR
UP_KEYWORDS	Notch signaling pathway	3	1.22951	0.121656	P46531, Q04721, P05067	244	51	20581	4.96167	1	0.467438	81.2149
GOTERM_BP_DIRECT	GO:0007219~Notch signaling pathway	4	1.63934	0.203793	P46531, Q04721, P05067, Q96J02	228	115	16792	2.56171	1	0.953415	97.4991
GOTERM_CC_DIRECT	GO:0043235~receptor complex	4	1.63934	0.223628	P08069, P46531, Q04721, P05067	235	127	18224	2.44249	1	0.733492	96.6211
GOTERM_CC_DIRECT	GO:0009986~cell surface	5	2.04918	0.920579	P46531, Q04721, P10909, P05067, Q4VCS5	235	542	18224	0.715396	1	0.999892	100
GOTERM_CC_DIRECT	GO:0005576~extracellular region	8	3.27869	0.999912	P46531, P81605, Q04721, P69905, P10909, P29320, P05067, P55082	235	1610	18224	0.385336	1	1	100
Annotation Cluster 35	Enrichment Score: 0.4326864986411901
Category	Term	Count	%	PValue	Genes	List Total	Pop Hits	Pop Total	Fold Enrichment	Bonferroni	Benjamini	FDR
GOTERM_MF_DIRECT	GO:0036459~thiol-dependent ubiquitinyl hydrolase activity	3	1.22951	0.233246	Q8TEY7, Q70EL1, Q9NQC7	222	70	16881	3.25888	1	0.847602	97.313
INTERPRO	IPR001394:Peptidase C19, ubiquitin carboxyl-terminal hydrolase 2	3	1.22951	0.265845	Q8TEY7, Q70EL1, Q9NQC7	234	80	18559	2.9742	1	0.953026	98.7943
GOTERM_BP_DIRECT	GO:0016579~protein deubiquitination	3	1.22951	0.387836	Q8TEY7, Q70EL1, Q9NQC7	228	99	16792	2.23179	1	0.995271	99.9645
UP_KEYWORDS	Protease	6	2.45902	0.772971	Q96JH7, P81605, Q8TEY7, P05067, Q70EL1, Q9NQC7	244	544	20581	0.930313	1	0.983481	100
Annotation Cluster 36	Enrichment Score: 0.42866154112854543
Category	Term	Count	%	PValue	Genes	List Total	Pop Hits	Pop Total	Fold Enrichment	Bonferroni	Benjamini	FDR
UP_SEQ_FEATURE	domain:EGF-like 6	3	1.22951	0.0972337	P46531, Q04721, Q9P273	241	44	20063	5.67607	1	0.887303	79.5801
UP_SEQ_FEATURE	domain:EGF-like 4	3	1.22951	0.157033	P46531, Q04721, Q9P273	241	59	20063	4.233	1	0.958427	92.9565
UP_SEQ_FEATURE	domain:EGF-like 3	3	1.22951	0.230584	P46531, Q04721, Q9P273	241	76	20063	3.28614	1	0.9868	98.2939
UP_SEQ_FEATURE	domain:EGF-like 2	3	1.22951	0.288189	P46531, Q04721, Q9P273	241	89	20063	2.80614	1	0.994074	99.4905
UP_SEQ_FEATURE	domain:EGF-like 1	3	1.22951	0.421684	P46531, Q04721, Q9P273	241	120	20063	2.08122	1	0.99944	99.9798
INTERPRO	IPR013032:EGF-like, conserved site	3	1.22951	0.715959	P46531, Q04721, Q9P273	234	199	18559	1.19566	1	0.999977	100
SMART	SM00181:EGF	3	1.22951	0.740958	P46531, Q04721, Q9P273	141	188	10057	1.13818	1	0.99765	100
UP_KEYWORDS	EGF-like domain	3	1.22951	0.774218	P46531, Q04721, Q9P273	244	238	20581	1.06321	1	0.982134	100
INTERPRO	IPR000742:Epidermal growth factor-like domain	3	1.22951	0.789225	P46531, Q04721, Q9P273	234	231	18559	1.03003	1	0.999997	100
Annotation Cluster 37	Enrichment Score: 0.2474513962943731
Category	Term	Count	%	PValue	Genes	List Total	Pop Hits	Pop Total	Fold Enrichment	Bonferroni	Benjamini	FDR
GOTERM_MF_DIRECT	GO:0019003~GDP binding	3	1.22951	0.157369	Q6IQ22, P36405, O14966	222	54	16881	4.22447	1	0.758268	90.2873
GOTERM_BP_DIRECT	GO:0007264~small GTPase mediated signal transduction	6	2.45902	0.240281	Q8N1I0, Q6IQ22, P36405, Q15811, Q96N67, O14966	228	246	16792	1.79632	1	0.970996	98.8295
INTERPRO	IPR005225:Small GTP-binding protein domain	3	1.22951	0.622567	Q6IQ22, P36405, O14966	234	167	18559	1.42477	1	0.999839	99.9999
INTERPRO	IPR027417:P-loop containing nucleoside triphosphate hydrolase	11	4.5082	0.67005	Q9H2U1, Q9BX10, Q6IQ22, P36405, Q8N3C0, Q8TDM6, Q9UDY2, O14966, Q9P2P6, Q96MM7, Q9Y276	234	879	18559	0.992527	1	0.999931	100
UP_SEQ_FEATURE	nucleotide phosphate-binding region:GTP	4	1.63934	0.719939	Q9BX10, Q6IQ22, P36405, O14966	241	310	20063	1.07418	1	0.999999	100
UP_KEYWORDS	GTP-binding	4	1.63934	0.773291	Q9BX10, Q6IQ22, P36405, O14966	244	343	20581	0.983654	1	0.98275	100
GOTERM_MF_DIRECT	GO:0003924~GTPase activity	3	1.22951	0.814118	Q9BX10, P36405, O14966	222	234	16881	0.974879	1	0.999804	100
GOTERM_MF_DIRECT	GO:0005525~GTP binding	4	1.63934	0.882117	Q9BX10, Q6IQ22, P36405, O14966	222	384	16881	0.792089	1	0.999973	100
UP_KEYWORDS	Lipoprotein	7	2.86885	0.940052	Q8IZE3, Q8IZJ1, Q6IQ22, P36405, P10909, O14966, O75410	244	852	20581	0.693003	1	0.998924	100
Annotation Cluster 38	Enrichment Score: 0.23761681812615607
Category	Term	Count	%	PValue	Genes	List Total	Pop Hits	Pop Total	Fold Enrichment	Bonferroni	Benjamini	FDR
UP_SEQ_FEATURE	domain:Ig-like C2-type	4	1.63934	0.131429	Q8IZJ1, O75962, Q01974, P55082	241	105	20063	3.17139	1	0.939317	88.79
INTERPRO	IPR013098:Immunoglobulin I-set	4	1.63934	0.260768	Q8IZJ1, O75962, Q01974, Q96J84	234	141	18559	2.24998	1	0.95281	98.6695
INTERPRO	IPR003598:Immunoglobulin subtype 2	5	2.04918	0.38331	Q8IZJ1, O75962, Q01974, P55082, Q96J84	234	250	18559	1.58624	1	0.988915	99.9003
SMART	SM00408:IGc2	5	2.04918	0.461085	Q8IZJ1, O75962, Q01974, P55082, Q96J84	141	250	10057	1.42652	1	0.949817	99.9181
INTERPRO	IPR003599:Immunoglobulin subtype	5	2.04918	0.873976	Q8IZJ1, O75962, Q01974, P55082, Q96J84	234	497	18559	0.797907	1	1	100
UP_KEYWORDS	Immunoglobulin domain	5	2.04918	0.889108	Q8IZJ1, O75962, Q01974, P55082, Q96J84	244	546	20581	0.772421	1	0.996404	100
SMART	SM00409:IG	5	2.04918	0.920657	Q8IZJ1, O75962, Q01974, P55082, Q96J84	141	497	10057	0.717568	1	0.999982	100
INTERPRO	IPR013783:Immunoglobulin-like fold	7	2.86885	0.981712	P08069, Q8IZJ1, O75962, P29320, Q01974, P55082, Q96J84	234	951	18559	0.583789	1	1	100
INTERPRO	IPR007110:Immunoglobulin-like domain	5	2.04918	0.988601	Q8IZJ1, O75962, Q01974, P55082, Q96J84	234	771	18559	0.514345	1	1	100
UP_SEQ_FEATURE	disulfide bond	14	5.7377	0.999998	P08069, P46531, Q8IZJ1, Q06481, Q04721, Q9P273, O75962, P52799, P10909, P05067, Q96J84, P98172, Q01974, P55082	241	2917	20063	0.399549	1	1	100
Annotation Cluster 39	Enrichment Score: 0.18613075421651892
Category	Term	Count	%	PValue	Genes	List Total	Pop Hits	Pop Total	Fold Enrichment	Bonferroni	Benjamini	FDR
INTERPRO	IPR017986:WD40-repeat-containing domain	5	2.04918	0.536232	P57081, Q5JSH3, Q9P273, Q9BZK7, Q9NW82	234	306	18559	1.29595	1	0.999105	99.9983
UP_SEQ_FEATURE	repeat:WD 7	3	1.22951	0.541374	Q5JSH3, Q9BZK7, Q9NW82	241	151	20063	1.65395	1	0.999941	99.9994
UP_SEQ_FEATURE	repeat:WD 4	4	1.63934	0.590869	P57081, Q5JSH3, Q9BZK7, Q9NW82	241	255	20063	1.30587	1	0.999984	99.9999
UP_SEQ_FEATURE	repeat:WD 3	4	1.63934	0.627028	P57081, Q5JSH3, Q9BZK7, Q9NW82	241	269	20063	1.2379	1	0.999994	100
UP_KEYWORDS	WD repeat	4	1.63934	0.64749	P57081, Q5JSH3, Q9BZK7, Q9NW82	244	281	20581	1.20069	1	0.955039	99.9999
UP_SEQ_FEATURE	repeat:WD 1	4	1.63934	0.649091	P57081, Q5JSH3, Q9BZK7, Q9NW82	241	278	20063	1.19783	1	0.999996	100
UP_SEQ_FEATURE	repeat:WD 2	4	1.63934	0.649091	P57081, Q5JSH3, Q9BZK7, Q9NW82	241	278	20063	1.19783	1	0.999996	100
INTERPRO	IPR001680:WD40 repeat	4	1.63934	0.657008	P57081, Q5JSH3, Q9BZK7, Q9NW82	234	268	18559	1.18376	1	0.999918	100
UP_SEQ_FEATURE	repeat:WD 6	3	1.22951	0.682599	Q5JSH3, Q9BZK7, Q9NW82	241	196	20063	1.27422	1	0.999998	100
SMART	SM00320:WD40	4	1.63934	0.723282	P57081, Q5JSH3, Q9BZK7, Q9NW82	141	267	10057	1.06856	1	0.997469	100
UP_SEQ_FEATURE	repeat:WD 5	3	1.22951	0.778466	Q5JSH3, Q9BZK7, Q9NW82	241	237	20063	1.05378	1	1	100
INTERPRO	IPR015943:WD40/YVTN repeat-like-containing domain	4	1.63934	0.788267	P57081, Q5JSH3, Q9BZK7, Q9NW82	234	331	18559	0.958453	1	0.999998	100
Annotation Cluster 40	Enrichment Score: 0.020374351079084634
Category	Term	Count	%	PValue	Genes	List Total	Pop Hits	Pop Total	Fold Enrichment	Bonferroni	Benjamini	FDR
UP_KEYWORDS	Repressor	6	2.45902	0.831664	Q6P1N0, O00213, Q9BZK7, Q13948, P82094, Q8IX12	244	592	20581	0.854882	1	0.990534	100
UP_KEYWORDS	Activator	6	2.45902	0.893889	P46531, Q04721, O00213, Q9BZK7, Q93052, Q8IX12	244	661	20581	0.765643	1	0.996586	100
GOTERM_BP_DIRECT	GO:0000122~negative regulation of transcription from RNA polymerase II promoter	6	2.45902	0.9688	O00308, P46531, Q6P1N0, Q9BZK7, Q13948, Q63ZY3	228	720	16792	0.613743	1	1	100
GOTERM_BP_DIRECT	GO:0006355~regulation of transcription, DNA-templated	8	3.27869	0.999887	Q15678, P46531, Q04721, Q8N3C0, O00213, P82094, Q8IX12, Q8IUD2	228	1504	16792	0.391751	1	1	100
UP_KEYWORDS	Transcription regulation	12	4.91803	0.999947	Q15678, Q9H2U1, P46531, Q04721, Q6P1N0, Q8N3C0, O00213, Q9BZK7, Q13948, P82094, Q8IX12, Q63ZY3	244	2332	20581	0.43404	1	1	100
UP_KEYWORDS	Transcription	12	4.91803	0.999971	Q15678, Q9H2U1, P46531, Q04721, Q6P1N0, Q8N3C0, O00213, Q9BZK7, Q13948, P82094, Q8IX12, Q63ZY3	244	2398	20581	0.422094	1	1	100
GOTERM_BP_DIRECT	GO:0006351~transcription, DNA-templated	9	3.68852	0.999997	Q15678, Q9H2U1, Q6P1N0, Q8N3C0, O00213, Q9BZK7, Q13948, Q8IX12, Q63ZY3	228	1955	16792	0.33905	1	1	100
Annotation Cluster 41	Enrichment Score: 0.007821469301387031
Category	Term	Count	%	PValue	Genes	List Total	Pop Hits	Pop Total	Fold Enrichment	Bonferroni	Benjamini	FDR
UP_SEQ_FEATURE	topological domain:Cytoplasmic	35	14.3443	0.914	Q9H2J7, Q8IV08, Q9HDC5, Q9NS69, Q9ULK5, Q9UP95, Q13948, Q96L58, Q9Y385, Q01974, Q8TEW0, P46531, Q04721, Q8TAB3, Q9P273, P55011, Q5T9L3, O75787, P29320, Q96MM7, Q13190, Q02487, P05067, Q8TAD4, Q96J84, Q8IZJ1, Q92575, P08069, Q9UBH6, Q06481, Q8TBA6, Q15363, P52799, P98172, P55082	241	3456	20063	0.843088	1	1	100
UP_KEYWORDS	Transmembrane helix	56	22.9508	0.961142	Q6ZRP7, Q9H2J7, Q9HDC5, Q15811, Q01974, Q04721, Q16625, Q9P1Z9, Q8TAB3, Q9P273, P55011, Q5T9L3, Q13190, Q02487, Q96J84, P08069, Q8TBA6, Q15363, Q8TCG1, Q9Y276, P98172, Q8IV08, Q9H2U1, Q9NS69, Q92604, Q9ULK5, Q8N350, Q96N67, Q9UP95, Q13948, Q7Z3U7, Q96L58, Q9Y385, Q86XL3, P46531, Q8NE01, Q9BZK7, O75787, P29320, Q96MM7, Q9HBM0, Q8N5G2, Q9UPM8, P05067, Q8N511, Q8TAD4, Q99942, Q9P260, Q8IZJ1, Q9UBH6,…	244	5634	20581	0.838393	1	0.999594	100
UP_KEYWORDS	Transmembrane	56	22.9508	0.963478	Q6ZRP7, Q9H2J7, Q9HDC5, Q15811, Q01974, Q04721, Q16625, Q9P1Z9, Q8TAB3, Q9P273, P55011, Q5T9L3, Q13190, Q02487, Q96J84, P08069, Q8TBA6, Q15363, Q8TCG1, Q9Y276, P98172, Q8IV08, Q9H2U1, Q9NS69, Q92604, Q9ULK5, Q8N350, Q96N67, Q9UP95, Q13948, Q7Z3U7, Q96L58, Q9Y385, Q86XL3, P46531, Q8NE01, Q9BZK7, O75787, P29320, Q96MM7, Q9HBM0, Q8N5G2, Q9UPM8, P05067, Q8N511, Q8TAD4, Q99942, Q9P260, Q8IZJ1, Q9UBH6,…	244	5651	20581	0.835871	1	0.999621	100
UP_SEQ_FEATURE	transmembrane region	49	20.082	0.976142	Q8IV08, Q9H2J7, Q6ZRP7, Q9HDC5, Q9NS69, Q92604, Q9ULK5, Q8N350, Q9UP95, Q13948, Q96L58, Q9Y385, Q01974, Q8TEW0, Q86XL3, P46531, Q04721, Q8TAB3, Q9P273, Q8NE01, P55011, Q5T9L3, O75787, P29320, Q96MM7, Q9HBM0, Q13190, Q02487, Q8N5G2, P05067, Q8N511, Q8TAD4, Q96J84, Q99942, Q92575, Q8IZJ1, P08069, Q9UBH6, Q06481, Q9Y2U8, Q8TBA6, Q9NRC1, Q15363, P52799, Q96AY4, Q8TCG1, P98172, P55082, Q9Y276	241	5056	20063	0.806804	1	1	100
GOTERM_CC_DIRECT	GO:0005887~integral component of plasma membrane	12	4.91803	0.977052	Q9H2J7, P08069, Q04721, Q9P273, Q9UP95, P55011, P52799, P29320, P05067, P98172, Q01974, Q8TAD4	235	1415	18224	0.657659	1	0.999998	100
GOTERM_CC_DIRECT	GO:0016021~integral component of membrane	53	21.7213	0.986229	Q9H2J7, Q9HDC5, Q15811, Q4VCS5, Q01974, Q16625, Q9P1Z9, Q9P273, Q9NRW7, Q8TAB3, P55011, Q5T9L3, Q13190, Q02487, Q96J84, P08069, Q8TBA6, Q15363, Q8TCG1, Q9Y276, Q8IV08, Q9H2U1, Q9NS69, Q92604, Q9ULK5, Q8N350, Q96N67, Q9UP95, Q7Z3U7, Q96L58, Q9Y385, P46531, Q8NE01, Q9BZK7, O75787, P29320, Q96MM7, Q9HBM0, Q8N5G2, Q9UPM8, P05067, Q8N511, Q8TAD4, Q9P260, Q99942, Q8IZJ1, Q9UBH6, Q06481, Q9Y2U8, Q9UNN5,…	235	5163	18224	0.796067	1	1	100
UP_SEQ_FEATURE	topological domain:Extracellular	22	9.01639	0.994498	Q9H2J7, Q02487, Q9ULK5, P05067, Q96J84, Q01974, Q8TAD4, Q8TEW0, P08069, P46531, Q8IZJ1, Q06481, Q9UBH6, Q04721, Q8TAB3, Q9P273, Q5T9L3, P52799, O75787, P29320, P55082, P98172	241	2787	20063	0.65715	1	1	100
UP_SEQ_FEATURE	signal peptide	24	9.83607	0.999433	Q6ZRP7, P81605, Q02487, P05067, Q96J84, Q01974, Q8TEW0, Q9BRK5, P08069, P46531, Q8IZJ1, Q06481, Q96HY6, Q04721, Q8TAB3, Q15363, P10909, Q5T9L3, P52799, O75787, P29320, Q9BXW7, P55082, P98172	241	3346	20063	0.597123	1	1	100
UP_KEYWORDS	Signal	27	11.0656	0.999977	Q6ZRP7, P81605, Q01974, P46531, P56945, Q04721, O15027, Q8TAB3, Q5T9L3, O75787, P29320, Q02487, Q9UPM8, P05067, Q96J84, P27448, Q9BRK5, Q8IZJ1, P08069, Q06481, Q96HY6, Q15363, P10909, P52799, Q9BXW7, P55082, P98172	244	4160	20581	0.547453	1	1	100
UP_KEYWORDS	Glycoprotein	30	12.2951	0.999986	Q6ZRP7, Q9H2J7, Q8IV08, P52594, Q8N350, Q9UP95, Q96L58, Q01974, P46531, Q04721, Q8TAB3, Q9P273, Q8NE01, P29320, Q96MM7, P69905, Q02487, Q8N5G2, P05067, Q96J84, Q9BRK5, P08069, Q8IZJ1, Q06481, Q13439, Q9NRC1, P10909, P52799, P55082, P98172	244	4551	20581	0.556021	1	1	100
UP_SEQ_FEATURE	glycosylation site:N-linked (GlcNAc...)	27	11.0656	0.999992	Q8IV08, Q9H2J7, Q6ZRP7, Q02487, Q8N5G2, Q9UP95, Q96L58, P05067, Q01974, Q96J84, Q8TEW0, Q9BRK5, P46531, Q8IZJ1, P08069, Q04721, Q8TAB3, Q9P273, Q8NE01, Q9NRC1, P55011, P52799, P10909, P29320, Q96MM7, P98172, P55082	241	4234	20063	0.530874	1	1	100
UP_SEQ_FEATURE	disulfide bond	14	5.7377	0.999998	P08069, P46531, Q8IZJ1, Q06481, Q04721, Q9P273, O75962, P52799, P10909, P05067, Q96J84, P98172, Q01974, P55082	241	2917	20063	0.399549	1	1	100
UP_KEYWORDS	Disulfide bond	16	6.55738	1	Q6ZRP7, O75962, Q13948, P05067, Q01974, Q96J84, P08069, Q8IZJ1, P46531, Q06481, Q04721, Q9P273, P10909, P52799, P55082, P98172	244	3434	20581	0.393003	1	1	100
Annotation Cluster 42	Enrichment Score: 0.005560357154520025
Category	Term	Count	%	PValue	Genes	List Total	Pop Hits	Pop Total	Fold Enrichment	Bonferroni	Benjamini	FDR
UP_KEYWORDS	Metal-binding	33	13.5246	0.977179	Q9UJ41, Q8TEY7, Q14596, Q96D71, P36405, P52594, Q15349, Q15811, Q5VT25, Q8N6H7, Q9NP61, P10398, Q93052, Q01974, O14964, P46531, P42566, P69905, Q02487, Q7Z3T8, Q9NPF4, P05067, P60510, P46939, Q9NZM3, Q99942, Q9BRK5, P12694, O14545, Q7KZI7, O00746, Q13049, Q9NQC7	244	3640	20581	0.764697	1	0.999839	100
UP_KEYWORDS	Zinc-finger	14	5.7377	0.980698	Q99942, Q9UJ41, Q8TEY7, Q14596, P52594, Q5VT25, O14545, Q7Z3T8, Q8N6H7, Q9NP61, P10398, P46939, Q13049, O14964	244	1781	20581	0.663042	1	0.999881	100
GOTERM_MF_DIRECT	GO:0008270~zinc ion binding	9	3.68852	0.987783	Q99942, Q9UJ41, Q14596, Q8TEY7, P46939, Q93052, Q13049, Q8TAD4, Q9NQC7	222	1169	16881	0.585428	1	1	100
UP_KEYWORDS	Zinc	18	7.37705	0.992077	Q9UJ41, Q8TEY7, Q14596, P52594, Q5VT25, Q7Z3T8, Q8N6H7, P10398, P05067, Q9NP61, P46939, Q93052, O14964, Q8TAD4, Q99942, O14545, Q13049, Q9NQC7	244	2348	20581	0.646623	1	0.999983	100
GOTERM_MF_DIRECT	GO:0046872~metal ion binding	15	6.14754	0.998807	P52594, P36405, Q5VT25, Q9Y6Y8, Q7Z3T8, Q9NPF4, Q8N6H7, P10398, P60510, Q9NP61, O14964, Q01974, P12694, O14545, O00746	222	2069	16881	0.551285	1	1	100
