# Supplementary material for: Control of protein palmitoylation by regulating substrate recruitment to a zDHHC-protein acyltransferase
Source: Commun Biol. 2020 Jul 31;3:411. doi: 10.1038/s42003-020-01145-3 (PMC7395175; doi:10.1038/s42003-020-01145-3)
Supplement: Supplementary file 5 — Supplementary Data 3 [file 42003_2020_1145_MOESM5_ESM.xlsx]

## Sheet: H9C2 BirA high confidence
Uniprot IDs were extracted from Venn diagrams created in Venny, and mapped back onto protein names using David
75 elements included exclusively in "DHHC5-BirA":				90 elements included exclusively in "BirA-DHHC5":				31 common elements in "DHHC5-BirA" and "BirA-DHHC5":
A2VCX1	A2VCX1	TIP41, TOR signaling pathway regulator-like (S. cerevisiae)		A2RRU1	A2RRU1	glycogen synthase 1, muscle		D4A1F2	D4A1F2	Protein-methionine sulfoxide oxidase MICAL2
B0BN49	B0BN49	RNA binding motif protein, X-linked 2		A2RUW1	A2RUW1	toll interacting protein		D4ABY2	D4ABY2	Coatomer subunit gamma-2
B2RYW9	B2RYW9	fumarylacetoacetate hydrolase domain containing 2A		B0K011	B0K011	odd-skipped related 1 (Drosophila)		F1M3L7	F1M3L7	Epidermal growth factor receptor kinase substrate 8
B5DF89	B5DF89	cullin 3		B2GV05	B2GV05	RNA binding motif protein 5		O08658	O08658	nucleoporin 88kDa
D3ZAF6	D3ZAF6	ATP synthase subunit f, mitochondrial		B2RYJ4	B2RYJ4	aminoadipate-semialdehyde dehydrogenase-phosphopantetheinyl transferase		O35783	O35783	Calumenin
D3ZHS6	D3ZHS6	Ubiquitin carboxyl-terminal hydrolase BAP1		D3ZU96	D3ZU96	Ubiquitin carboxyl-terminal hydrolase 42		O35796	O35796	complement component 1, q subcomponent binding protein
O35162	O35162	heat shock protein 70kDa family, member 13		O08619	O08619	coagulation factor XIII, A1 polypeptide		O54888	O54888	polymerase (RNA) I polypeptide B
O35276	O35276	neuropilin 2		O09175	O09175	arginyl aminopeptidase (aminopeptidase B)		O88941	O88941	glucosidase 1
O54924	O54924	exocyst complex component 8		O35760	O35760	isopentenyl-diphosphate delta isomerase 1		P06536	P06536	nuclear receptor subfamily 3, group C, member 1
O70277	O70277	tripartite motif-containing 3		O35854	O35854	branched chain aminotransferase 2, mitochondrial		P0C2C4	P0C2C4	similar to mitochondrial ribosomal protein L10; mitochondrial ribosomal protein L10
P04636	P04636	malate dehydrogenase 2, NAD (mitochondrial)		O35923	O35923	breast cancer 2		P12007	P12007	isovaleryl coenzyme A dehydrogenase
P08503	P08503	acyl-Coenzyme A dehydrogenase, C-4 to C-12 straight chain		O54772	O54772	SWI/SNF related, matrix associated, actin dependent regulator of chromatin, subfamily d, member 2		P18645	P18645	UDP-galactose-4-epimerase
P0C2C0	P0C2C0	mitochondrial ribosomal protein L22		O54922	O54922	exocyst complex component 7		P29266	P29266	3-hydroxyisobutyrate dehydrogenase
P12075	P12075	cytochrome c oxidase subunit Vb		O55171	O55171	Acyl-coenzyme A thioesterase 2, mitochondrial		P48450	P48450	lanosterol synthase (2,3-oxidosqualene-lanosterol cyclase)
P18666	P18666	myosin regulatory light chain MRLC2; similar to myosin regulatory light chain-like		O70436	O70436	SMAD family member 2		P52591	P52591	nuclear pore membrane protein 121
P19234	P19234	NADH dehydrogenase (ubiquinone) flavoprotein 2		O70536	O70536	sterol O-acyltransferase 1		P56558	P56558	O-linked N-acetylglucosamine (GlcNAc) transferase (UDP-N-acetylglucosamine:polypeptide-N-acetylglucosaminyl transferase)
P20788	P20788	ubiquinol-cytochrome c reductase, Rieske iron-sulfur polypeptide 1		O88484	O88484	pyruvate dehydrogenase phosphatase isoenzyme 2		Q05030	Q05030	platelet derived growth factor receptor, beta polypeptide
P26819	P26819	adrenergic, beta, receptor kinase 2		O88496	O88496	gamma-glutamyl carboxylase		Q07803	Q07803	G elongation factor, mitochondrial 1
P30823	P30823	solute carrier family 7 (cationic amino acid transporter, y+ system), member 1		O88506	O88506	serine/threonine kinase 39, STE20/SPS1 homolog (yeast)		Q2THW7	Q2THW7	zinc finger, DHHC-type containing 5
P31399	P31399	similar to ATP synthase D chain, mitochondrial; ATP synthase, H+ transporting, mitochondrial F0 complex, subunit d		O88994	O88994	MOCO sulphurase C-terminal domain containing 2		Q3MIB4	Q3MIB4	lon peptidase 2, peroxisomal
P32089	P32089	solute carrier family 25 (mitochondrial carrier, citrate transporter), member 1		P02262	P02262	similar to H2A histone family, member O; histone cluster 2, H2aa3		Q499N5	Q499N5	acyl-CoA synthetase family member 2
P32577	P32577	c-src tyrosine kinase		P08010	P08010	glutathione S-transferase mu 2		Q4FZU2	Q4FZU2	similar to keratin complex 2, basic, gene 6a
P54757	P54757	EphA5		P11345	P11345	v-raf-leukemia viral oncogene 1 (Raf1)		Q5I0E3	Q5I0E3	hypothetical protein LOC498154
P55213	P55213	caspase 3, apoptosis related cysteine protease		P19020	P19020	dopamine receptor D3		Q5PPL2	Q5PPL2	DCN1, defective in cullin neddylation 1, domain containing 5 (S. cerevisiae)
P61227	P61227	RAP2B, member of RAS oncogene family		P20171	P20171	similar to GTPase HRas precursor (Transforming protein p21) (p21ras) (H-Ras-1) (c-H-ras); Harvey rat sarcoma virus oncogene		Q62625	Q62625	microtubule-associated protein 1 light chain 3 beta
P63088	P63088	protein phosphatase 1, catalytic subunit, gamma isoform		P23457	P23457	aldo-keto reductase family 1, member C14		Q62636	Q62636	similar to Ras-related protein Rap-1b precursor (GTP-binding protein smg p21B); RAP1B, member of RAS oncogene family
P63324	P63324	ribosomal protein S12; similar to ribosomal protein S12; hypothetical gene supported by NM_031709		P24268	P24268	cathepsin D		Q62698	Q62698	dynein, cytoplasmic 1 light intermediate chain 2
P68403	P68403	protein kinase C, beta		P29994	P29994	inositol 1,4,5-triphosphate receptor, type 1		Q63014	Q63014	A kinase (PRKA) anchor protein 8
P70470	P70470	lysophospholipase 1 (APT1)		P42346	P42346	mechanistic target of rapamycin (serine/threonine kinase)		Q6IFV1	Q6IFV1	keratin 14
P97521	P97521	solute carrier family 25 (carnitine/acylcarnitine translocase), member 20		P49088	P49088	asparagine synthetase		Q8VHE9	Q8VHE9	retinol saturase (all trans retinol 13,14 reductase)
P97578	P97578	fasciculation and elongation protein zeta 2 (zygin II)		P51111	P51111	huntingtin		Q9JID2	Q9JID2	guanine nucleotide binding protein, alpha 11
Q29RW1	Q29RW1	myosin, heavy chain 4, skeletal muscle		P55063	P55063	heat shock 70kD protein 1-like (mapped)
Q499N3	Q499N3	WD repeat domain 18		P55260	P55260	annexin A4
Q4KLN6	Q4KLN6	similar to M2 ribonucleotide reductase; ribonucleotide reductase M2		P59895	P59895	NIMA (never in mitosis gene a)-related kinase 6
Q4QR80	Q4QR80	mitochondrial ribosomal protein S25		P62603	P62603	tripartite motif-containing 26
Q4QR85	Q4QR85	WD repeat domain 77		P63035	P63035	cytohesin 2
Q5EAJ6	Q5EAJ6	similar to RIKEN cDNA 1700023M03		P63170	P63170	dynein light chain LC8-type 1
Q5FVG2	Q5FVG2	erythrocyte protein band 4.1-like 5		P70483	P70483	striatin, calmodulin binding protein
Q5FVR7	Q5FVR7	cleavage and polyadenylation specific factor 4		P84903	P84903	stromal interaction molecule 1
Q5GFD9	Q5GFD9	imprinted and ancient		P97680	P97680	Ras and Rab interactor 1
Q5HZA6	Q5HZA6	prolyl endopeptidase-like		Q10739	Q10739	matrix metallopeptidase 14 (membrane-inserted)
Q5HZE2	Q5HZE2	transmembrane protein 120A		Q3B7U9	Q3B7U9	FK506 binding protein 8, 38kDa
Q5I0H3	Q5I0H3	SMT3 suppressor of mif two 3 homolog 1 (S. cerevisiae)		Q3KRC5	Q3KRC5	dihydrouridine synthase 3-like (S. cerevisiae)
Q5M9G7	Q5M9G7	similar to hypothetical protein MGC29875; novel putative protein similar to YIL091C yeast hypothetical 84 kD protein from SGA1-KTR7		Q496Z0	Q496Z0	elongation protein 2 homolog (S. cerevisiae)
Q5PQT7	Q5PQT7	pleckstrin homology-like domain, family A, member 3		Q4FZT2	Q4FZT2	protein phosphatase methylesterase 1
Q5RKG2	Q5RKG2	host cell factor C2		Q4KM73	Q4KM73	cytidine monophosphate (UMP-CMP) kinase 1, cytosolic
Q5U2U7	Q5U2U7	RNA (guanine-7-) methyltransferase		Q4QQT3	Q4QQT3	CUG triplet repeat, RNA binding protein 1
Q5U2X0	Q5U2X0	CDKN2A interacting protein		Q5FVR4	Q5FVR4	three prime histone mRNA exonuclease 1
Q5XFW8	Q5XFW8	SEC13 homolog (S. cerevisiae)		Q5M9F8	Q5M9F8	SCY1-like 1 (S. cerevisiae)
Q5XIK2	Q5XIK2	thioredoxin-related transmembrane protein 2		Q5PQL2	Q5PQL2	rcd1 (required for cell differentiation) homolog 1 (S. pombe)
Q62658	Q62658	FK506 binding protein 1a		Q5PQM0	Q5PQM0	transmembrane protein 168
Q62835	Q62835	rabaptin, RAB GTPase binding effector protein 2		Q5PQR4	Q5PQR4	LOC360807
Q62839	Q62839	golgi autoantigen, golgin subfamily a, 2		Q5RK09	Q5RK09	eukaryotic translation initiation factor 3, subunit G
Q63270	Q63270	aconitase 1, soluble		Q5RK30	Q5RK30	Shwachman-Bodian-Diamond syndrome homolog (human)
Q63945	Q63945	similar to SET protein (Phosphatase 2A inhibitor I2PP2A) (I-2PP2A) (Template-activating factor I) (TAF-I) (Liver regeneration-related protein LRRGR00002); RGD1562760; SET nuclear oncogene		Q5U2U0	Q5U2U0	ClpX caseinolytic peptidase X homolog (E. coli)
Q64350	Q64350	eukaryotic translation initiation factor 2B, subunit 5 epsilon		Q5XIA1	Q5XIA1	nicalin homolog (zebrafish)
Q66H94	Q66H94	FK506 binding protein 9, 63 kDa		Q5XIC0	Q5XIC0	peroxisomal D3,D2-enoyl-CoA isomerase
Q66HD3	Q66HD3	nuclear autoantigenic sperm protein (histone-binding); similar to nuclear autoantigenic sperm protein		Q62632	Q62632	follistatin-like 1
Q68G38	Q68G38	dystonia 1		Q62638	Q62638	golgi apparatus protein 1
Q6AXT8	Q6AXT8	similar to splicing factor 3a, subunit 2; splicing factor 3a, subunit 2		Q63362	Q63362	NADH dehydrogenase (ubiquinone) 1 alpha subcomplex 5
Q6AYZ1	Q6AYZ1	tubulin, alpha 1C		Q63433	Q63433	protein kinase N1
Q6GQP4	Q6GQP4	RAB31, member RAS oncogene family		Q63528	Q63528	replication protein A2
Q6MG06	Q6MG06	guanine nucleotide binding protein-like 1		Q63584	Q63584	transmembrane emp24-like trafficking protein 10 (yeast)
Q6P791	Q6P791	hypothetical LOC308869		Q63623	Q63623	RNA binding motif protein 16
Q6P7R8	Q6P7R8	hydroxysteroid (17-beta) dehydrogenase 12		Q63755	Q63755	PR domain containing 2, with ZNF domain
Q6V7V2	Q6V7V2	rhotekin		Q63767	Q63767	breast cancer anti-estrogen resistance 1
Q71HP2	Q71HP2	basic helix-loop-helix domain containing, class B, 9		Q641W2	Q641W2	melanocyte proliferating gene 1
Q8VGC3	Q8VGC3	calcium channel, voltage-dependent, beta 2 subunit		Q66HR5	Q66HR5	calcium binding and coiled coil domain 1
Q91XS8	Q91XS8	serine/threonine kinase 17b		Q6AXT0	Q6AXT0	mitochondrial ribosomal protein L37
Q924K2	Q924K2	Fas (TNFRSF6) associated factor 1		Q6AXT7	Q6AXT7	RNA binding motif protein 42
Q9ES71	Q9ES71	glyceronephosphate O-acyltransferase		Q6AXY7	Q6AXY7	PRP38 pre-mRNA processing factor 38 (yeast) domain containing B
Q9JLZ1	Q9JLZ1	glutaredoxin 3		Q6F6B3	Q6F6B3	tetratricopeptide repeat, ankyrin repeat and coiled-coil containing 1
Q9QX72	Q9QX72	SECIS binding protein 2		Q6UPR8	Q6UPR8	endoplasmic reticulum metallopeptidase 1
Q9QYW0	Q9QYW0	apoptosis antagonizing transcription factor		Q704S8	Q704S8	carnitine acetyltransferase
Q9Z0V6	Q9Z0V6	peroxiredoxin 3		Q8CIY2	Q8CIY2	dual oxidase 1
				Q8K4K5	Q8K4K5	lethal giant larvae homolog 1 (Drosophila)
				Q8R5K5	Q8R5K5	UTP11-like, U3 small nucleolar ribonucleoprotein, (yeast)
				Q91XU1	Q91XU1	quaking
				Q91ZN1	Q91ZN1	coronin, actin binding protein 1A
				Q99M64	Q99M64	phosphatidylinositol 4-kinase type 2 alpha
				Q99P75	Q99P75	RAB9A, member RAS oncogene family
				Q9EQV9	Q9EQV9	carboxypeptidase B2 (plasma)
				Q9ERB4	Q9ERB4	versican
				Q9JJK4	Q9JJK4	peroxisomal biogenesis factor 3
				Q9JJM9	Q9JJM9	glycoprotein Ib (platelet), beta polypeptide; septin 5
				Q9QWN8	Q9QWN8	spectrin, beta, non-erythrocytic 2
				Q9QXY4	Q9QXY4	opioid growth factor receptor
				Q9QY78	Q9QY78	inhibitor of kappa light polypeptide gene enhancer in B-cells, kinase beta
				Q9Z2J9	Q9Z2J9	runt related transcription factor 2
				Q9Z2P5	Q9Z2P5	receptor-interacting serine-threonine kinase 3

## Sheet: H9C2 BirA Low confidence
Uniprot IDs were extracted from Venn diagrams created in Venny, and mapped back onto protein names using David
68 common elements in "BirA-DHHC5", "DHHC5-BirA" and "EV-BirA":					49 common elements in "BirA-DHHC5", "BirA-EV" and "DHHC5-BirA":
A1L1J9	A1L1J9	lipase maturation factor 2			D3ZZC3	D3ZZC3	Kelch-like protein 22
A4L9P7	A4L9P7	PDS5, regulator of cohesion maintenance, homolog A (S. cerevisiae)			O88989	O88989	malate dehydrogenase 1, NAD (soluble)
B0BN93	B0BN93	proteasome (prosome, macropain) 26S subunit, non-ATPase, 13			P05369	P05369	farnesyl diphosphate synthase (farnesyl pyrophosphate synthetase, dimethylallyltranstransferase, geranyltranstransferase); similar to testis-specific farnesyl pyrophosphate synthetase
D3Z8L7	D3Z8L7	Ras-related protein R-Ras			P18484	P18484	adaptor-related protein complex 2, alpha 2 subunit
F1MA98	F1MA98	Nucleoprotein TPR			P27605	P27605	hypoxanthine phosphoribosyltransferase 1
O08722	O08722	unc-5 homolog B (C. elegans)			P30904	P30904	macrophage migration inhibitory factor; similar to macrophage migration inhibitory factor; similar to Macrophage migration inhibitory factor (MIF) (Phenylpyruvate tautomerase) (Glycosylation-inhibiting factor) (GIF) (Delayed early response protein 6) (DER6); similar to ribosomal protein L10a
O35509	O35509	RAB11B, member RAS oncogene family			P31044	P31044	phosphatidylethanolamine binding protein 1
O35547	O35547	acyl-CoA synthetase long-chain family member 4			P32551	P32551	ubiquinol cytochrome c reductase core protein 2
O88900	O88900	growth factor receptor bound protein 14			P41499	P41499	protein tyrosine phosphatase, non-receptor type 11
P00787	P00787	cathepsin B			P47875	P47875	cysteine and glycine-rich protein 1
P04041	P04041	glutathione peroxidase 1			P51145	P51145	fos-like antigen 2
P04182	P04182	ornithine aminotransferase (gyrate atrophy)			P54690	P54690	branched chain aminotransferase 1, cytosolic
P04762	P04762	catalase			P62870	P62870	transcription elongation factor B (SIII), polypeptide 2
P04906	P04906	glutathione-S-transferase, pi 1			P63014	P63014	paired related homeobox 1
P05943	P05943	S100 calcium binding protein A10			P63029	P63029	similar to tumor protein, translationally-controlled 1; tumor protein, translationally-controlled 1
P0C5E3	P0C5E3	similar to palladin			P68511	P68511	tyrosine 3-monooxygenase/tryptophan 5-monooxygenase activation protein, eta polypeptide
P13437	P13437	acetyl-Coenzyme A acyltransferase 2			P83565	P83565	mitochondrial ribosomal protein L40; similar to mitochondrial ribosomal protein L40
P14408	P14408	fumarate hydratase 1			P83941	P83941	similar to transcription elongation factor B (SIII), polypeptide 1; transcription elongation factor B (SIII), polypeptide 1
P15651	P15651	acyl-Coenzyme A dehydrogenase, C-2 to C-3 short chain			P85973	P85973	nucleoside phosphorylase
P16036	P16036	solute carrier family 25 (mitochondrial carrier, phosphate carrier), member 3			Q06486	Q06486	casein kinase 1, delta
P19511	P19511	ATP synthase, H+ transporting, mitochondrial F0 complex, subunit B1			Q5BJQ6	Q5BJQ6	cleavage stimulation factor, 3' pre-RNA, subunit 1
P21396	P21396	monoamine oxidase A			Q5U2M8	Q5U2M8	mediator of DNA damage checkpoint 1
P30839	P30839	aldehyde dehydrogenase 3 family, member A2			Q5U2Y1	Q5U2Y1	general transcription factor II I
P35571	P35571	glycerol-3-phosphate dehydrogenase 2, mitochondrial			Q5XI29	Q5XI29	cleavage and polyadenylation specific factor 7, 59kDa
P52020	P52020	squalene epoxidase			Q5XIG5	Q5XIG5	G kinase anchoring protein 1
P52303	P52303	adaptor-related protein complex 1, beta 1 subunit			Q5XXR3	Q5XXR3	Rac/Cdc42 guanine nucleotide exchange factor (GEF) 6
P54311	P54311	guanine nucleotide binding protein (G protein), beta polypeptide 1; guanine nucleotide binding protein (G protein), beta polypeptide 4			Q63190	Q63190	emerin
P62716	P62716	protein phosphatase 2 (formerly 2A), catalytic subunit, beta isoform			Q63312	Q63312	pleckstrin homology-like domain, family B, member 1
P63326	P63326	ribosomal protein S10; similar to 40S ribosomal protein S10; similar to ribosomal protein S10			Q63644	Q63644	Rho-associated coiled-coil containing protein kinase 1
P70580	P70580	progesterone receptor membrane component 1			Q64380	Q64380	sarcosine dehydrogenase
P85108	P85108	tubulin, beta 2a			Q64537	Q64537	calpain, small subunit 1
Q01205	Q01205	dihydrolipoamide S-succinyltransferase (E2 component of 2-oxo-glutarate complex)			Q66HC1	Q66HC1	tudor domain containing 3
Q4FZX7	Q4FZX7	signal recognition particle receptor, B subunit; transferrin			Q66HL2	Q66HL2	cortactin
Q4QQS8	Q4QQS8	nucleoporin 85kDa			Q6AY57	Q6AY57	WD repeat domain, phosphoinositide interacting 2
Q4V886	Q4V886	Paf1, RNA polymerase II associated factor, homolog (S. cerevisiae)			Q6AYC4	Q6AYC4	capping protein (actin filament), gelsolin-like
Q4V8C2	Q4V8C2	ZW10, kinetochore associated, homolog (Drosophila)			Q6IG02	Q6IG02	keratin 2
Q5BK63	Q5BK63	NADH dehydrogenase (ubiquinone) 1 alpha subcomplex, 9			Q6P6G7	Q6P6G7	similar to ribosomal protein L24-like; 60S ribosomal protein L30 isolog; my024 protein; homolog of yeast ribosomal like protein 24
Q5EB81	Q5EB81	cytochrome b5 reductase 1			Q6P6T4	Q6P6T4	echinoderm microtubule associated protein like 2
Q5EGY4	Q5EGY4	YKT6 v-SNARE homolog (S. cerevisiae)			Q6P6V0	Q6P6V0	glucose phosphate isomerase
Q5M7U6	Q5M7U6	ARP2 actin-related protein 2 homolog (yeast)			Q793F9	Q793F9	vacuolar protein sorting 4 homolog A (S. cerevisiae)
Q62703	Q62703	reticulocalbin 2, EF-hand calcium binding domain			Q7TP17	Q7TP17	U2 small nuclear RNA auxiliary factor 1-like 4
Q62824	Q62824	exocyst complex component 4			Q80Z32	Q80Z32	origin recognition complex, subunit 1-like (yeast)
Q62834	Q62834	cell division cycle 123 homolog (S. cerevisiae)			Q91ZW1	Q91ZW1	transcription factor A, mitochondrial
Q62991	Q62991	sec1 family domain containing 1			Q923W4	Q923W4	hepatoma-derived growth factor, related protein 3
Q63151	Q63151	acyl-CoA synthetase long-chain family member 3			Q9EQJ4	Q9EQJ4	zinc finger protein 384
Q64057	Q64057	aldehyde dehydrogenase 7 family, member A1			Q9JIL8	Q9JIL8	RAD50 homolog (S. cerevisiae)
Q641W4	Q641W4	replication factor C (activator 1) 2			Q9JLS3	Q9JLS3	TAO kinase 2
Q64678	Q64678	cytochrome P450, family 1, subfamily b, polypeptide 1			Q9QZ48	Q9QZ48	zinc finger and BTB domain containing 7a
Q66H98	Q66H98	serum deprivation response			Q9Z339	Q9Z339	glutathione S-transferase omega 1
Q6AXT5	Q6AXT5	RAB21, member RAS oncogene family
Q6AYD2	Q6AYD2	oligonucleotide/oligosaccharide-binding fold containing 1
Q6MG49	Q6MG49	HLA-B-associated transcript 3
Q6P720	Q6P720	RhoA/RAC/CDC42 exchange factor
Q6P7P5	Q6P7P5	basic leucine zipper and W2 domains 1
Q75Q39	Q75Q39	translocase of outer mitochondrial membrane 70 homolog A (S. cerevisiae); similar to translocase of outer mitochondrial membrane 70 homolog A
Q794F9	Q794F9	solute carrier family 3 (activators of dibasic and neutral amino acid transport), member 2
Q7TP48	Q7TP48	similar to RIKEN cDNA 2310001A20
Q7TSA0	Q7TSA0	ras homolog gene family, member T2
Q8R491	Q8R491	similar to EH-domain containing 3; EH-domain containing 3
Q99PF5	Q99PF5	KH-type splicing regulatory protein
Q9EST6	Q9EST6	acidic (leucine-rich) nuclear phosphoprotein 32 family, member B
Q9JLJ3	Q9JLJ3	aldehyde dehydrogenase 9 family, member A1
Q9JM53	Q9JM53	apoptosis-inducing factor, mitochondrion-associated 1
Q9QXU8	Q9QXU8	dynein cytoplasmic 1 light intermediate chain 1
Q9R0T3	Q9R0T3	DnaJ (Hsp40) homolog, subfamily C, member 3
Q9WTV0	Q9WTV0	prolactin regulatory element binding
Q9Z1N3	Q9Z1N3	myosin IXA
Q9Z270	Q9Z270	VAMP (vesicle-associated membrane protein)-associated protein A
