# Supplementary material for: Control of protein palmitoylation by regulating substrate recruitment to a zDHHC-protein acyltransferase
Source: Commun Biol. 2020 Jul 31;3:411. doi: 10.1038/s42003-020-01145-3 (PMC7395175; doi:10.1038/s42003-020-01145-3)
Supplement: Supplementary file 6 — Supplementary Data 4 [file 42003_2020_1145_MOESM6_ESM.xlsx]

## Sheet: Fig 2c
Figure 2c: Relative IL3 expression +/- zDHHC5
		IL3 expression
		150818	140519	230519	030719	200619
FLAG signal	IL3	232973	15748.9	462798	10639.3	7879.23
	IL3 + zDHHC5	334456	25014.3	1.03091e+06	36360.4	455019
	ASI	283715	20381.6	746852	23499.8	231449
Normalised data									Average	SD	SE
	IL3	0.821154	0.772703	0.619665	0.452741	0.0340431		IL3	0.540061	0.317471	0.141977
	IL3 + zDHHC5	1.17885	1.2273	1.38034	1.54726	1.96596		IL3 + zDHHC5	1.45994	0.317471	0.141977

## Sheet: Fig 3a
Figure 3a: Palmitoylation status of zDHHC/S5 C-tail mutants
	Palmitoylation (B/UF)
	X1	X2	X3
DHHC5	1.09658	2.61892	2.18232
DHHS5	0.615568	0.970996	1.54485
S5 236/7	0.170221	0.327282	0.749509
S5 245	0.547565	1.06913	1.29119
S5 AAA	0.35063	0.229622	0.208992
Average Signal Intensity	0.556113	1.04319	1.19537
Normalised to ASI				Average	SD	SE
DHHC5	1.97187	2.51049	1.82564	2.10267	0.360676	0.208236
DHHS5	1.10691	0.930794	1.29236	1.11002	0.180804	0.104387
S5 236/7	0.30609	0.313731	0.627008	0.41561	0.183116	0.105722
S5 245	0.984629	1.02487	1.08016	1.02988	0.0479608	0.0276902
S5 AAA	0.6305	0.220115	0.174834	0.341817	0.251031	0.144933

## Sheet: Fig 3c
Figure 3c: Unpalmitoylatable zDHHC5 co-IP
	X1			X2			X3				Normalised PLM/HA
	PLM/HA	Normalised		PLM/HA	Normalised		PLM/HA	Normalised			X1	X2	X3	Mean	SD	SE
WT	0.333	1.18929		0.015	1.25		0.679	1.20497			1.18929	1.25	1.20497	1.21475	0.0315171	0.0181964
236/7AA	0.227	0.810714		0.009	0.75		0.448	0.795031			0.810714	0.75	0.795031	0.785248	0.0315171	0.0181964
Average Signal Intensity	0.28			0.012			0.5635

## Sheet: Fig 3e
Figure 3e: zDHHS5 palmitoylation in HEK v zDHHC5 KO cells
	Palmitoylation (B/UF)
	X1	X2	X3	X4
WT DHHS	1.0662	0.838248	1.62161	0.948745
KO DHHS	0.754474	0.913999	1.1475	1.03448
ASI	0.910336	0.876123	1.38455	0.991614
Normalised to ASI					Average	SD	SE
WT DHHS	1.17121	0.956769	1.17121	0.956769	1.06399	0.12381	0.0619049
KO DHHS	0.828786	1.04323	0.828786	1.04323	0.936008	0.12381	0.0619049

## Sheet: Fig 3f
Figure 3f: Pamitolayion of WT and C236/7AA zDHHS5 mutant by zDHHC20
	Palmitoylation (B/UF)
	X1	X2	X3	X4	X5	X6	X7	X8	X9	X10	X11
DHHS5	0.739201	0.961617	0.308371	1.1508	1.21728	0.828014	0.939659	1.10577	0.785094	1.4073	1.01019
DHHS5 + DHHC20	1.56427	1.86225	0.698717	2.03746	3.58199	1.32966	2.47951	1.15467	1.28355	2.122	1.0317
S.236/7AA								0.400787	0.134967	0.498012	0.200785
S.236/7AA + DHHC20								0.630501	0.159409	0.67956	0.313676
Average Signal Intensity	1.15174	1.41193	0.503544	1.59413	2.39963	1.07884	1.70958	1.13022	1.03432	1.76465	1.02095
Normalised to ASI												Average	SD	SE
DHHS5	0.641814	0.681065	0.612401	0.721897	0.507275	0.767507	0.549642	0.978369	0.759043	0.797493	0.989467	0.727816	0.155552	0.0469008
DHHS5 + DHHC20	1.35819	1.31894	1.3876	1.2781	1.49272	1.23249	1.45036	1.02163	1.24096	1.20251	1.01053	1.27218	0.155552	0.0469008
S.236/7AA								0.35461	0.130488	0.282216	0.196666	0.240995	0.0979527	0.0489764
S.236/7AA + DHHC20								0.557857	0.15412	0.385096	0.307241	0.351079	0.167957	0.0839787

## Sheet: Fig 3g
Figure 3g: Palmitoylation of DHHS5 C-tail by DHHC20 and DHHS20
		X1			X2			X3
			Palmitoylation (B/UF)			Palmitoylation (B/UF)			Palmitoylation (B/UF)
DHHS5 (SM)		0.0823			0.0773			228283				Normalised by ASI
DHHS5 + DHHC20 (SM)		0.11			0.00641			221597
DHHS5 + DHHS20 (SM)		0.122			0.0547			282130				X1	X2	X3	Average	SD	SE
DHHS5 (B)		0.267	3.24423		0.178	2.30272		286889	1.25672		DHHS5	1.01205	0.882963	1.08571	0.993574	0.102628	0.0592525
DHHS5 + DHHC20 (B)		0.435	3.95455		0.0225	3.51014		307343	1.38695		DHHS5 + DHHC20	1.23364	1.34594	1.19821	1.25926	0.077127	0.0445293
DHHS5 + DHHS20 (B)		0.295	2.41803		0.11	2.01097		233848	0.828868		DHHS5 + DHHS20	0.754315	0.771094	0.716076	0.747162	0.0281978	0.01628
Average Signal Intensity (TSI)			3.2056			2.60794			1.15751

## Sheet: Fig 4b
Figure 4b: The effect of GNS on PLM palmitoylation
	Palmitoylation (B/UF)
	181116	231116	071216	160117	270117	020217
DHHC5	1.23917	1.58334	1.02054	2.28556	0.909749	1.3343
DHHC5 + GNS	1.80863	1.68503	1.05368	2.78822	1.01829	1.80843
S241A	1.41067	1.05713	0.897598	1.14732	0.848466	1.52579
S241A + GNS	0.796193	1.07731	0.924254	1.08968	0.926037	1.15772
Average Signal Intensity	1.31366	1.3507	0.974018	1.82769	0.925637	1.45656
Normalising to the ASI
								Average	SD	SE
DHHC5	0.943289	1.17223	1.04776	1.25052	0.982836	0.916065		1.05212	0.133388	0.0544556
DHHC5 + GNS	1.37678	1.24752	1.08179	1.52554	1.1001	1.24158		1.26222	0.168488	0.0687851
S241A	1.07384	0.782652	0.921541	0.62774	0.91663	1.04753		0.894989	0.167614	0.0684281
S241A + GNS	0.606086	0.79759	0.948908	0.596204	1.00043	0.79483		0.790675	0.167924	0.0685549

## Sheet: Fig 4c
Figure 4c: The effect of GNS on zDHHC5-Na pump co-IP
	Co-IP
	X1	X2	X3	X4
DHHC5	0.00520899	0.227932	0.441775	0.0606766
DHHC5 + GNS	0.0188704	0.321496	0.539206	0.119727
S241A	0.00162197	0.0973109	0.30883	0.0462513
S241A + GNS	0.0027902	0.0756999	0.0514792	0.0458966
Average Signal Intensity	0.00712288	0.18061	0.335322	0.0681379
Normalising to the ASI
						Average	SD	SE
DHHC5	0.731304	1.26202	1.31746	0.890497		1.05032	0.284895	0.142447
DHHC5 + GNS	2.64926	1.78006	1.60802	1.75713		1.94862	0.473281	0.236641
S241A	0.227712	0.538791	0.920993	0.67879		0.591572	0.289428	0.144714
S241A + GNS	0.391723	0.419135	0.153522	0.673585		0.409491	0.212661	0.106331

## Sheet: Fig 5a
Figure 5a: Selective inhibition of PLM palmitoylation in HEK cells using a stearate-tagged disruptor peptide
PLM		Palmitoylation (B/UF)
		140519	280519	130619	200619	050719	050719-2
	Scramble-3	3.78	4.38	3.43	1.35	12.77	9.56
	DP-3	0.78	1.82	1.43	0.83	2.53	3.72
	Scramble-24	3.43	4.2	1.58	1.36	5.25	8.21
	DP-24	1.46	0.13	2.52	0.61	2.52	3.24
	ASI	2.3625	2.6325	2.24	1.0375	5.7675	6.1825
Normalised data										Average	SD	SE
	Scramble-3	1.6	1.66382	1.53125	1.3012	2.21413	1.5463		Scramble-3	1.64278	0.305658	0.124785
	DP-3	0.330159	0.691358	0.638393	0.8	0.438665	0.601698		DP-3	0.583379	0.171469	0.0700021
	Scramble-24	1.45185	1.59544	0.705357	1.31084	0.910273	1.32794		Scramble-24	1.21695	0.339219	0.138486
	DP-24	0.617989	0.0493827	1.125	0.587952	0.436931	0.52406		DP-24	0.556886	0.346548	0.141478
Ras		Palmitoylation (B/UF)
		140519	280519	200619	130619
	Scramble-3	1.83	4.38	1.57	1.45
	DP-3	1.67	1.82	2.53	0.56
	Scramble-24	1.09	4.2	1.18	0.68
	DP-24	0.57	0.13	2.31	0.56
	ASI	1.29	2.6325	1.8975	0.8125
Normalised data										Average	SD	SE
	Scramble-3	1.4186	1.66382	0.827404	1.78462				Scramble-3	1.42361	0.425641	0.21282
	DP-3	1.29457	0.691358	1.33333	0.689231				DP-3	1.00212	0.360418	0.180209
	Scramble-24	0.844961	1.59544	0.621871	0.836923				Scramble-24	0.974799	0.426467	0.213234
	DP-24	0.44186	0.0493827	1.21739	0.689231				DP-24	0.599466	0.488986	0.244493

## Sheet: Fig 5b
Figure 5b: Selective inhibition of PLM palmitoylation in ARVM using a stearate-tagged disruptor peptide
PLM		Palmitoylation (B/UF)
		121119	131119	141119	151119	281119	281119
	Scramble-3	0.019721	0.0144354	2.1504	1.59616	2.30623	5.8958
	DP-3	0.00161523	0.0235517	1.76144	0.413257	1.55706	2.17073
	Scramble-24	0.0139319	0.0182501	1.28014	0.700966	3.90278	7.74669
	DP-24	0.0119693	0.0221383	1.42369	0.413956	2.44517	0.463622
	ASI	0.0118094	0.0195939	1.65392	0.781084	2.55281	4.06921
Normalised data										Average	SD	SE
	Scramble-3	1.66995	0.73673	1.30018	2.04351	0.903408	1.44888		Scramble-3	1.35044	0.483969	0.197579
	DP-3	0.136776	1.20199	1.06501	0.529082	0.609939	0.533453		DP-3	0.679375	0.391142	0.159683
	Scramble-24	1.17974	0.93142	0.774006	0.897428	1.52882	1.90373		Scramble-24	1.20252	0.435635	0.177847
	DP-24	1.01354	1.12986	0.8608	0.529976	0.957834	0.113934		DP-24	0.767657	0.379562	0.154956
Cav3		Palmitoylation (B/UF)
		121119	131119	141119	151119
	Scramble-3	0.103651	0.33752	4.55683	1.13762
	DP-3	0.116198	0.26192	2.54949	1.87968
	Scramble-24	0.184674	0.281797	2.91601	0.931349
	DP-24	0.172714	0.090906	2.19748	2.71372
	ASI	0.144309	0.243036	3.05495	1.66559
Normalised data										Average	SD	SE
	Scramble-3	0.718258	1.38877	1.49162	0.683013				Scramble-3	1.07041	0.429285	0.214643
	DP-3	0.805202	1.0777	0.834543	1.12854				DP-3	0.961496	0.165278	0.0826392
	Scramble-24	1.27971	1.15949	0.954518	0.55917				Scramble-24	0.988221	0.315974	0.157987
	DP-24	1.19683	0.374044	0.719318	1.62928				DP-24	0.979868	0.548853	0.274427
